# Supplementary material for: Massive computational identification of somatic variants in exonic splicing enhancers using The Cancer Genome Atlas
Source: Cancer Med. 2019 Oct 21;8(17):7372–84. doi: 10.1002/cam4.2619 (PMC6885893; doi:10.1002/cam4.2619)
Supplement: Supplementary file 3 [file CAM4-8-7372-s003.xlsx]

## Sheet: Sheet1
tissue	project name
adrenalgrand	ACC	Adrenocortical Carcinoma
	PCPG	Pheochromocytoma and Paraganglioma
bileduct	CHOL	Cholangiocarcinoma
bladder	BLCA	Bladder Urothelial Carcinoma
brain	GBM	Glioblastoma Multiforme
	LGG	Brain Lower Grade Glioma
breast	BRCA	Breast Invasive Carcinoma
cervix	CESC	Cervical Squamous Cell Carcinoma and Endocervical Adenocarcinoma
colorectal	COAD	Colon Adenocarcinoma
	READ	Rectum Adenocarcinoma
esophagus	ESCA	Esophageal Carcinoma
eye	UVM	Uveal Melanoma
headandneck	HNSC	Head and Neck Squamous Cell Carcinoma
kidney	KICH	Kidney Chromophobe
	KIRC	Kidney Renal Clear Cell Carcinoma
	KIRP	Kidney Renal Papillary Cell Carcinoma
liver	LIHC	Liver Hepatocellular Carcinoma
lung	LUAD	Lung Adenocarcinoma
	LUSC	Lung Squamous Cell Carcinoma
lymphnodes	DLBC	Lymphoid Neoplasm Diffuse Large B-cell Lymphoma
ovary	OV	Ovarian Serous Cystadenocarcinoma
pancreas	PAAD	Pancreatic Adenocarcinoma
pleura	MESO	Mesothelioma
prostate	PRAD	Prostate Adenocarcinoma
skin	SKCM	Skin Cutaneous Melanoma
softtissue	SARC	Sarcoma
stomach	STAD	Stomach Adenocarcinoma
testis	TGCT	Testicular Germ Cell Tumors
thymus	THYM	Thymoma
thyroid	THCA	Thyroid Carcinoma
uterus	UCEC	Uterine Corpus Endometrial Carcinoma
	UCS	Uterine Carcinosarcoma
