# Supplementary material for: Massive computational identification of somatic variants in exonic splicing enhancers using The Cancer Genome Atlas
Source: Cancer Med. 2019 Oct 21;8(17):7372–84. doi: 10.1002/cam4.2619 (PMC6885893; doi:10.1002/cam4.2619)
Supplement: Supplementary file 4 [file CAM4-8-7372-s004.xlsx]

## Sheet: Table S1
Table S2 List of analyzable genes in this study.
Gene Symbol	RefSeq ID
GEMIN7	NM_001007269|NM_024707|
LIMS3-LOC440895	NR_027145|
NDRG1	NM_006096|NM_001135242|NM_001258432|NM_001258433|
MAP3K9	NM_001284230|NM_001284231|NM_001284232|NM_033141|
PRRX1	NM_022716|NM_006902|
SYNGAP1	NM_006772|NM_001130066|
CCDC80	NM_199511|NM_199512|
ASMTL	NM_004192|NM_001173474|NM_001173473|
RCC1	NM_001269|NM_001048194|NM_001048195|NR_030725|NM_001048199|NR_030726|
DFNA5	NM_001127453|NM_001127454|NM_004403|
PYCRL	NM_023078|NM_001329866|NR_138144|
C2	NM_001282457|NM_001282458|NM_001145903|NM_000063|NM_001178063|NM_001282459|
ZNF627	NM_001290084|NM_145295|NM_001290085|NM_001290083|
CA1	NM_001291967|NM_001128831|NM_001128829|NM_001291968|NM_001128830|NM_001738|
TMEM189	NR_027889|NM_001162505|NM_199129|
NECAB3	NM_031232|NM_031231|
CNNM3	NM_199078|NM_017623|
LGALS9	NM_001330163|NM_009587|NR_024043|NM_002308|
CKLF	NM_001040138|NM_181641|NM_016326|NM_016951|NM_181640|
SMAP1	NM_001044305|NM_001281439|NM_021940|NM_001281440|
GLB1L3	NM_001080407|
CD1D	NM_001319145|NM_001766|
KMT5C	NM_032701|
PKD1L2	NM_001278423|NM_052892|NM_001076780|NR_126532|NM_001278425|
NUMA1	NM_006185|NR_104476|NM_001286561|
RDH11	NM_016026|NM_001252650|
CASK	NM_001126054|NM_003688|NM_001126055|
LINC01591	NR_120395|NR_120396|NR_026706|
POR	NM_000941|
MEPE	NM_001184696|NM_001291183|NM_020203|NM_001184695|NM_001184697|NM_001184694|
DPY19L2P2	NR_027768|NR_003561|
DNTTIP2	NM_014597|
IGF2BP2	NM_001291872|NM_001291869|NR_138486|NM_001291873|NM_001007225|NM_001291874|NM_001291875|NM_006548|
TLL2	NM_012465|
RALGAPA2	NM_020343|
PTEN	NM_000314|NM_001304717|NM_001304718|
ZFAND1	NM_024699|NR_033193|NR_033194|NR_033196|NM_001170797|NM_001170796|NR_033195|
ZWILCH	NM_001287821|NM_001287822|NM_017975|NM_001287823|
NSRP1	NM_001261467|NM_032141|
ORAI2	NM_032831|NM_001126340|NM_001271819|NM_001271818|
DNM1P46	NR_003260|
ARRDC1	NM_001317968|NM_152285|
CCT6B	NM_006584|NM_001193529|NM_001193530|
NPC1L1	NM_001101648|NM_013389|
MFSD13A	NM_024789|
COX18	NM_173827|NM_001297733|NM_001297732|NM_001300729|
DPP9	NM_139159|
DTX3L	NM_138287|
LOC374443	NR_046446|NR_046445|NR_046448|NR_046447|NR_046449|NR_046451|NR_046450|NR_002814|NR_046444|
NMT2	NM_004808|NM_001308295|
ABCB7	NM_001271697|NM_001271696|NM_001271698|NM_004299|NM_001271699|
KIRREL3	NM_032531|NM_001301097|
VWA5A	NM_001130142|NM_198315|NM_014622|
ELAVL2	NM_004432|NM_001171197|NM_001171195|
SLC11A1	NM_000578|
TAF1	NR_104389|NM_004606|NR_104391|NM_138923|NR_104395|NR_104390|NR_104387|NM_001286074|NR_104388|NR_104392|NR_104393|NR_104394|
KCNH7	NM_033272|NM_173162|
DDX24	NM_020414|
LRRC7	NM_020794|NM_001330635|
PARP11	NR_104461|NM_020367|NM_001286521|NM_001286522|
RAB11FIP2	NM_014904|NM_001330167|
ZNF391	NM_001076781|NM_001322289|
TGFB2	NM_003238|NM_001135599|NR_138149|NR_138148|
SLC16A4	NM_001201546|NM_001201547|NM_001201548|NM_004696|NM_001201549|NM_001319220|
WAC	NM_016628|NM_100486|NM_100264|
SPRR3	NM_005416|NM_001097589|
CENPT	NM_025082|
LARGE2	NM_001300721|NM_001300722|NM_152312|
ZFYVE16	NM_001105251|NM_014733|NM_001284236|NM_001284237|
VNN3	NM_001291703|NM_001291702|
STUM	NM_001003665|
ITM2C	NM_001287240|NM_001012516|NM_001012514|NM_001287241|NM_030926|
UGGT2	NM_020121|
SYP	NM_003179|
MS4A1	NM_152866|NM_021950|
SAP30BP	NR_126036|NR_126037|NM_001301839|NM_013260|NM_001301855|
NAP1L1	NM_001307924|NM_001330231|NM_139207|NM_001330232|NM_004537|
BIVM-ERCC5	NM_001204425|
DPP8	NM_001320876|NM_001320875|NM_197961|NM_017743|NM_197960|NR_135486|NM_130434|NR_135485|
NTRK2	NM_001018066|NM_006180|NM_001018065|NM_001291937|NM_001007097|NM_001018064|
PPP2R5C	NM_002719|NM_178587|NM_001161725|NM_178586|NM_001161726|
CD8A	NM_001145873|NR_027353|NM_001768|NM_171827|
ZSCAN2	NM_181877|NM_001007072|NM_017894|
PIGX	NM_001166304|NM_017861|
SARDH	NM_001134707|NM_007101|
FOSL1	NM_001300855|NM_005438|NM_001300844|NR_125339|NM_001300857|NM_001300856|
MLIP	NM_001281746|NM_001281747|NM_138569|
IFRD1	NM_001197079|NM_001007245|NM_001550|NR_120333|NM_001197080|
GPR155	NM_001267050|NM_152529|NM_001033045|NM_001267051|
KLRD1	NM_007334|NM_002262|NM_001114396|
IRAK3	NM_007199|NM_001142523|
CC2D2A	NM_001080522|NM_001164720|NM_020785|
SUGT1	NM_001130912|NM_006704|NM_001320831|
MRPL13	NM_014078|
CEP152	NM_001194998|NM_014985|
LAIR2	NM_002288|NM_021270|
C12orf10	NM_021640|
CHRNA1	NM_001039523|NM_000079|
CHD9	NM_001308319|NM_025134|
RPN2	NM_002951|NM_001135771|NM_001324301|NM_001324306|NM_001324303|NM_001324305|NM_001324304|NM_001324302|NM_001324299|
DAXX	NM_001350|NM_001141969|NM_001141970|NM_001254717|
FBXO3	NM_012175|NM_033406|
ZNF568	NM_001204838|NM_001204837|NM_001204835|NM_198539|NM_001204839|NM_001204836|
DNM3	NM_015569|NM_001136127|
TPD52	NM_001287140|NM_001287144|NM_005079|NM_001287143|NM_001025253|NR_105037|NM_001287142|NR_105036|NM_001025252|NR_105033|NR_105034|NR_105035|
DMTF1	NM_001142327|NM_001142326|NM_021145|NR_024550|NR_024549|
MNAT1	NM_002431|NM_001177963|
SIMC1	NR_131772|NM_001308196|NM_198567|NM_001308195|
SSR4	NM_001204527|NR_037927|NM_001204526|
RTCA	NM_003729|NM_001130841|
ZBTB43	NM_001135776|NM_014007|
GOT2	NM_001286220|NM_002080|
EDRF1	NR_110858|NR_110859|NM_015608|NR_110857|NM_001202438|
IL18BP	NM_173044|NM_001039659|NM_001039660|
ABCB4	NM_018850|NM_000443|NM_018849|
DNAJC19	NR_046073|NM_001190233|NM_145261|NR_033721|NR_033722|NR_033723|
NLRP4	NM_134444|
H2AFV	NM_201436|NM_201517|NM_012412|NM_138635|NM_201516|
PAF1	NM_019088|NR_046384|NM_001256826|
HDGFRP2	NM_001001520|NM_032631|
SDK1	NM_001079653|NM_152744|
INPP4B	NM_003866|NM_001331040|NM_001101669|
TMEM14B	NM_001127711|NM_030969|NM_001286489|NM_001286488|
PHYKPL	NR_103508|NM_001278346|NM_153373|NR_103509|NR_103510|
ABHD6	NM_001320126|NM_020676|
ASAP1	NM_001247996|NM_018482|
HNRNPH3	NM_001322438|NM_001322452|NM_001322441|NM_021644|NM_001322448|NM_001322442|NM_001322451|NM_012207|NM_001322440|NM_001322439|NM_001322445|NM_001322453|NM_001322450|NM_001322446|NM_001322447|NM_001322437|NM_001322436|NM_001322449|NM_001322434|NM_001322444|NM_001322443|
FAM65B	NM_001286447|NM_001346032|NM_001286445|NM_001286446|NM_015864|NM_001346031|NM_014722|
HECW2	NM_020760|NM_001304840|
PRPF40A	NM_017892|
VPS4B	NM_004869|
CACNB2	NM_201596|NM_201597|NM_201593|NM_001167945|NM_201571|NM_201570|NM_001330060|NM_201590|NM_201572|NM_000724|
FBN2	NM_001999|
CEMIP	NM_001293298|NM_001293304|NM_018689|
CD28	NM_006139|NM_001243077|NM_001243078|
TMEM71	NM_001145153|NM_144649|
SERPINB8	NM_001031848|NM_002640|NM_001276490|
HMCES	NM_001006109|NM_020187|
TBC1D3E	NM_001291466|
CNPY3-GNMT	NR_134892|NR_134891|NM_001318858|NR_134890|NM_001318856|NM_001318857|
CDK5RAP2	NM_018249|NR_073556|NR_073558|NR_073555|NR_073557|NM_001011649|NR_073554|NM_001272039|
NCOA2	NM_006540|NM_001321713|NM_001321711|NM_001321707|NM_001321703|NM_001321712|
MROH5	NR_102364|NR_102363|NM_207414|
MOCS1	NM_005943|NR_033233|NM_001075098|
WWC2	NM_024949|
INSR	NM_000208|NM_001079817|
IQCJ-SCHIP1	NM_001197114|NM_001197113|
TRMO	NM_001330725|NM_016481|
YIF1B	NM_001145461|NM_001145462|NM_001039673|NM_001039672|NM_001145463|NM_001039671|
TFIP11	NM_012143|NM_001346858|NM_001346861|NM_001346857|NM_001008697|
PTPRS	NM_130854|NM_002850|NM_130853|NM_130855|
CDC14B	NM_033331|NM_001077181|NM_003671|
CELF2	NM_001326330|NM_001326339|NM_001326337|NM_001326318|NM_001326334|NM_001326347|NM_001326343|NM_001326338|NM_001326336|NM_001326333|NM_001326327|NM_001326340|NM_001326346|NM_001326317|NM_001326328|NM_001326321|NM_001326329|NM_001326325|NM_006561|NM_001326320|NM_001326341|NM_001326348|NM_001326342|NM_001025077|NM_001326332|NM_001326344|NM_001326324|NM_001326345|NM_001083591|NM_001326319|NM_001025076…
TTC37	NM_014639|
ARHGEF25	NR_046223|NM_182947|NM_001111270|
THUMPD3-AS1	NR_132780|NR_027007|
WDR25	NM_024515|NM_001161476|
WRAP53	NM_018081|
SNX1	NM_148955|NM_001242933|NM_003099|
RASSF8	NM_001164748|NM_007211|
DNAL1	NM_031427|NM_001201366|
HDC	NM_002112|NM_001306146|
PELI3	NM_001098510|NM_145065|
ORC3	NM_012381|NM_001197259|NM_181837|
SALL4	NM_001318031|NM_020436|
CTNND1	NM_001085468|NM_001206890|NM_001206891|NM_001206885|NM_001085464|NM_001085466|NM_001085462|NM_001085461|NM_001085460|NM_001206886|NM_001206888|NM_001206883|NM_001206884|NM_001085459|NM_001331|NM_001085465|NM_001085467|NM_001085469|NM_001206887|NM_001206889|NM_001085463|NM_001085458|
SP8	NM_182700|NM_198956|
FAM188A	NM_001318330|NM_024948|
FGF13	NM_004114|NM_033642|NM_001139500|NM_001139501|NM_001139498|NM_001139502|
PFKM	NM_001166686|NM_001166688|NM_000289|NM_001166687|
MTX2	NM_001319098|NM_001006635|NM_006554|NM_001319097|
NOL10	NM_001261394|NM_024894|NM_001261392|NR_048552|
STX3	NM_001178040|NM_004177|
BLNK	NM_001258440|NM_001114094|NR_047680|NM_013314|NR_047681|NM_001258442|NR_047682|NM_001258441|NR_047683|
COMMD9	NM_001101653|NM_014186|NM_001307932|NM_001307937|
C1orf35	NR_130975|NM_024319|
WISP1	NM_001204869|NM_001204870|NR_037944|NM_080838|NM_003882|
EXOSC10	NM_001001998|NM_002685|
GAGE12H	NM_001098410|
ART4	NM_021071|
LINC00635	NR_015414|
XAF1	NR_046396|NR_046398|NM_017523|NM_199139|NR_046397|
MCM8	NM_001281520|NM_001281522|NM_182802|NM_032485|
R3HDM2	NM_014925|NM_001330121|NM_001330122|NM_001330123|
SNRPG	NM_001317166|NM_001317171|NM_001317168|NM_003096|NM_001317167|NM_001317169|NM_001317165|
BANP	NM_001173543|NM_001173539|NM_001173542|NM_079837|NM_001173540|NM_001173541|NM_017869|
ITGA2	NR_073105|NR_073103|NM_002203|NR_073104|NR_073106|NR_073107|
VIM	NM_003380|
LINC01135	NR_034015|NR_034014|
C19orf12	NM_001031726|NM_001282929|NM_001282931|NM_031448|NM_001282930|NM_001256047|
LOC400794	NR_026744|
TSPAN14	NM_001128309|NM_030927|
RGR	NM_002921|NM_001012722|NM_001012720|
2018-03-02	NM_016496|NM_001005415|NM_001005416|
ISPD	NM_001101426|NM_001101417|
CSNK1G3	NM_001044723|NM_001270572|NM_001270573|NM_001270574|NM_004384|NM_001031812|
KRT15	NM_002275|
NLRC4	NM_001199139|NM_001199138|NM_021209|NM_001302504|
MTM1	NM_000252|
SLC1A3	NM_001289939|NM_001166695|NM_004172|NM_001289940|
PPT2	NM_138717|NM_001204103|NM_005155|
RPS6KA1	NM_002953|
MYLIP	NM_013262|
SMG1P1	NR_027154|
TFPI	NM_006287|NM_001329241|NM_001318941|NM_001032281|NM_001329239|NM_001329240|
ATP6V0B	NM_001294333|NM_004047|NM_001039457|
PHF21B	NM_001135862|NR_134535|NM_001242450|NM_138415|NM_001284296|
LRRC36	NM_018296|NM_001161575|
TMEM63B	NM_018426|NM_001318792|
TCEA2	NM_198723|NM_003195|
POLR1E	NM_001282766|NM_022490|
FNIP1	NM_133372|NM_001346114|NM_001008738|NM_001346113|
GPRC6A	NM_001286355|NM_148963|NM_001286354|
RANBP10	NM_001320239|NM_001320238|NM_020850|NM_001320240|
GHRHR	NM_000823|
DECR1	NM_001330575|NM_001359|
BRF1	NM_001242790|NM_001519|NM_001242788|NM_001242786|NM_001242789|NM_145685|NM_001242787|
GTF2H2	NM_001515|
SERINC5	NR_126060|NM_001174071|NR_126061|
SLC17A4	NM_001286121|NM_005495|
HDAC6	NM_001321230|NR_135592|NR_135593|NM_001321227|
XPA	NM_000380|NR_027302|
HEATR5A	NM_015473|
TROVE2	NM_001042369|NM_001331020|NM_001173524|NM_001173525|
SFT2D1	NR_130112|NR_130113|NM_145169|NR_130114|
AGAP2	NM_014770|NM_001122772|
AKR1D1	NM_005989|NM_001190907|NM_001190906|
CD46	NM_002389|NM_172359|NM_172351|NM_172353|NM_172352|NM_172361|NM_172350|NM_153826|
CEP164	NM_001271933|NM_014956|
SPINK5	NM_006846|NM_001127698|
DTX3	NM_001286245|NM_178502|NM_001286246|
CD109	NM_001159587|NM_133493|NM_001159588|
GALNT10	NM_198321|
RIPPLY3	NM_001317777|NM_018962|NM_001317768|
MON2	NM_015026|NM_001278472|NM_001278470|NM_001278471|NM_001278469|
TINF2	NM_001099274|NM_012461|
ULK4P2	NR_027470|
GATS	NM_178831|NR_028039|NR_028040|
LIMCH1	NM_001289124|NM_001330784|NM_001330786|NM_001330791|NM_001330789|NM_001330672|NM_001112720|NM_001330674|NM_001112719|NM_001330788|NM_001289122|NM_001330792|NM_014988|NM_001330787|NM_001330790|NM_001330793|NM_001112717|NM_001330983|NM_001330982|NM_001112718|
PHKB	NM_000293|NM_001031835|
NXN	NM_001205319|NM_022463|
TMEM9	NM_001288565|NM_001288566|NM_001288564|NM_016456|NM_001288570|NM_001288567|NR_109921|NM_001288569|NR_109920|NM_001288571|NM_001288568|
GULP1	NM_001252668|NR_045563|NR_045562|NM_001252669|NM_016315|
PLB1	NR_138141|NM_001170585|NM_153021|
SMARCA2	NM_001289396|NM_001289399|NM_001289400|NM_001289398|NM_003070|NM_001289397|NM_139045|
SSBP1	NR_046269|NM_001256510|NM_001256512|NM_001256511|NM_001256513|NM_003143|
HAUS3	NM_001303143|NM_024511|
MLF1	NM_001195433|NM_001195434|NM_022443|NM_001130157|NM_001195432|NM_001130156|
LINC01115	NR_111963|NR_033880|
LINC00665	NR_038278|NR_038279|
AURKB	NR_132730|NM_004217|NM_001313952|NM_001284526|NM_001313950|NM_001313955|NM_001313954|NM_001313951|NM_001256834|NM_001313953|NR_132731|
MCRS1	NM_006337|NM_001012300|
ATG4D	NM_032885|NM_001281504|NR_104024|NR_104025|
LRIG1	NM_015541|
ZNF687	NM_020832|NM_001304763|
POTEB3	NR_110752|NM_207355|
ZNF76	NM_001292032|NM_003427|
MRPL48	NM_001318499|NR_134659|NR_134660|NM_001318498|NR_134658|NM_001318500|NR_134661|NM_016055|
MYBL1	NM_001144755|NM_001080416|NM_001294282|
ROGDI	NR_046480|NM_024589|
PRCC	NM_005973|
RNH1	NM_002939|NM_203386|NM_203388|NM_203389|NM_203385|NM_203387|NM_203384|NM_203383|
SLITRK2	NM_001144004|NM_001144003|NM_001144005|
PGRMC1	NM_006667|NM_001282621|
ACAD9	NR_033426|NM_014049|
MKNK1	NR_024174|NR_024176|NM_198973|NM_003684|NM_001135553|
MIRLET7BHG	NR_027033|NR_110479|
DLG2	NM_001142699|NM_001206769|NM_001300983|NM_001364|NM_001142700|
RAP1A	NM_002884|NM_001010935|
GFM2	NM_170681|NM_032380|NM_001281302|NR_104006|NM_170691|
VRK2	NM_001288838|NM_001288837|NM_006296|NM_001130480|NM_001130481|NM_001288836|NM_001288839|NM_001130483|NM_001130482|
CSMD2	NM_052896|NM_001281956|
SYCP1	NM_001282541|NR_104211|NM_003176|NM_001282542|
CLEC4C	NM_203503|NM_130441|
DST	NM_001144770|NM_001144769|NM_015548|NM_183380|
ILK	NM_001014794|NM_001278442|NM_004517|NM_001278441|NM_001014795|
ZNF846	NM_001077624|
ZNF23	NM_001304492|NM_001304493|NM_001304494|NM_145911|
POLB	NM_002690|
LRRC14	NM_014665|NM_001272036|
ARL6	NM_032146|NM_001323513|NR_136600|NR_136597|NR_103511|NR_136602|NR_136598|NR_136601|NM_001278293|NM_177976|NR_136595|NM_001323514|
TIA1	NM_022037|NM_022173|
DENND3	NM_014957|
NEPRO	NM_001319109|NM_001319112|NM_001319114|NR_134969|NM_001319110|NM_015412|NM_001319111|NM_001319115|
NUDT2	NM_147173|NM_001161|NM_001244390|NM_147172|
RNF170	NR_027668|NM_001160223|NM_001160225|NR_027669|NM_030954|
MVK	NM_001301182|NM_000431|NM_001114185|
CCDC138	NM_144978|NM_001303106|NM_001303105|NR_130121|
ATG12	NR_073603|NR_033362|NR_033363|NM_004707|NM_001277783|
EPRS	NM_004446|
MEF2D	NM_005920|NM_001271629|
TACC3	NM_006342|
SDHD	NM_001276506|NR_077060|NM_001276504|NM_003002|
PLAC8	NM_001130715|NM_016619|NM_001130716|
TMEM254-AS1	NR_027429|NR_027432|NR_027430|NR_027428|NR_027431|
TOM1L1	NM_005486|NM_001321176|NM_001321174|NM_001321173|NM_001321175|
GPC3	NM_001164618|NM_004484|NM_001164619|NM_001164617|
WDR37	NM_014023|
IRF7	NM_004031|NM_001572|NM_004029|
SLC38A9	NM_001282429|NM_001258287|NM_001258286|NM_173514|NR_047649|
AIF1L	NM_001185096|NM_031426|NM_001185095|
RAD51C	NR_103872|NM_058216|
FGG	NM_000509|NM_021870|
MYL12A	NM_001303047|NM_006471|
DCLRE1C	NM_001033855|NR_110297|NM_001289077|NM_022487|NM_001289079|NM_001033858|NM_001289076|NM_001289078|NM_001033857|
MEST	NM_001253902|NM_001253901|NM_177525|NM_177524|NM_001253900|NM_002402|
SYF2	NM_015484|NM_207170|
RPL21	NM_000982|
TRPM1	NM_001252024|NM_001252030|NM_002420|NM_001252020|
TMEM106A	NM_001291587|NM_001291586|NM_145041|NM_001291588|
ERBIN	NM_001253701|NM_001253697|NM_001006600|NM_001253699|NM_001253698|NM_018695|
MDH1	NM_001316374|NM_005917|NM_001199112|NM_001199111|
LMAN2L	NM_001322356|NM_001322355|NM_001322347|NM_001322346|NM_001142292|NM_001322354|NM_030805|NM_001322352|NM_001322351|NM_001322350|
CPEB4	NM_001308189|NM_001308192|NM_001308191|NM_001308193|NM_030627|
FAM221B	NR_052026|NM_001012446|
GREB1L	NM_001142966|
PAX8-AS1	NR_015377|
TMIGD1	NM_001319942|NM_206832|
ARHGEF3	NM_001128616|NM_001289698|NM_001128615|NM_019555|
TVP23A	NR_134902|NR_134906|NR_134903|NR_134905|NM_001079512|NM_001318873|NR_134904|NR_134901|
FUK	NM_145059|
MAGEA12	NM_005367|NM_001166387|NM_001166386|
YTHDC1	NM_001031732|NM_133370|NM_001330698|
LINC01122	NR_033873|
KIR3DL1	NM_013289|NM_001322168|
ZNF571-AS1	NR_038247|NR_038248|NR_038250|NR_038249|
RAB8B	NM_016530|
NAA10	NM_003491|NM_001256119|NM_001256120|
SS18L1	NR_125980|NM_001301778|NM_198935|NR_125981|
KCNK17	NM_031460|NM_001135111|
LHPP	NM_001167880|NM_022126|NM_001318332|
FAM184A	NM_024581|NM_001100411|NM_001288576|
PML	NM_033246|NM_033239|NM_033250|NM_033244|NM_033249|NM_033238|NM_033247|NM_002675|NM_033240|
NRG3	NM_001165973|NM_001165972|NM_001010848|
STX16-NPEPL1	NR_037945|
RBM11	NM_001320602|NR_135309|NR_135308|NR_135310|NR_135311|NM_144770|
PLBD2	NM_173542|NM_001159727|
CYP26B1	NM_019885|NM_001277742|
DRD2	NM_016574|NM_000795|
FERMT2	NM_001134999|NM_001135000|NM_006832|
CCDC25	NM_018246|NM_001304532|NR_130761|NM_001304529|NR_130762|NM_001304530|
BCAP29	NR_027830|NM_018844|NM_001008405|
SPATA18	NM_145263|NR_123728|NM_001297608|
AMDHD2	NM_001145815|NM_015944|
KDM5D	NM_001146705|NM_004653|NM_001146706|
EBPL	NM_001278636|NM_032565|NR_103803|NR_103802|
MAPT	NM_001203251|NM_016835|NM_001123067|NM_016841|NM_001123066|NM_016834|NM_005910|NM_001203252|
MPDZ	NM_001261407|NM_001261406|NM_001330637|NM_003829|
CHKA	NM_001277|NM_212469|
CTC1	NR_046431|NM_025099|
DNAJC3	NM_006260|
CRNDE	NR_034106|NR_110453|NR_034105|NM_001308963|NR_110454|
SLC19A2	NM_001319667|NM_006996|
UBR4	NM_020765|
HNRNPAB	NM_004499|NM_031266|
TRMT61A	NM_152307|
ZBTB37	NM_032522|NM_001346115|NM_001122770|
FAM222A-AS1	NR_026661|NR_026662|
ZNF438	NR_026560|NM_001143771|NM_001143769|NM_001143766|NM_182755|NM_001143770|NM_001143767|NM_001143768|
C3orf18	NM_016210|NM_001171743|NM_001171740|NM_001171741|
TRMU	NM_001282783|NM_018006|NM_001282785|NR_104240|NR_104241|NM_001282784|NM_001282782|
SIGLEC10	NM_001171161|NM_001171158|NM_001322105|NM_033130|NM_001171159|NM_001171156|NM_001171157|
NT5C1B-RDH14	NM_001199104|NM_001199103|
PSMD1	NM_002807|NM_001191037|NR_034059|
TMEM30A	NM_001143958|NM_018247|
SPATS2	NR_120663|NM_001293286|NM_023071|NM_001293285|
PIEZO2	NM_022068|
C11orf80	NM_024650|NM_001302084|
LOC101927021	NR_110065|NR_110068|NR_110066|NR_110069|NR_110067|
RPRD2	NM_001297673|NM_015203|NM_001297674|
MAT2A	NM_005911|
ANKRD46	NM_001270378|NM_198401|NM_001270377|NM_001270379|
ENAH	NM_018212|NM_001008493|
PIK3R3	NM_001114172|NM_001303429|NM_003629|NM_001303428|NM_001328653|NM_001328649|NR_137329|NM_001328648|NM_001328651|NM_001328654|NM_001328650|NM_001328652|NM_001303427|
PHF11	NM_001040443|NM_001040444|NR_135323|NR_135322|
STAR	NM_000349|
MACROD2	NM_001033087|NM_080676|
USMG5	NM_032747|NM_001206426|NM_001206427|
IGFBP1	NM_000596|
SLC46A1	NM_080669|NM_001242366|
AGPAT2	NM_006412|NM_001012727|
MYO1B	NM_012223|NM_001330237|NM_001330238|NM_001161819|NM_001130158|
PHF14	NM_014660|NR_033435|NR_033436|
ATP10B	NM_025153|
C1S	NM_001346850|NM_201442|
ATP5SL	NM_001320838|NM_018035|NM_001167867|NM_001167870|NM_001167868|NR_135477|NR_135478|NM_001320839|NM_001167869|NR_135476|NM_001320844|NM_001167871|NR_030765|NM_001320840|NM_001320841|
NFKBIZ	NM_001005474|
DHX33	NM_020162|NM_001199699|
CLYBL	NR_104592|NM_206808|
CCDC148	NM_001301684|NM_001301685|NM_138803|
IL1RN	NM_001318914|NM_000577|NM_173843|NM_173841|
PSG7	NM_001290042|NM_002783|NM_001206650|
EHD1	NM_001282444|NM_001282445|
HCRTR1	NM_001525|
TYW1B	NM_001145440|
LINC00879	NR_015400|
RALYL	NM_001287243|NM_001100391|NM_173848|NM_001100393|NM_001100392|NM_001287244|
JMJD1C	NM_001318153|NM_001322258|NM_001282948|NM_032776|NR_134512|NM_001318154|NM_001322252|NM_001322254|
NRCAM	NM_001193583|NM_005010|NM_001193584|NM_001193582|NM_001037132|
H2AFY	NM_004893|NM_001040158|NM_138609|NM_138610|
ZNF197	NM_001323294|NM_006991|NR_136582|NM_001323295|NM_001323296|
SUZ12	NM_015355|NM_001321207|
OVGP1	NM_002557|
MZB1	NM_016459|
HLA-A	NM_001242758|NM_002116|
PROSER1	NM_025138|
ALMS1	NM_015120|
LINC01619	NR_132339|NR_132340|NR_046160|NR_132341|NR_046159|
SLC38A3	NM_006841|
ZNF83	NM_001105552|NM_001105551|NM_001277946|NM_001105549|NM_001277951|NM_018300|NM_001277952|NM_001105550|NM_001277948|NM_001277947|NM_001277945|NM_001277949|
NKAIN1	NM_024522|
PBX1	NM_001204963|NM_002585|NM_001204961|
ITGB3BP	NM_001206739|NM_014288|NR_045147|
SLFN11	NM_001104590|NM_001104589|NM_001104587|NM_152270|NM_001104588|
NR4A1	NM_173157|NM_002135|
TBX3	NM_005996|NM_016569|
FAM3A	NM_001171133|NM_001282312|NM_001171134|NM_021806|NM_001171132|NM_001282311|
KIF19	NM_153209|
RBM14-RBM4	NM_001198845|NM_001198846|
SLC26A3	NM_000111|
TENM2	NM_001122679|NM_001080428|
GPATCH11	NM_174931|NM_001278505|NM_001322249|
SYT6	NM_205848|NM_001270805|
KNCN	NM_001322255|NM_001097611|
KLHL1	NM_001286725|NM_020866|
PPP1R16B	NM_015568|NM_001172735|
NBAS	NR_052013|NM_015909|
FAM234A	NR_104317|NM_001284497|NM_032039|
SAMD14	NM_001257359|NM_174920|
PRDM2	NM_012231|NM_001007257|NM_001135610|NM_015866|
DLG1	NM_001098424|NM_001204388|NM_001204386|NM_001290983|NM_004087|NM_001204387|
CDH23	NM_001171935|NM_001171936|NM_022124|NM_001171930|NM_001171934|NM_001171933|
PLPPR1	NM_207299|
PILRA	NM_178272|NM_178273|NM_013439|
AP1S2	NM_003916|NM_001272071|
CEP70	NM_001288966|NM_001288965|NM_001320600|NM_001288964|NM_001320598|NM_024491|NM_001320599|
MARK2	NM_001163297|NM_001039469|NM_004954|NM_017490|NM_001163296|
USP9Y	NM_004654|
CAB39L	NM_001287337|NM_001287339|NM_001079670|NM_001287338|NM_030925|
ABHD18	NM_001319305|NM_001319307|NM_001319306|
LOC101926960	NR_104635|NR_104636|
CALCR	NM_001164737|NM_001742|NM_001164738|
INPP5K	NM_001135642|NM_130766|NM_016532|
IDE	NM_001322795|NM_004969|NR_136399|NM_001322794|NM_001165946|NM_001322793|NM_001322796|
HNRNPM	NM_031203|NM_001297418|NM_005968|
PACRGL	NM_001258346|NM_001330746|NM_001130727|NR_047661|NM_001317849|NR_133933|NM_145048|NM_001330747|NM_001330745|NM_001258345|NM_001330748|
CDK11A	NM_001313982|NR_132739|NM_024011|NM_001313896|NM_033529|NR_132740|
SULF2	NM_001161841|NM_198596|NM_018837|
ATP11C	NM_001010986|NM_173694|
HAVCR1	NM_001308156|NM_012206|NM_001173393|
CDHR3	NM_001301161|NM_152750|
KIR2DS4	NM_012314|
ASCC3	NM_001284271|NM_006828|
PBRM1	NM_018313|NM_181042|
NDOR1	NM_014434|NM_001144026|NM_001144027|NM_001144028|
ZBBX	NM_024687|NM_001199201|NM_001199202|
ABCB8	NM_001282293|NM_007188|NM_001282291|NM_001282292|
TMEM161A	NM_017814|NM_001256766|
OPRK1	NM_001282904|NM_001318497|NM_000912|
SNX25	NM_001317781|
ABCA3	NM_001089|
FXYD3	NM_001136008|NM_001136010|NM_001136009|NM_001136007|NM_021910|NM_001136011|NM_005971|NM_001136012|
SDHAP2	NR_003265|
DESI2	NR_123736|NR_123735|NM_001297746|NM_016076|
LMNTD1	NM_001256266|NM_001145729|NM_001145727|NM_001145728|NM_152590|
PXYLP1	NM_001282728|NM_152282|NM_001037172|
AKAP12	NM_144497|
KIAA1614	NM_020950|
MTCL1	NM_015210|
HSPA13	NM_006948|
AP3B2	NM_001278512|NM_001278511|NM_004644|
TERT	NM_001193376|NM_198253|
HTRA2	NR_135769|NM_145074|NM_013247|NR_135771|NM_001321728|NR_135770|NM_001321727|NR_135772|
LHCGR	NM_000233|
PLEKHA4	NM_020904|NM_001161354|
TMEM134	NR_073413|NR_073409|NM_001078651|NR_073410|NM_025124|NM_001078650|NR_073412|NR_073411|
RABL2B	NM_001130921|NM_001130922|NM_001130920|NM_001003789|NM_001130923|NM_001130919|
CACHD1	NM_001293274|NM_020925|
CTH	NM_153742|NM_001902|NM_001190463|
GAB3	NM_080612|NM_001081573|NM_001282283|NR_104114|
PHC1	NM_004426|
ADAM22	NM_001324421|NM_001324419|NM_001324418|NM_021723|NM_004194|NM_021722|NM_016351|NM_001324420|NM_021721|NM_001324417|
LIPH	NM_139248|
LDAH	NM_001282722|NM_001282724|NM_021925|NM_001282719|NM_001282723|NM_001282720|NM_001282721|NR_104233|
LMAN1L	NM_021819|
FLAD1	NM_001184891|NM_201398|NM_025207|
DOCK4	NM_014705|
PKD1P1	NR_036447|
UXT	NM_004182|NR_045560|NR_045559|NM_153477|
LOC101060389	NM_001291465|
APITD1-CORT	NM_001243768|NM_199006|NR_037187|NM_198544|NM_001270517|
ALDH1A2	NM_170697|NM_170696|NM_001206897|NM_003888|
AFP	NM_001134|
LINC01806	NR_110164|NR_110163|
PLXDC1	NM_020405|
INCENP	NM_001040694|NM_020238|
ACER3	NM_001300954|NM_001300955|NM_001300953|NM_018367|
ZNF304	NM_001290319|NM_020657|NM_001290318|NM_001329456|
HERC4	NM_001278186|NM_001278185|NM_022079|NM_015601|
CLK2	NM_001294339|NM_001294338|NM_003993|
NPIPB9	NM_001287251|NM_001287250|
OLFM3	NM_001288823|NR_110210|NM_058170|NR_110212|NM_001288821|NR_110211|
CDAN1	NM_138477|
ABHD1	NM_032604|
QTRT2	NM_001256837|NM_001256836|NM_001256835|NM_024638|
RAD51B	NM_133509|NM_001321819|NM_001321818|NM_133510|NM_001321809|NM_001321821|NM_002877|NM_001321812|NM_001321810|NM_001321815|NM_001321817|NM_001321814|
TENM1	NM_001163279|NM_014253|NM_001163278|
FGF8	NM_033165|NM_033163|NM_033164|NM_001206389|NM_006119|
KCND3	NM_172198|NM_004980|
SHCBP1	NM_001324319|NR_136738|NM_001324318|NM_024745|
PPP1R14D	NM_001130143|NM_017726|
SCRIB	NM_015356|NM_182706|
PRMT7	NM_001184824|NM_001290018|NM_019023|
MADD	NM_130476|NM_130470|NM_130475|NM_001135944|NM_130471|NM_001135943|NM_130474|NM_003682|NM_130472|NM_130473|
CHCHD4	NM_001098502|NM_144636|
KNTC1	NM_014708|
SMCHD1	NM_015295|
SLC7A10	NM_019849|
DRC3	NM_001130091|NM_001130092|NM_031294|NM_001130090|
DENND1B	NR_125340|NM_001300858|NM_144977|NM_001195215|
NEMP2	NR_136298|NM_001142645|
PLCB4	NM_001172646|NM_000933|NM_182797|
LMO3	NR_045012|NM_018640|NM_001243611|NM_001243610|NR_045014|NR_045013|NM_001243613|NM_001243612|NM_001001395|NM_001243609|
ADAL	NM_001324364|NM_001324368|NM_001159280|NM_001324366|NM_001324367|NM_001012969|NM_001324365|
EFCAB14	NM_014774|
ZBTB20	NM_001164344|NM_015642|NM_001164345|NM_001164343|
ITGA9-AS1	NR_110531|NR_110532|
DDR1	NM_001202522|NM_001297652|NM_001297654|NM_013993|NM_001202521|NM_013994|NM_001297653|NM_001954|NM_001202523|
TNFAIP8	NM_001286815|NM_001286817|NM_001077654|
ACSL3	NM_004457|NM_203372|
PXN	NM_002859|NM_025157|NM_001080855|
ATAD1	NM_001321968|NM_001321969|NR_135914|NM_001321967|NM_032810|
VPS13A	NM_033305|NM_001018037|NM_015186|NM_001018038|
LOC105375483	NR_133947|
CDC20B	NM_001170402|NM_001145734|NM_152623|
PRKG2	NM_001282481|NM_001282480|NM_006259|NM_001282483|NM_001282485|NM_001282482|
RPUSD1	NM_001324410|NM_058192|NM_001324086|NM_001324411|NM_001324412|NM_001324415|NM_001324413|NM_001324414|
CCDC91	NM_018318|NM_001330367|
STYXL1	NM_001317788|NR_134487|NM_001317785|NM_001317787|NM_001317789|NR_134486|NM_001317786|NM_016086|
AMZ2	NM_001033569|NM_001033572|NM_001346476|NM_001289054|NR_144442|NM_001346477|NM_001289056|NM_001346473|NM_001346480|NM_001346475|NM_001346479|NM_016627|NM_001033571|NM_001033574|NM_001033570|NM_001346478|NM_001346471|NM_001346472|NM_001346474|
HMBS	NM_000190|NM_001258209|NM_001258208|NM_001024382|
HSD17B4	NM_001292028|NM_001199291|NM_001292027|NM_001199292|NM_000414|
GRIP1	NM_021150|NM_001178074|
ANXA8	NM_001271702|NM_001040084|NM_001271703|
NUDT9	NM_024047|NM_198038|NM_001248011|
WDCP	NM_025203|NM_001142319|
FBXO11	NM_001190274|NM_025133|
CATSPER2	NM_001282309|NM_054020|NM_172095|NR_110319|NM_001282310|
RXFP2	NM_001166058|NM_130806|
PAK1	NM_001128620|NM_002576|
NOS2	NM_000625|
ZNF302	NM_001289192|NM_001289188|NM_018675|NM_001289187|NM_001012320|NM_001289182|NM_001289186|NM_001289184|NM_001289181|NM_018443|NM_001289191|NM_001289185|NR_110322|NM_001289190|NM_001289183|NM_001289189|
MACF1	NM_012090|
CYP2J2	NR_134981|NM_000775|NR_134982|
LYRM1	NR_126521|NM_001128301|NM_020424|NM_001302835|NR_126516|NM_001302836|NR_126520|NM_001128302|NR_126528|
ARHGDIA	NM_001301241|NM_001185077|NM_001301240|NM_001301242|NM_001301243|NM_004309|NR_125441|NM_001185078|
SLC6A15	NM_001146335|NM_182767|NM_018057|
SPNS3	NM_182538|NM_001320449|
C1D	NM_173177|NM_001190263|NM_006333|NM_001190265|
NUDT5	NM_001321648|NM_001321647|NM_014142|
LOC654841	NR_102371|
C3orf67	NM_198463|
RPGR	NM_001034853|NM_000328|
NCAPH2	NM_152299|NM_001185011|NM_014551|
AASS	NM_005763|
MYD88	NM_001172569|NM_001172567|NM_002468|NM_001172566|NM_001172568|
SAR1A	NM_020150|NM_001142648|
MFAP4	NM_002404|NM_001198695|
WDR18	NM_024100|
SAMHD1	NM_015474|
PTCH2	NM_001166292|NM_003738|
TSPAN11	NM_001080509|
SLC2A11	NM_001024939|NM_001024938|NR_104248|NM_030807|NM_001282864|NR_104247|
CADPS	NM_183393|NM_003716|NM_183394|
GSN	NM_198252|NM_001127662|NM_001127664|NM_001127665|NM_001127667|NM_001127663|NM_001127666|
MAK	NM_005906|NR_134936|NM_001242957|NR_134935|NM_001242385|
NR1D2	NM_001145425|NM_005126|NR_110524|
AP2B1	NM_001030006|NM_001282|
VWA3B	NR_144296|NR_144298|NM_144992|NM_001345864|NR_144297|
SERINC4	NM_001258031|NM_001258032|
NR2C2	NM_003298|NM_001291694|
SWAP70	NM_015055|NM_001297714|
YTHDF2	NM_001173128|
SDHC	NM_001035513|NM_003001|NM_001035511|NM_001035512|NM_001278172|NR_103459|
CHIA	NM_001258001|NM_001258005|NM_021797|NM_001040623|NM_001258004|NM_001258002|NM_201653|NM_001258003|
NPLOC4	NM_017921|
KCNT2	NM_001287819|NM_198503|NM_001287820|
PLCG1	NM_002660|NM_182811|
P2RX7	NR_033955|NR_033953|NR_033951|NR_033954|NR_033952|NR_033950|NR_033956|NR_033948|NR_033949|NM_002562|
GOLGA2P10	NR_103496|NR_033936|NR_026811|
ZNF639	NM_001303425|NM_001303426|
METTL24	NM_001123364|
LIAS	NM_001278591|NM_194451|NM_001278592|NM_006859|NM_001278590|
ZNF488	NM_001346935|NM_001346936|NM_001346933|NM_001346934|NM_153034|NM_001346932|
TXNDC8	NM_001286946|NM_001286947|NM_001003936|
CCDC169-SOHLH2	NM_001198910|
FAM3B	NM_058186|NM_206964|
BZW2	NM_014038|NM_001159767|NR_027624|
KREMEN2	NM_024507|NM_172229|NM_001253726|NM_001253725|
POC1A	NM_001161580|NM_015426|NM_001161581|
CYYR1	NM_001320768|NM_052954|NR_135472|
MID1	NM_001193278|NM_001193277|NM_001193279|NM_000381|NM_001193280|NM_001098624|NM_033290|NM_033289|
SMN1	NM_001297715|NM_022874|NM_000344|
ARRB1	NM_020251|NM_004041|
C5orf22	NM_018356|
SOAT2	NM_003578|
LAT2	NM_014146|NM_032463|NM_032464|
ATP13A4	NM_032279|
PADI2	NM_007365|
EIF3K	NM_001308393|
SUGP1	NM_172231|
MAST4	NM_001164664|NM_001297651|NM_198828|NM_001290228|NM_001290227|NM_001290226|NM_015183|
ERI2	NM_080663|NM_001142725|
FASTK	NM_033015|NM_006712|
SMYD2	NM_020197|
UGT2A3	NR_024010|NM_024743|
WASH7P	NR_024540|
MON1A	NM_001142501|NM_032355|
TRIM4	NM_033017|NM_033091|
TAGAP	NM_001278733|NM_138810|NM_152133|NM_054114|
ZNF227	NM_001289166|NM_001289170|NM_182490|NM_001289169|NM_001289171|NM_001289168|NM_001289173|
STT3A	NM_152713|NM_001278504|NM_001278503|
GRIK4	NM_001282473|NM_001282470|
TMTC2	NM_152588|NM_001320322|NM_001320321|
C1orf101	NM_001130957|NM_001242340|NM_173807|
ZNF189	NM_197977|NR_103480|NM_001278240|NM_001278231|NM_001278232|NM_003452|
IL6ST	NM_001190981|NM_002184|NR_120480|NM_175767|
MYRFL	NM_182530|
TMEM169	NM_001142311|NM_001142310|
TPTE2P6	NR_002815|
XKR9	NM_001287258|NM_001287259|NM_001011720|NM_001287260|
ZNF852	NM_001287349|
POTEB2	NR_102390|NM_001277303|
HOMER3	NM_001145721|NM_001145722|NR_027297|NM_001145724|NM_004838|
ZDHHC3	NM_001135179|NM_001330761|NM_016598|
SH2D6	NM_201594|
CYB5RL	NM_001031672|
TOX4	NM_014828|NM_001303523|
RUFY2	NM_001042417|NR_103475|NM_017987|NM_001330103|NM_001278225|NR_103476|
SLC2A2	NM_001278658|NM_000340|NM_001278659|
THEG	NM_016585|NM_199202|
MS4A13	NM_001100909|NM_001278320|NM_001012417|
FLJ33534	NR_040080|
IFT52	NM_001303459|NM_016004|NM_001323580|NM_001323581|NM_001323578|NM_001323579|NM_001303458|
CYP11A1	NM_000781|NM_001099773|
DMBT1	NM_017579|NM_001320644|NM_007329|
PTPRD	NM_002839|NM_130391|NM_001171025|NM_001040712|NM_130393|NM_130392|
BEAN1	NM_001197224|NM_001136106|NM_001178020|NM_001197225|
ABI1	NM_001178120|NM_001178119|NM_001012752|NM_001012751|NM_001178125|NM_001178123|NM_001178121|NM_001178122|NM_005470|NM_001178124|NM_001012750|NM_001178116|
PHEX	NM_000444|NM_001282754|
LOC100996415	NR_136570|
FAM53A	NM_001013622|NM_001297435|NM_001174070|
TNRC6B	NM_001024843|NM_015088|NM_001162501|
RWDD2A	NM_033411|NM_001322337|NM_001322336|
NLE1	NM_001014445|NM_018096|
PTPRE	NM_001323355|NM_001323354|NM_001323357|NM_130435|NM_006504|NM_001316676|NM_001316677|NM_001323356|
MLXIPL	NM_032951|NR_134541|NM_032953|NM_032954|NM_032952|
MMP25-AS1	NR_123723|
SMOX	NM_175840|NM_175839|NM_001270691|NM_175842|
RAB37	NM_001163990|NM_001006638|NM_001163989|
MAGIX	NM_001099682|NM_024859|NM_001099681|
DYX1C1-CCPG1	NR_037923|
DDX39B	NM_080598|NM_004640|
FANCA	NM_000135|NM_001286167|NM_001018112|
FSD2	NM_001281806|NM_001281805|NM_001007122|
SIN3B	NM_015260|NM_001297595|
CMTM7	NM_138410|NM_181472|
TADA2A	NM_133439|NM_001166105|NM_001488|NM_001291918|
SULT1C2	NM_001056|NM_176825|
ABCC6	NM_001171|
PYROXD2	NM_032709|
SLC22A1	NM_153187|NM_003057|
PKD2	NM_000297|
MRPS31P5	NR_051963|NR_051964|NR_051965|NR_002816|
ATXN10	NM_001167621|NM_013236|
ARMC8	NM_014154|NM_001282342|NM_001267041|NM_015396|NM_213654|NM_001267042|
CHI3L2	NM_004000|NM_001025199|NM_001025197|
LINC00301	NR_026946|
TBC1D25	NM_002536|
FAIM	NM_001033030|NM_001033032|NM_001033031|
DCTN5	NM_001199743|NR_037573|NM_001199011|NM_032486|
SAMD9	NM_001193307|NM_017654|
ATP2B1	NM_001682|NM_001001323|
HADHA	NM_000182|
MAX	NM_001271069|NM_197957|NR_073137|NM_001320415|NM_145114|NM_002382|NM_001271068|NM_145112|NR_073138|NM_145113|
MFAP5	NM_001297709|NM_003480|NM_001297710|NR_123733|NR_123734|NM_001297711|NM_001297712|
APOA5	NM_052968|NM_001166598|
FER1L5	NM_001293083|
CAMLG	NM_001745|
ITGAM	NM_001145808|NM_000632|
DDX42	NM_007372|NM_203499|
LINC00837	NR_038374|NR_038376|NR_038375|
MMP23B	NM_006983|
SDSL	NM_138432|NM_001304993|
MRPL47	NM_020409|NM_177988|
AGTR1	NM_000685|NM_009585|NM_032049|NM_031850|NM_004835|
CACNA2D3	NM_018398|
USP4	NM_199443|NM_003363|
ZNRD1ASP	NR_026751|
GCC2	NR_028063|NM_181453|
TRAPPC2	NM_001128835|NM_014563|NM_001011658|
ASIC1	NM_001095|NM_020039|NR_046389|
LINC00703	NR_108055|NR_108054|
EXOC7	NM_015219|NM_001282313|NM_001013839|NM_001145298|NM_001145297|NM_001145299|
CRHR1-IT1-CRHR1	NM_001303016|NM_001256299|
MRS2	NM_001286264|NM_001286266|NR_104423|NM_020662|NM_001286265|
LOC728323	NR_130702|NR_130700|NR_130701|NR_130699|
MFAP3	NM_001135037|NM_005927|
NPRL3	NM_001243247|NM_001243249|NM_001039476|NM_001243248|NM_001077350|
SARS2	NM_017827|NM_001145901|
SLC27A2	NM_001159629|NM_003645|
PPP5C	NM_001204284|NM_006247|
COL11A1	NM_001854|NM_080630|NR_134980|NM_080629|NM_001190709|
ZNF451	NM_015555|NM_001031623|
CNMD	NM_007015|NM_001011705|
MBD1	NM_001204142|NM_001204151|NM_001204139|NM_001323950|NM_001323954|NM_001204137|NM_015847|NM_015846|NM_001323947|NM_001204136|NM_001204138|NM_001323949|NM_001323942|NM_001204141|NM_001323951|NM_015845|NM_001323952|NM_002384|NM_001204140|NM_001204143|NM_015844|NM_001323953|
TMBIM4	NM_001282606|NM_001282610|NM_001282609|NM_016056|
DMTN	NM_001323398|NM_001114139|NM_001323401|NM_001114137|NM_001323378|NM_001114135|NM_001302817|NM_001323391|NM_001323381|NM_001978|NM_001323385|NM_001114138|NM_001323383|NM_001323400|NM_001323390|NM_001323379|NM_001323388|NM_001323394|NM_001323396|NM_001323399|NM_001323380|NM_001323389|NM_001323382|NM_001323384|NM_001323387|NM_001323397|NM_001323392|NM_001323395|NM_001323393|NM_001114136|NM_001302816|
RCL1	NM_001286700|NM_005772|NM_001286699|
GTSE1	NM_016426|
ARNTL2	NM_020183|NM_001248003|NM_001248002|NM_001248005|NM_001248004|
PRKACB	NM_001300917|NM_001242862|NM_001242860|NM_182948|NM_207578|NM_001300916|NM_002731|NM_001242859|NM_001242861|NM_001242857|NM_001300915|NM_001242858|
CFAP65	NM_152389|NM_001278295|NM_001278296|NM_194302|
TRIM41	NM_033549|NR_045218|NM_201627|
ZNF480	NM_144684|NM_001297625|NM_001297624|
KLK15	NM_001277082|NR_102274|NM_001277081|NM_017509|
ANXA13	NM_004306|NM_001003954|
LINC01010	NR_038219|NR_038217|NR_038218|
BAHCC1	NM_001291324|
ARSG	NM_001267727|
ERAP2	NM_001329229|NM_001130140|NM_001329233|NR_137637|NM_022350|
SAT1	NR_027783|NM_002970|
SH3GLB1	NM_001206652|NM_001206653|NM_001206651|NM_016009|
PKM	NM_002654|NM_001206798|NM_001316318|NM_182470|NM_001206797|NM_001206796|NM_001206799|NM_182471|
MRAP	NM_206898|NM_001285394|NM_178817|
MYO9A	NM_006901|
CIDEB	NM_014430|NM_001318807|
INVS	NR_134606|NM_014425|NM_001318382|NM_001318381|
LINC01291	NR_125792|
PM20D1	NM_152491|NR_135186|
NT5C2	NM_001134373|NM_012229|
SMPDL3A	NM_006714|NM_001286138|
SYT15	NM_181519|NM_031912|
ZNF41	NM_001324143|NM_001324150|NM_001324139|NM_001324157|NM_001324152|NM_001324147|NM_001324144|NM_153380|NM_007130|NM_001324140|NM_001324141|
PAM	NM_138766|NM_001319943|NM_138821|NM_000919|NM_001177306|NR_033440|NM_138822|
UPRT	NM_001307944|NM_145052|NR_030774|
HDAC1	NM_004964|
GEMIN2	NM_001009182|NM_001009183|NM_003616|
ARPP19	NM_001306195|NM_001306191|NM_006628|NM_001330309|NM_001306196|
KNL1	NM_170589|NM_144508|
TRMT61B	NM_017910|
MSTO2P	NR_024117|
SOD2	NM_000636|NM_001024466|NM_001322815|NM_001322817|NM_001322820|NM_001024465|NM_001322814|NM_001322819|
HMGA1	NM_001319080|NM_001319078|NM_001319079|NM_001319081|NM_145899|NM_002131|NM_145903|NM_001319077|
PATZ1	NM_032052|NM_032050|NM_014323|
KCNIP2	NM_173194|NM_173197|NM_173191|NM_173193|NM_014591|NM_173195|NM_173192|
C8B	NM_001278544|NM_001278543|NM_000066|
TBL1XR1	NM_001321195|NM_024665|NM_001321194|NM_001321193|
CHGA	NM_001301690|NM_001275|
C12orf42	NM_001278420|NM_198521|NM_001099336|NM_001278419|
SIGLEC11	NM_052884|NM_001135163|
PCOLCE	NM_002593|
KLC4	NM_001289034|NM_201521|NM_201522|NM_001289035|NM_201523|NM_138343|
NME6	NM_001308431|NM_001308434|NM_001308427|NM_005793|NM_001308428|NM_001308435|NM_001308433|NM_001308426|NM_001308430|
ATP6V1E1	NM_001039366|NM_001696|NM_001039367|
CDO1	NR_136621|NM_001323565|NM_001323566|NR_136620|NM_001323567|NR_136619|NM_001801|NR_136618|
SCOC	NM_001153552|NM_001153690|NM_001153635|NM_001153663|NM_001153446|NM_001153585|NM_032547|NM_001153484|
CD40LG	NM_000074|
DNAH6	NM_001370|
CCDC78	NM_001031737|
RIN2	NM_001242581|NM_018993|
ITSN1	NM_001331012|NM_001331011|NM_001001132|NM_001331009|NM_001331008|NM_003024|NM_001331010|
PCSK1	NM_001177875|NM_000439|
ZNF616	NR_135823|NM_178523|
RPS6KB1	NM_003161|NM_001272043|NM_001272044|NM_001272060|NM_001272042|
RAD18	NM_020165|
ZFR2	NR_027149|NM_015174|
ODF3	NM_053280|NM_001286136|
IFT122	NM_001280541|NM_052989|NM_052990|NM_018262|NM_052985|NM_001280546|NM_001280545|
POLR2J3	NM_001097615|
SPTSSB	NM_001040100|NM_001320679|
SAA1	NM_199161|NM_001178006|
UGT2B7	NM_001330719|NM_001074|
STK31	NM_031414|NM_032944|NM_001260504|NR_048542|NM_001260505|
DRAM2	NM_178454|
ASZ1	NM_001301821|NM_001301822|NM_130768|
KLHL12	NM_001303051|NM_021633|NM_001303109|
TGM5	NM_201631|NM_004245|
ARHGEF9	NM_001173480|NM_015185|NM_001330495|NM_001173479|
DOPEY1	NM_001199942|NM_015018|
LTB	NM_002341|NM_009588|
SHH	NR_132318|NM_001310462|NR_132319|
HKR1	NR_138120|NR_138103|NM_001329763|NR_138112|NR_138121|NR_138119|NR_138115|NR_138123|NR_138126|NM_001329778|NR_138124|NR_138116|NR_138105|NR_138107|NR_138108|NR_138122|NR_138104|NM_001329762|NM_001329772|NR_138129|NR_138114|NM_001329769|NM_001329766|NM_001329774|NM_181786|NM_001329777|NR_138113|NM_001329771|NM_001329765|NM_001329773|NM_001329779|NM_001329764|NR_138110|NR_138117|NR_138106|NR_138130|…
RTTN	NM_001318520|NM_173630|
TEAD2	NM_001256662|NM_001256661|NM_001256660|NM_001256659|NM_001256658|NM_003598|
CDC25A	NM_001789|NM_201567|
TRIM68	NM_018073|NM_001304496|
DCAF16	NR_144310|NR_144304|NR_144300|NR_144299|NM_001345880|NR_144307|NR_144301|NM_001345882|NR_144302|NM_017741|
INPP1	NM_002194|NM_001128928|
SGMS1	NM_147156|
LOC283352	NR_104173|NR_104172|
LARGE1	NM_133642|NM_004737|
PHC3	NM_001308116|NM_024947|
LCA5L	NM_152505|
CRISP1	NM_001205220|NM_170609|NM_001131|
GALNT14	NM_001329096|NM_001329097|NM_024572|NM_001253826|NM_001253827|NM_001329095|
MAPK4	NM_001292039|NM_001292040|NM_002747|
TRIP12	NM_001284214|NM_001284215|NM_004238|
ZMYM5	NM_001039650|NM_001039649|
CSF2RA	NM_172246|NM_172247|NM_172245|NM_001161532|NM_001161531|NM_006140|NM_172249|NM_001161529|NM_001161530|NR_027760|
SSBP2	NM_001256733|NM_012446|NM_001345886|NM_001256735|NM_001256734|NM_001256732|NM_001256736|
KIAA2026	NM_001017969|
PTPRG	NM_002841|
FKBP8	NM_001308373|NM_012181|
AKAP2	NM_001136562|NM_001198656|NM_001004065|
IQCK	NM_001305122|NM_153208|NR_130968|NM_001305121|NR_130967|
CCDC17	NM_001114938|
DIAPH3	NM_001258368|NM_001258367|NM_001258366|NM_001042517|NM_001258369|
RHEBL1	NR_130123|NM_001303126|NM_144593|
ZNF148	NM_021964|
ZNF827	NM_001306215|NM_178835|
CSF1	NM_000757|NM_172212|NM_172210|NM_172211|
RDH16	NM_001320108|NM_003708|
ITGAD	NM_001318185|NM_005353|
SBF1	NM_002972|
GCNT1	NM_001490|NM_001097633|
TMEM53	NM_001300746|NM_024587|
CEP295	NM_033395|
PPFIA4	NM_001304331|NM_001304332|
C14orf178	NM_001173978|NM_174943|
HMGCR	NM_000859|NM_001130996|
SSX5	NM_175723|NM_021015|
RTFDC1	NM_001283035|NM_016407|NM_001283037|NM_001283036|
SALL2	NM_001291446|NR_111967|NM_001291447|NR_111966|
MIA3	NM_001324065|NM_198551|NM_001324063|NM_001324062|NM_001324064|NM_001300867|
TBC1D22A	NM_001284305|NM_001284304|NM_014346|NR_104292|NM_001284303|
TMEM183B	NM_001079809|
SEC31B	NM_015490|
PEX11A	NM_001271573|NM_003847|
SLC26A6	NM_001281732|NM_001281733|
SREK1	NM_001323529|NM_001323533|NM_001323535|NM_001077199|NM_139168|NM_001323534|NM_001323527|NM_001270492|
PEA15	NM_001297578|NM_001297576|NM_003768|NM_001297577|NR_123724|
POMC	NM_000939|NM_001319205|NM_001319204|NM_001035256|
CLEC1B	NM_016509|NM_001099431|
TNNT1	NM_001126133|NM_003283|NM_001126132|NM_001291774|
NCEH1	NM_001146277|NM_020792|NM_001146278|NM_001146276|
ABCD3	NM_001122674|NM_002858|
STMN4	NM_001283055|NM_001283053|NM_030795|NM_001283054|
JAK1	NM_001321853|NM_002227|NM_001321857|NM_001321854|NM_001321855|NM_001321852|NM_001320923|NM_001321856|
KRT72	NM_080747|NM_001146226|NM_001146225|
DCTN4	NM_001135643|NM_001135644|NM_016221|
SHARPIN	NM_030974|NR_038270|
GTDC1	NM_001164629|NM_001284233|NM_001006636|NM_024659|NM_001284238|NM_001284234|
MAP9	NM_001039580|
STXBP5	NM_001127715|
SETD4	NM_017438|NM_001007259|NR_040087|NM_001007261|NM_001286752|
ERP29	NM_001034025|NM_006817|
SLC22A23	NR_104448|NM_001286455|NM_015482|NM_001286456|NM_021945|
TMEM255A	NM_001104544|NM_017938|
STIM2	NM_001169118|NM_020860|NM_001169117|
SRP72	NM_006947|
ELOVL4	NM_022726|
KHDRBS3	NM_006558|
TRMT1	NM_001142554|NM_001136035|NM_017722|
DSCR8	NR_026838|NR_026842|NR_026840|NR_026839|NR_026841|
KLHDC2	NM_014315|
GH1	NM_022559|NM_000515|NM_022560|
RPE	NM_001278283|NM_001318931|NM_199229|NM_001318927|NM_001318930|NM_001278282|NM_001278288|NM_001278289|NM_001318926|NM_001278285|NM_006916|NM_001318928|NM_001278286|NM_001318929|
ANKRD23	NM_144994|
GPR157	NM_024980|
CTNNA3	NM_001127384|NM_013266|NM_001291133|
WDR86-AS1	NR_034013|NR_109857|NR_034012|
SH3GL1	NM_001199943|NM_003025|
HARS2	NM_001278732|NM_012208|NM_001278731|
PTPN20	NM_001042358|NM_001320688|NM_001042363|NM_001042362|NM_001320683|NM_001320682|NM_001042365|NM_001320684|NM_001042360|NM_001042361|NM_001320685|NM_015605|NM_001320689|NM_001320691|NM_001320686|NM_001320681|NM_001320690|NM_001042359|NM_001042357|NM_001042364|
USP28	NM_001346270|NM_020886|NM_001346263|NM_001346264|NM_001346271|NM_001346268|NM_001346272|NM_001346252|NM_001346265|NM_001346254|NM_001346259|NM_001346253|NM_001346262|NM_001346269|NM_001346255|NM_001346257|NM_001346273|NM_001301029|NM_001346260|NM_001346267|NM_001346258|NM_001346261|
AAAS	NM_001173466|NM_015665|
CTRC	NM_007272|
ZNF850	NM_001267779|NM_001193552|
PTGES3L	NM_001261430|NM_001142653|NM_001142654|
DGCR2	NR_033674|NM_001173533|NM_001173534|NM_005137|NM_001184781|
ZNF34	NM_001286769|NM_001286770|NM_030580|
CCDC88A	NM_001254943|NM_018084|NM_001135597|
EVI2A	NM_001003927|NM_014210|
FUS	NM_001170937|NR_028388|NM_004960|NM_001170634|
NAV1	NM_020443|NM_001167738|
GABRB3	NM_000814|NR_103801|NM_021912|NM_001191321|NM_001191320|NM_001278631|
CDC16	NM_001330105|NM_001078645|NM_001318517|NM_001330104|NM_001330101|NM_003903|NM_001318518|
BCAT2	NM_001190|NM_001284325|
STOX1	NM_152709|NM_001130161|NM_001130160|NM_001130159|
PPIA	NM_021130|NM_001300981|
SHOC2	NR_136749|NM_001269039|NM_001324337|NM_001324336|NM_007373|
GRB2	NM_203506|NM_002086|
SYTL4	NM_080737|NM_001129896|NM_001174068|
CYP4A22	NM_001308102|NM_001010969|
CTDSPL	NM_005808|NM_001008392|
WDR17	NM_181265|NM_170710|
ATP6V1C2	NM_144583|NM_001039362|
SLC10A7	NR_133924|NM_001029998|NM_001317816|NM_001300842|
GLB1	NM_000404|NM_001317040|NM_001135602|NM_001079811|
KIAA0232	NM_014743|NM_001100590|
POP4	NR_027368|NM_006627|
DAZ4	NM_001005375|NM_020420|
ZNF268	NM_001165885|NM_001165881|NM_001165887|NM_001165886|NM_001165882|NM_001165883|NM_001165884|NM_152943|NM_003415|
ADGRE2	NM_001271052|NM_013447|
DOCK9	NM_001318849|NM_015296|NM_001130048|
CRLF3	NM_015986|NR_073118|
ULK4P1	NR_026858|
CFH	NM_001014975|NM_000186|
ECT2	NM_018098|NM_001258315|NM_001258316|
UBE2G2	NM_003343|NM_182688|
SLC17A3	NM_006632|NM_001098486|
PPP2R1B	NM_181699|NM_002716|NM_001177562|NM_181700|NM_001177563|
UNC80	NM_182587|NM_032504|
TIMM9	NM_012460|NM_001304488|NM_001304489|NM_001304491|NM_001304486|NM_001304487|NM_001304490|NM_001304485|
CCDC146	NM_020879|
CFAP36	NM_001282761|NM_080667|
DUS1L	NM_022156|
MED15	NM_001293235|NM_001003891|NM_001293237|NM_001293234|NM_015889|NM_001293236|
ALDOA	NM_184041|NM_000034|NM_001243177|
ADGRE3	NM_032571|NM_001289158|
L1CAM	NM_001278116|NM_024003|NM_000425|NM_001143963|
CLEC1A	NM_001297751|NM_001297750|NM_001297748|NM_016511|NM_001297749|
SRRM2-AS1	NR_027275|NR_027274|
ITIH4	NM_002218|NM_001166449|
DDX11	NM_001257145|NM_004399|NM_001257144|NM_152438|NM_030653|
SCAMP2	NM_001320778|NM_005697|
RRBP1	NM_001042576|NM_004587|
ZNF177	NM_003451|
ZCCHC8	NM_017612|
CPT1B	NM_004377|NM_001145134|NM_001145137|NM_152246|NM_001145135|NM_152245|
YTHDC2	NM_022828|NM_001345975|NM_001345976|
DCAF17	NR_028482|NM_001164821|NM_025000|
ZBTB17	NM_001287603|NM_001287604|NM_001242884|NM_001324137|NM_001324138|NM_003443|
COL1A2	NM_000089|
LINC00520	NR_026797|NR_026796|
SCAI	NM_001144877|NM_173690|
ZBTB14	NM_003409|NM_001143823|NM_001243704|NM_001243702|
ARSE	NM_000047|NM_001282628|NM_001282631|
KIAA1958	NM_001287036|NM_001287038|NM_133465|
ANAPC10	NM_001318367|NM_014885|NM_001256712|NR_046345|NM_001256708|NM_001256711|NM_001256710|NM_001256707|NM_001256709|NM_001256706|
TRPC1	NM_001251845|NM_003304|
PDCD1LG2	NM_025239|
TOP1MT	NM_001258447|NM_052963|NM_001258446|
GPR139	NM_001002911|NM_001318483|
MTX3	NM_001167741|NM_001010891|
C1orf27	NM_001164246|NM_001164245|NM_017847|
REL	NM_001291746|NM_002908|
ICA1L	NM_138468|NM_001288623|NM_001288622|
SS18	NM_005637|NM_001308201|NM_001007559|
ASL	NM_001024944|NM_001024946|NM_000048|NM_001024943|
OTOG	NM_001277269|NM_001292063|
HAO2	NM_001005783|NM_016527|
MRPL55	NM_181455|NM_001321284|NM_181462|NM_181463|NM_181465|NM_181464|NM_181441|NM_181454|NM_181456|
ASRGL1	NM_025080|
FARSB	NM_005687|NR_130154|
RPS6KA5	NM_001322232|NM_001322234|NM_001322237|NM_001322235|NM_004755|NM_182398|NM_001322230|NM_001322233|NM_001322227|NM_001322236|NM_001322238|NM_001322231|NM_001322228|NM_001322229|
HSH2D	NR_111904|NM_032855|NM_001291274|NR_111903|
NELL2	NM_001145107|NM_001145108|NM_006159|NM_001145109|NM_001145110|
SUGCT	NM_001193311|NM_001193313|NM_001193312|NM_024728|
ADAT1	NM_001324448|NM_012091|NM_001324446|NM_001324449|NM_001324445|
SEC22C	NM_004206|NM_001201584|NM_001201572|
ELP3	NM_001284226|NM_001284220|NM_001284225|NM_001284224|NM_018091|NM_001284222|
MAP3K8	NM_005204|NM_001244134|
F11R	NM_016946|
SLC5A11	NM_001258413|NM_001258411|NM_052944|NM_001258412|NM_001258414|
LRRC28	NM_001321680|NM_001321675|NR_135756|NR_135758|NM_001321677|NM_001321678|NM_001321679|NR_135757|NR_135753|NM_001284400|NR_135754|NR_135755|NM_001321676|NR_135759|NM_144598|
C1orf168	NM_001004303|
UFM1	NM_016617|NM_001286704|NM_001286706|NR_104584|NM_001286703|NM_001286705|NR_104585|
AOX1	NM_001159|
BCL2L13	NM_001270726|NM_015367|NM_001270734|NM_001270727|NM_001270729|NM_001270731|NM_001270735|NR_073068|NM_001270730|NR_073069|NM_001270732|NM_001270728|
FAM86C2P	NR_024249|
OSBPL8	NM_001003712|NM_001319652|NM_020841|NM_001319653|
FAM172A	NM_032042|NM_001163418|NM_001163417|NR_028080|
RASGRP4	NM_001146207|NM_170604|NM_001146202|NM_001146206|NM_001146205|NM_001146203|NM_001146204|
FAM57A	NM_001318006|NM_024792|
N4BP2	NM_001318359|NM_018177|
SLC2A14	NM_001286236|NM_001286234|NM_001286233|NM_001286237|NM_153449|NM_001286235|
TIAM1	NM_003253|
KBTBD3	NM_198439|NM_001330359|NM_152433|
CDKAL1	NM_017774|
MOSPD1	NM_001306188|NM_019556|
AP2A1	NM_130787|NM_014203|
DRC1	NM_145038|
SLC13A1	NM_022444|NM_001324400|
EED	NM_003797|NM_001308007|
PLCD4	NM_032726|
SMARCA1	NM_003069|NM_001282875|NM_001282874|
LTK	NM_001135685|NM_002344|NM_206961|
PFAS	NM_012393|
TUG1	NR_002323|NR_110492|NR_110493|
FAM86C1	NM_001099653|NM_152563|NM_018172|
VGLL2	NM_153453|NM_182645|
FRYL	NM_015030|
LRRC6	NM_001321965|NR_135912|NM_001321964|NM_001321963|NR_135910|NR_135911|NR_135913|NR_135909|NR_135905|NM_001321966|NR_135907|NR_135908|NR_135906|NM_012472|NM_001321961|NM_001321962|NR_073525|
CAND1	NM_001329675|NM_001329674|NM_001329676|NM_018448|
SLC29A4	NM_001300847|NM_153247|NM_001040661|
LINC01140	NR_026986|NR_026985|
TRO	NM_177556|NM_001271184|NR_073149|NM_177557|NM_001271183|NM_016157|NM_001039705|NR_073148|
ASB6	NM_177999|NM_017873|NM_001202403|
LINC00910	NR_027412|
SDF4	NM_016547|NM_016176|
MAGED1	NM_001005333|NM_001005332|NM_006986|
LOC644554	NR_040013|
2018-09-09	NM_001293695|NM_001113491|
JOSD2	NM_138334|NM_001270639|NM_001270640|NM_001270641|NM_001270686|
BTN2A1	NM_007049|NM_001197233|NM_078476|NM_001197234|
AMBRA1	NM_001267783|NM_017749|NM_001300731|NM_001267782|
SFSWAP	NM_004592|NM_001261411|
SEZ6L	NM_001184777|NM_001184774|NM_001184775|NM_021115|NM_001184773|NM_001184776|
RBM18	NR_027125|NM_033117|NR_027126|
FETUB	NM_014375|NM_001308077|
TMEM185A	NM_032508|NM_001282302|NM_001174092|
TMEM40	NM_001284408|NM_001284407|NM_001284406|NM_018306|
HAPLN3	NM_178232|NM_001307952|
CCDC33	NM_001287181|NM_025055|NM_182791|
LINC01085	NR_033931|
PPOX	NM_001122764|NM_000309|
UBE2K	NM_001312646|NM_001312647|NM_001111113|NM_001312648|NM_001111112|NM_005339|
PRPS1	NM_002764|
MUC15	NM_001135091|NM_145650|NM_001135092|
C8orf31	NR_126398|NM_173687|NR_126399|
DHRS9	NM_001142270|NM_199204|NM_001289763|
DCP1B	NM_152640|NR_135060|
TMEM45B	NM_001331211|NM_001331210|NM_138788|NM_001331212|
KIR3DX1	NR_104097|NR_104095|NR_136268|NR_026716|NR_104096|
VAV2	NM_003371|NM_001134398|
CCDC169	NM_001144984|NM_001144983|NM_001144986|NM_001144985|NM_001198908|NM_001144982|NM_001144981|
TMEM159	NR_125971|NM_001301775|NM_001301773|NM_020422|NM_001301774|NM_001301771|NM_001301769|
RCBTB2	NM_001286832|NM_001268|NM_001286831|NM_001286830|
RBFA	NM_024805|NM_001171967|
BPY2	NM_004678|
TRIM36	NM_018700|NM_001300752|NM_001300759|
TESK1	NM_001318230|NM_006285|
RNF10	NM_014868|NM_001330474|
SLC4A5	NM_133478|NM_021196|
TLE2	NM_001144761|NM_003260|NM_001300846|NM_001144762|
2018-12-01	NM_017418|
DOCK2	NM_004946|
RNF212	NM_001131034|NM_194439|
PMP2	NM_002677|
HGFAC	NM_001297439|NM_001528|
RNF112	NM_007148|
ZNF468	NM_001008801|NR_102299|NR_102301|NM_001277120|NR_102300|
CIAPIN1	NM_001308358|NM_001308347|NM_020313|
SORCS1	NM_001206572|NM_052918|NM_001013031|NM_001206570|
SLC35E2B	NM_001110781|NM_001290264|
STK33	NM_030906|NM_001289061|
FGF7P6	NR_003674|NR_047527|
LOC643201	NR_036494|
GCSH	NR_033249|NM_004483|
NCAPG	NM_022346|NR_073124|
SIX5	NM_175875|
CEP57L1	NM_001271853|NM_001083535|NM_001271852|
POLR2D	NM_004805|
OSBPL10	NM_001174060|NM_017784|
UACA	NM_001008224|NM_018003|
ZNF619	NM_001145083|NM_001145082|NM_001145093|NR_026746|
SSBP3	NM_018070|NM_145716|NM_001009955|
COPS4	NM_001330727|NM_016129|NM_001258006|
TMEM136	NM_001198675|NM_001198671|NM_001198674|NM_001198670|NM_001198672|NM_174926|NM_001198673|
BRINP3	NM_001317188|NM_199051|
TESMIN	NM_004923|
TEX264	NM_001129884|NM_015926|NR_024012|NM_001278195|NM_001243727|
ART3	NM_001130016|NM_001130017|NM_001179|
SETMAR	NM_001243723|NM_001320676|NM_001276325|NM_001320677|NM_001320678|NM_006515|
SLC30A5	NM_001251969|NM_022902|NM_024055|
ARHGAP25	NM_001166276|NM_001166277|NM_001007231|NM_014882|
C6orf106	NM_024294|NM_022758|
CD1C	NM_001765|
ZYX	NM_003461|NM_001010972|
C2orf83	NM_020161|NM_001162483|
ACAD11	NR_132427|NM_032169|NR_132426|
MTMR3	NM_021090|NM_153051|NM_153050|
GRIA2	NM_000826|NM_001083620|NM_001083619|
CDS2	NM_003818|
BTF3L4	NM_152265|NM_001243767|NM_001136497|
CEP76	NM_024899|NM_001271989|NR_073537|
CCDC18	NM_206886|NM_001306076|
LONRF3	NM_024778|NM_001289109|NM_001031855|NR_110311|
IL20RA	NM_014432|NM_001278722|NM_001278723|
LOC100101148	NR_104007|
SCEL	NM_001160706|NM_003843|NM_144777|
GAB1	NM_207123|NM_002039|
ATP11A	NM_015205|NM_032189|
SIVA1	NM_006427|NM_021709|
ZDHHC17	NM_015336|
ANGPTL4	NM_001039667|NM_139314|
IRF3	NM_001571|NM_001197122|NM_001197125|NM_001197123|NM_001197128|NM_001197124|NM_001197127|NM_001197126|NR_045568|
HAT1	NM_003642|NR_027862|
SEPT7P2	NR_024271|
NELL1	NM_001288713|NM_001288714|NM_201551|NM_006157|
ADCK5	NM_174922|
POM121	NM_172020|NM_001257190|
ABHD14B	NM_001146314|NM_001254753|NM_032750|
UBR7	NR_038150|NM_175748|
TM9SF4	NM_014742|
SLC44A3	NM_001114106|NM_001258343|NM_001258340|NM_001258341|NM_001258342|
CA4	NR_137422|NM_000717|
USF2	NM_001321150|NM_207291|NM_003367|
PCLAF	NM_014736|NR_109934|NM_001029989|
TMEM87A	NM_015497|NM_001110503|NM_001286487|
GTF2B	NM_001514|
PKIG	NM_007066|NM_181805|NM_001281445|NM_181804|NM_001281444|
ADAMTSL4	NM_025008|NM_001288607|NM_001288608|NM_019032|
USP39	NM_006590|NM_001256728|NM_001256725|NM_001256727|NM_001256726|NR_046347|
ACTR1A	NM_005736|
ADAMTSL1	NM_052866|NM_001040272|
NR5A2	NM_003822|NM_205860|
NR1D1	NM_021724|
ARHGEF40	NM_001278529|NM_001278530|NM_018071|
RCSD1	NM_001322924|NM_052862|NM_001322923|
NF2	NM_181829|NM_181832|NM_181825|NM_000268|NM_181833|NM_181831|NM_181828|NM_016418|NM_181830|
CCDC84	NM_198489|NR_104049|NR_104050|NR_104051|
NHSL1	NM_020464|NM_001144060|
OGDHL	NM_018245|NM_001143997|NM_001143996|
ELOVL1	NR_046117|NM_001256401|NM_001256399|NM_022821|NM_001256402|
RPL17	NM_001199344|NM_001199343|NM_001199341|NM_001199342|NM_001035006|NM_000985|NM_001199345|NM_001199340|
RAX	NM_013435|
KLHL22	NM_032775|NR_033825|
TIAL1	NM_001323964|NM_001323970|NR_136662|NM_003252|NM_001323967|NR_136663|NM_001033925|NM_001323969|NM_001323968|NR_136661|NM_001323965|
FBXO28	NR_049764|NM_015176|NM_001136115|
CXorf56	NM_022101|NM_001170570|NM_001170569|
AUTS2	NM_001127231|NM_015570|
ZMYM1	NM_001289091|NM_001289090|NM_001289089|NM_024772|NM_001319955|
HARS	NM_001258042|NM_001289094|NM_001289093|NM_001258040|NM_001289092|NM_002109|NM_001258041|
TWF1	NR_073473|NR_073472|NM_002822|NM_001242397|
PSG1	NM_001330524|NM_006905|NM_001184825|NM_001297773|NM_001184826|
TBC1D30	NM_001330188|NM_001330187|NM_015279|NM_001330186|
ZNF461	NM_001322825|NM_001322826|NM_001297623|NM_001322828|NM_153257|NM_001322827|NM_001322821|NM_001322823|
HOOK2	NM_013312|NM_001100176|
PARP8	NM_024615|NM_001331028|NM_001178055|NM_001178056|
TBL1X	NM_005647|NM_001139468|NM_001139466|NM_001139467|
CHURC1-FNTB	NM_001202559|NM_001202558|
HMGN2P46	NR_022014|
ZFAT	NM_001174158|NM_001029939|NM_001174157|NR_110323|NM_001167583|NM_001289394|NM_020863|
SNHG1	NR_003098|
LOC101927446	NR_110085|
EIF2AK1	NM_014413|NM_001134335|
CNGA3	NM_001079878|NM_001298|
UBOX5	NM_199415|NM_014948|
HEATR4	NM_203309|NM_001220484|
RERE	NM_001042681|NM_012102|
AFTPH	NM_001002243|NM_017657|NM_203437|
PPFIA3	NM_003660|NR_103842|
PHF7	NM_016483|NM_001321127|NM_001278221|NM_001321126|
WRN	NM_000553|
DYRK4	NM_003845|
PHACTR1	NM_001322314|NM_001242648|NM_030948|NM_001322308|NM_001322310|NM_001322309|NM_001322313|NM_001322311|NM_001322312|
TRPV1	NM_018727|NM_080706|NM_080705|NM_080704|
DGKA	NM_201444|NM_201554|NM_201445|NM_001345|
SHCBP1L	NM_030933|NM_001345928|
SHANK2	NM_133266|NM_012309|NR_110766|
LPAR1	NM_057159|NM_001401|
C11orf74	NR_077243|NM_001276727|NM_001276726|NM_138787|NM_001276722|NM_001276725|NM_001276724|NM_001276723|
MKLN1	NM_013255|NM_001321316|NM_001145354|
PWRN1	NR_026646|
DPP4	NM_001935|
DNAH8	NM_001206927|
PARP6	NR_136594|NM_001323515|NM_001323516|NM_001323526|NM_001323528|NM_001323530|NM_001323524|NM_020214|NR_136607|NR_136610|NR_136596|NM_001323525|NR_136611|NR_136604|NR_136609|NM_001323532|NR_136606|NR_136603|NM_001323522|NM_001323531|NR_136605|NR_136608|NM_001323521|NR_136599|NM_001323519|NM_001323523|
LRBA	NM_001199282|NM_006726|
CPT1C	NM_001199752|NR_108072|NM_001199753|NM_152359|NM_001136052|
VDR	NM_000376|NM_001017535|NM_001017536|
BLCAP	NM_006698|NM_001317075|NM_001317074|NM_001167822|NM_001167820|NM_001167821|NM_001167823|
NELFA	NM_005663|
VWA9	NM_001207058|NR_045106|NM_001136043|NM_001207059|NR_045104|NR_045901|NR_045105|
ZNF283	NM_181845|NM_001297752|
POTEG	NR_027480|NM_001005356|
LINC00598	NR_024507|NR_024505|NR_024506|
ADAM18	NM_001190956|NM_001320313|NM_014237|NR_135201|
SRP9	NM_001130440|NM_003133|
TGIF2-C20orf24	NM_001199535|
NT5E	NM_002526|NM_001204813|
C11orf54	NM_001286068|NM_001286069|NM_001286067|NM_001286070|NM_014039|NM_001286071|
NLRP12	NM_001277129|NM_001277126|NM_144687|
MCU	NM_001270679|NR_073062|NM_138357|
FER	NM_001308038|NM_001308028|NM_005246|
BSDC1	NM_001143889|NM_001300958|NM_001143890|NM_018045|NR_125352|NM_001143888|
MGA	NM_001164273|NM_001080541|
RFESD	NM_001131065|NM_173362|NM_001131066|
LOC100288778	NR_130745|
CNOT9	NM_001271634|NM_005444|NM_001271635|
PTRH1	NM_001002913|NM_001345979|NM_001345980|NM_001345978|
TCF7L2	NM_030756|NM_001146283|NM_001198529|NM_001198525|NM_001198531|NM_001198528|NM_001146286|NM_001198530|NM_001146284|NM_001198527|NM_001146285|NM_001198526|NM_001146274|
ANKRD13A	NM_033121|
FGF4	NM_002007|
MAPRE2	NM_001256420|NM_014268|
CACNG6	NR_102308|NM_145814|NM_031897|NM_145815|
UPB1	NM_016327|
SGCE	NM_001346717|NM_001099401|NM_001346713|NM_001346715|NM_001346719|NM_001346720|NM_003919|NM_001099400|NM_001301139|
ACOX3	NM_001101667|NM_003501|
TRAF3	NM_145726|NM_145725|NM_003300|NM_001199427|
LOC100506603	NR_104183|NR_104184|
TOM1	NR_024194|NM_001135732|NM_005488|NM_001135729|NM_001135730|NR_024195|
CCDC92	NM_001304957|NM_001304958|NM_025140|NM_001304959|NM_001304961|NM_001304960|
STAT5A	NM_003152|NM_001288720|NM_001288719|NM_001288718|
MTR	NM_000254|NM_001291940|NM_001291939|
CXADR	NM_001207066|NM_001338|NM_001207063|NM_001207064|NM_001207065|
MCMDC2	NM_173518|NM_001136161|NM_001136160|
PELP1	NM_014389|NM_001278241|
DEK	NM_003472|NM_001134709|
ABCA10	NM_080282|
SMPD1	NM_000543|NR_027400|NM_001318087|NM_001318088|
ACSM2A	NM_001308954|NM_001308169|NM_001308172|
WASHC2C	NM_001330074|NM_001169106|NM_001169107|NM_015262|
ZNF195	NM_001256824|NM_001242842|NM_007152|NR_040083|NR_046381|NR_046382|NM_001130520|NM_001256825|NM_001242841|NM_001130519|NM_001256823|NM_001242843|
SLC18B1	NM_052831|
TSEN15	NM_001300766|NM_001127394|NM_052965|NR_023349|NR_125335|NM_001300764|
AP1AR	NM_001128426|NR_136622|NM_018569|
TMEM54	NM_001329723|NM_001329722|NM_033504|NM_001329725|NM_001329724|
SP140L	NM_001308162|NM_138402|NM_001308163|
IL31RA	NM_001242638|NM_001242636|NM_001242639|NM_139017|NM_001297572|NM_001297570|NM_001242637|
LPCAT3	NM_005768|
VPS45	NR_103998|NM_007259|NM_001279355|NM_001279354|NM_001279353|
CCNI	NM_006835|
CELF3	NM_001291106|NM_001291107|NM_001172649|NM_007185|NM_001172648|
NUBPL	NR_120408|NM_001201573|NM_025152|
WDR75	NM_032168|NM_001303096|
C9orf131	NM_001040411|NM_001040412|
KLC2	NM_001318734|NM_001134776|NM_001134774|
IDH3A	NM_005530|
STAG3L1	NR_040583|
PPP2R3C	NM_001305156|NR_130972|NM_017917|NM_001305155|
ZNF107	NM_001282359|NR_104148|NM_001282360|NR_104149|NM_001013746|NM_016220|
C1GALT1C1	NM_152692|NM_001011551|
ADAM3A	NR_024106|NR_073423|NR_001569|NR_024107|
LINC00963	NR_038955|
TMEM129	NM_138385|NM_001127266|
RABGEF1	NM_014504|NM_001287062|NM_001287060|NM_001287061|
GPI	NM_001329911|NM_001329910|NM_001289790|NM_001289789|NM_001329909|NM_001184722|NM_000175|
RGL2	NM_001243738|NM_004761|
TGFB1I1	NM_001164719|NM_001042454|NM_015927|
MROH7-TTC4	NR_037639|NR_037641|NR_037640|
ARHGEF1	NM_198977|NM_199002|NM_004706|
ERO1B	NM_019891|
MPST	NM_001013436|NM_001130517|
AIFM1	NM_001130847|NM_145812|NM_004208|NR_132647|
NUDT13	NR_104264|NM_001283016|NM_001283017|NM_001283015|NM_001283019|NM_015901|NM_001283014|
LOC154761	NR_015421|
FMN2	NM_020066|NM_001305424|
B3GALNT2	NM_152490|NM_001277155|
PHF12	NM_020889|NM_001033561|NM_001290131|
LOC100289561	NM_001242713|
DIP2B	NM_173602|
RUBCN	NM_001145642|NM_001346873|NM_014687|
KRT23	NM_001282433|NM_015515|
RANBP3L	NM_001323275|NM_001323280|NM_145000|NM_001323276|NM_001323273|NM_001323274|NM_001323278|NM_001161429|NM_001323277|
SLC25A12	NM_003705|NR_047549|
GINS1	NM_021067|NR_134574|
FLT3	NM_004119|NR_130706|
CUL9	NM_015089|
UQCC1	NM_199487|NM_001184977|NM_018244|
STK4	NM_006282|
CRELD2	NM_001135101|NM_024324|NR_104295|NM_001284318|NM_001284317|
ARFGAP2	NM_001242832|NM_032389|
CD300A	NM_001256841|NM_001330456|NM_001330457|NM_007261|
SLC28A3	NM_022127|NM_001199633|NR_037638|
HNRNPA2B1	NM_031243|NM_002137|
LILRA2	NM_001290271|NM_001130917|NM_001290270|NM_006866|
FHL5	NM_001170807|NM_020482|
CCDC191	NM_020817|
SLC22A12	NM_001276327|NM_144585|NM_001276326|NM_153378|
ALG13	NM_001324291|NM_001257230|NM_001324290|NM_018466|NM_001039210|NM_001257240|NM_001324293|NM_001257234|NM_001168385|NM_001257235|NM_001324292|NM_001257241|NM_001257239|NR_033125|NM_001257237|NM_001324294|NM_001257231|NR_136735|NM_001099922|
SDR16C5	NM_001318049|NM_138969|NM_001318050|
LETM2	NM_001199659|NM_001199660|NM_144652|
ZNF529	NM_001145649|NM_001145650|NM_001321351|NM_020951|
SPATC1L	NM_001142854|NM_032261|
ERMARD	NM_001278533|NM_001278532|NM_018341|NM_001278531|
SLC35B2	NM_001286520|NM_001286517|NM_001286512|NM_001286513|NM_001286509|NM_001286519|NM_001286510|NM_178148|NM_001286511|
MAFF	NM_001161574|NM_012323|
MGME1	NM_001310338|NM_052865|NM_001310339|
CAST	NM_001330629|NM_001284213|NM_001042446|NM_001330631|NM_001330628|NM_001330627|NM_001042440|NM_001750|NM_001042443|NM_001330630|NM_173060|NM_001042442|NM_001330634|NR_104285|NM_001042444|NM_001330626|NM_001042441|NM_001330632|NM_001330633|NM_001190442|NM_001042445|NM_001284212|
SLC25A18	NM_031481|NM_001303484|
PKP1	NM_000299|NM_001005337|
KIAA1429	NM_015496|
FBXL20	NM_001184906|NM_032875|
NLRP1	NM_033004|NM_033006|NM_033007|NM_001033053|NM_014922|
TTBK2	NM_173500|
PKNOX2	NM_022062|
STAT1	NM_007315|NM_139266|
SFXN4	NM_213649|NR_110305|
ERVK13-1	NR_040023|
ARHGEF28	NM_001080479|NM_001177693|NM_001244364|
SHKBP1	NM_138392|
NUBP2	NM_001284501|NR_104318|NM_001284502|NM_012225|
TMEM70	NR_033334|NM_017866|
DUOX1	NM_017434|NM_175940|
CRX	NM_000554|
GTF2H3	NM_001271867|NM_001271866|NM_001516|NM_001271868|
NLRC5	NM_001330552|NM_032206|
ABI2	NM_001282925|NM_005759|NM_001282927|NM_001282926|NM_001282932|
PRKAG2	NM_001304531|NM_016203|NM_001040633|NM_024429|
HDAC11	NM_001136041|NM_024827|NM_001330636|
KIFAP3	NM_001204514|NM_014970|NM_001204516|NM_001204517|
SLF1	NM_032290|
ELAVL4	NM_001324214|NM_001324212|NM_001324217|NM_001294348|NM_001324213|NR_136725|NM_001324216|NM_001324215|NM_001144774|NM_001324209|NM_021952|
ZNF638	NM_014497|NM_001252613|NM_001014972|NM_001252612|
GALK2	NM_001289030|NM_002044|
NOMO2	NM_173614|NM_001004060|
DPH7	NM_001346396|NM_001346382|NM_001346383|NM_001346389|NM_001346374|NM_001346388|NM_001346387|NM_001346378|NM_001346391|NM_001346379|NM_001346373|NM_001346376|NM_001346384|NM_001346377|NM_001346372|NM_001346390|NM_001346385|NM_001346386|NM_001346394|NM_001346375|NM_001346393|NM_001346395|NM_001346371|NM_001346381|NM_138778|NM_001346370|NM_001346380|NM_001346392|
OPN3	NM_014322|
DHX34	NM_014681|
RYR3	NM_001036|NM_001243996|
GANAB	NM_198335|NM_001329222|NM_198334|NM_001329225|NM_001329223|NM_001278194|NM_001278193|NM_001278192|NM_001329224|
PIH1D3	NM_001169154|NM_173494|
PHACTR2	NM_001100165|NM_014721|NM_001100166|NM_001100164|
PDCD4	NM_001199492|NM_145341|NM_014456|
ARHGEF10L	NR_137287|NM_001328124|NM_001319837|NM_001011722|NM_001319838|NR_137288|NM_018125|
PTCRA	NM_001243170|NM_001243169|NM_138296|NM_001243168|
NIPAL4	NM_001172292|NM_001099287|
TRPS1	NM_014112|NM_001282902|NM_001330599|NM_001282903|
MS4A15	NM_001098835|NM_152717|NR_103481|NM_001278242|
SRGAP3-AS2	NR_121664|NR_121663|
BABAM1	NM_001288756|NM_014173|
MELK	NM_001256688|NM_001256690|NM_001256687|NM_001256685|NM_001256692|NR_046337|NM_014791|NM_001256691|NM_001256693|NM_001256689|
SGO1	NM_138484|NM_001199252|NM_001012411|NM_001012409|NM_001012412|NM_001199256|NM_001199251|NM_001012410|NM_001199254|NM_001199253|NM_001199255|NR_131180|NR_131179|NM_001012413|
MICALL2	NM_182924|
MRPL11	NR_120589|NM_170738|NR_120588|NM_170739|NM_016050|
KNSTRN	NM_001142761|NM_033286|NM_001142762|
ZNF527	NM_032453|
LINC01224	NR_126449|NR_126448|
ABCC1	NM_004996|
AMDHD1	NM_152435|
TJAP1	NM_080604|NM_001146016|NM_001146018|NM_001146020|NM_001146019|NM_001146017|NR_027394|
MEIS1	NM_002398|
FAM96A	NM_032231|NR_110310|NM_001289108|NM_001014812|
CISH	NM_013324|NM_145071|
RAP1GAP	NM_001145657|NM_001145658|NM_001330383|NM_002885|
ASB8	NM_024095|NM_001319301|NM_001319297|NM_001319299|NM_001319300|NM_001319298|NM_001319296|
ZNF112	NM_001083335|NM_013380|
ASH2L	NM_001261832|NM_004674|NM_001282272|NM_001105214|
NME9	NM_178130|
DTNB	NM_001320933|NM_021907|NM_001320932|NM_001256308|NM_001320934|NM_001320936|NM_001320935|NM_033147|NM_001256303|NM_183361|NM_001256304|NM_001320937|NM_183360|NM_033148|
RHPN2	NM_033103|
BEST3	NM_152439|NM_001282614|NM_001282616|NM_001282613|NM_032735|NM_001282615|
LUZP1	NM_001142546|NM_033631|
CLASP1	NM_001142274|NM_001207051|NM_015282|NM_001142273|
CHST9	NM_001256316|NM_031422|
ING4	NM_001127586|NM_001127585|NM_001127584|NM_001127583|NM_001127582|NM_016162|
PRMT2	NM_001242865|NM_001535|NM_001242864|NM_001286676|NM_206962|NM_001242866|NM_001286678|NM_001286677|
CES1P1	NR_003276|
UTP15	NM_001284430|NM_032175|NM_001284431|
NCDN	NM_001014841|NM_001014839|
SCAND2P	NR_004859|NR_003654|
ZDHHC16	NM_001287804|NR_109895|NM_198043|NM_001287803|NM_198045|NM_198046|NM_032327|NM_198044|
EIF4E	NM_001331017|NM_001130679|NM_001130678|NM_001968|
HLA-DMB	NM_002118|
LOC101927151	NR_110691|NR_110688|
SPHKAP	NM_001142644|NM_030623|
ACOT8	NM_005469|
NHSL2	NM_001013627|
TRIM3	NM_033278|NM_001248006|NM_006458|
CCT5	NM_001306156|NM_012073|NM_001306155|NM_001306153|NM_001306154|
AHSA2	NM_001321303|NM_001321300|NM_001321305|NM_001321301|NM_152392|NM_001321302|NM_001321304|
PARK2	NM_004562|NM_013987|NM_013988|
GOLGA4	NM_001172713|NM_002078|
LAMB3	NM_001127641|NM_000228|NM_001017402|
TNFRSF12A	NM_016639|
PDLIM7	NR_103804|NM_005451|NM_203352|
MIB2	NM_001170688|NR_033183|NM_001170686|NM_080875|NM_001170687|NM_001170689|
RGS6	NR_135235|NM_001204424|NM_004296|NM_001204417|NM_001204423|NM_001204420|NM_001204416|NM_001204419|NM_001204422|NM_001204418|NM_001204421|
CCDC151	NM_145045|NM_001302454|NM_001302453|
LRRC49	NM_017691|NM_001199017|NM_001284357|NM_001199018|
UMOD	NM_003361|NM_001278614|NM_001008389|
CALM1	NM_006888|
ADAMTS16	NR_136935|NM_139056|
UGT3A2	NM_001168316|NR_031764|NM_174914|
RNF13	NM_007282|NM_183381|
GRID2	NM_001510|NM_001286838|
HMGN3	NM_001201363|NM_004242|NM_001318885|NM_138730|NM_001318888|NM_001318884|NM_001318886|
UPF3B	NM_080632|NM_023010|
HPSE	NM_001098540|NM_001199830|NM_001166498|NM_006665|
TEAD4	NM_003213|NM_201441|NM_201443|
FSTL5	NM_001128427|NM_020116|NM_001128428|
SVIL	NM_021738|NM_001323599|NM_001323600|NM_003174|
YTHDF3	NR_102434|NM_001277818|NM_001277817|NM_001277814|NM_001277816|NM_001277815|NM_001277813|NM_152758|
BAALC	NM_001024372|NM_024812|
NBPF11	NM_183372|NR_046188|NM_001101663|NR_110864|
TPTE	NM_199261|NM_001290224|NM_199260|NM_199259|
SMC6	NM_024624|NM_001142286|
CEP68	NM_001319100|NM_015147|NR_134966|NM_001319101|
C12orf50	NM_152589|
KIAA1841	NM_032506|NM_001129993|NM_001330436|NM_001330435|NM_001330432|NM_001330433|NM_001330434|
TBCD	NM_005993|
SLC16A6	NM_001174166|NM_004694|
GNL1	NM_005275|
SH3D21	NM_001162530|NM_024676|
SDCCAG3	NM_001039707|NM_001039708|NM_006643|
C18orf25	NM_001008239|NM_145055|
SYT9	NM_175733|
HYDIN	NM_017558|NM_001198542|NM_001198543|NM_001270974|
PAFAH1B2	NM_001309431|NM_001184746|NR_110269|NR_110268|NR_110282|NM_002572|NM_001184747|
PMM2	NM_000303|
RAB4B	NM_016154|
CYP4F11	NM_001128932|NM_021187|
CBWD6	NM_001085457|
CCT4	NM_001256721|NM_006430|
PSG3	NM_021016|
HHLA2	NM_001282556|NM_001282557|NM_001282559|NM_007072|NM_001282558|
CTTN	NM_138565|NM_001184740|NM_005231|
TRAF6	NM_004620|NM_145803|
WNK1	NM_018979|NM_213655|NM_014823|NM_001184985|
PLK3	NM_004073|
SUPT6H	NM_003170|NM_001320755|
ANLN	NM_001284301|NM_001284302|NM_018685|
REV3L	NM_001286431|NM_002912|NM_001286432|
SLC8A3	NM_001130417|NM_182932|NR_104122|NM_183002|NM_182936|
C12orf49	NM_024738|
CCDC88B	NM_032251|
AKT2	NM_001243028|NM_001243027|NM_001626|NM_001330511|
SMIM7	NM_024104|
DYNC2H1	NM_001377|NM_001080463|
SDK2	NM_001144952|
RBCK1	NM_001323958|NM_001323960|NM_031229|NM_001323956|NM_006462|NR_136659|
ZFYVE21	NM_001198953|NM_024071|
FBXL12	NM_001316939|NM_001316937|NM_001316940|NM_001316938|NM_001316936|NM_017703|NM_001316941|NM_001316942|
TLR8	NM_016610|NM_138636|
FCHSD2	NM_014824|
BFSP1	NM_001161705|NM_001195|NM_001278608|NM_001278606|NM_001278607|
GUK1	NM_001159390|NM_000858|NM_001242840|
ESRP2	NM_024939|
ATL2	NM_001330459|NM_001308076|NM_001330460|NM_001135673|NM_001330462|NM_001330458|NM_022374|NM_001330464|NM_001330461|NM_001330463|
ARHGAP19	NM_001204300|NM_032900|NM_001256423|
TEAD1	NM_021961|
EEFSEC	NM_021937|
BFAR	NM_016561|NM_001330500|
PLD1	NM_002662|NM_001130081|
KCNS1	NM_002251|NM_001322799|
TMEM68	NM_001286661|NM_001286657|NM_152417|
SH3GL3	NM_003027|NM_001301109|NM_001324184|NM_001324183|NM_001324185|NR_136711|NM_001324187|NR_136712|NM_001324186|NR_136714|NM_001301108|NM_001324182|NR_125370|NR_136713|
TMEM161B	NR_110266|NM_001289008|NM_001289007|NM_153354|
SEMA4A	NM_001193300|NM_022367|NM_001193301|NM_001193302|
SNX10	NM_001199835|NM_013322|NM_001318199|NM_001318198|
CARMIL3	NM_138360|
RNF135	NM_197939|NM_032322|NM_001184992|
CHRNA3	NM_001166694|NR_046313|
PIK3C3	NM_002647|NM_001308020|
AGT	NM_000029|
SYTL1	NM_032872|NM_001193308|
BLMH	NM_000386|
PIK3R5	NM_001142633|NM_001251852|NM_014308|NM_001251851|NM_001251855|NM_001251853|
RNASEL	NM_021133|
GUSB	NM_001293104|NR_120531|NM_000181|
SEC11A	NM_001271920|NM_001271919|NM_001271918|NR_073518|NM_001271921|NM_014300|NM_001271922|
TRPC7	NM_001167576|NM_020389|NM_001167577|
CCDC39	NM_181426|
TMX3	NM_019022|
B3GNTL1	NR_135465|NM_001320742|NM_001009905|
INF2	NM_001031714|NM_022489|
FAM65A	NM_001193524|NM_024519|NM_001193523|NM_001193522|
SSX1	NM_005635|NM_001278691|
APOBEC3B	NM_001270411|NM_004900|
OLFML3	NM_020190|NM_001286353|NM_001286352|
GABARAPL2	NM_007285|
PPIP5K2	NM_001345878|NM_001345871|NM_001276277|NM_001345876|NM_001345872|NM_001281471|NM_001345877|NM_015216|NM_001345873|NM_001345874|NM_001345875|
TECR	NM_001321170|
PTGIS	NM_000961|
SEC13	NM_001136026|NM_183352|NM_001136232|NM_001278946|NM_030673|
GBX2	NM_001301687|NM_001485|
TFEC	NM_001244583|NM_012252|NM_001018058|
ASNS	NM_001178075|NM_133436|NM_001673|NM_183356|
HMOX2	NM_001286270|NM_001286267|NM_001286271|NM_002134|NM_001127204|NM_001286269|
C12orf40	NR_135051|NM_001031748|NM_001319247|
GSTO2	NM_183239|NM_001191015|NM_001191013|NM_001191014|
E2F7	NM_203394|
SEC31A	NM_001077206|NM_001077207|NM_001300745|NM_001318120|NM_001191049|NM_016211|NM_001300744|NM_001318119|NM_001077208|
DET1	NR_135740|NR_135743|NM_001321596|NR_026645|NM_001321594|NM_001144074|NM_017996|NR_135741|NR_135742|NR_135744|NR_135739|
STEAP3	NM_138637|NM_018234|NM_182915|NM_001008410|
COG5	NM_006348|NM_181733|NM_001161520|
EVA1C	NR_135467|NM_001320744|
TMEM248	NM_017994|
ATP8B4	NR_073598|NM_024837|NR_073597|NR_073596|
HNRNPUL1	NM_001301016|NM_144732|NM_001321208|NM_007040|NM_001321211|
ITPR2	NM_002223|
PSAT1	NM_021154|NM_058179|
TCEA3	NM_003196|
TACC2	NM_206861|NM_006997|NM_001291876|NM_206862|NM_206860|NM_001291877|NM_001291878|NM_001291879|
ADAM15	NR_048579|NR_048578|NM_001261466|NM_001261465|NM_001261464|NM_207195|NM_207197|NM_207196|NM_003815|NR_048577|NM_207191|NM_207194|
SNX11	NM_001330320|NM_152244|NM_013323|
GRM1	NM_001278067|NM_001278065|NM_001278066|NM_001278064|
ACP5	NM_001111034|NM_001322023|NM_001111036|NM_001111035|
INPP5B	NM_005540|NM_001297434|
DPH5	NM_015958|NM_001077395|NM_001077394|
ST6GALNAC6	NM_001287001|NM_013443|NM_001286999|NM_001287000|NR_104629|NM_001287003|NM_001287002|
SUSD1	NM_022486|NM_001282643|NM_001282640|
RSRP1	NM_020317|NR_135782|NR_135780|NM_001321772|NR_135783|NR_135785|
GTF2I	NM_001163636|NM_001518|NM_032999|NM_033001|NM_033000|
TET2	NM_001127208|
SLX1B-SULT1A4	NR_037609|
ALDH5A1	NM_170740|NM_001080|
CDK5RAP1	NM_001278169|NM_016408|NM_001278168|NM_001278167|NM_016082|
C4orf22	NM_001206997|NM_152770|
ASTE1	NR_110229|NM_014065|NM_001288950|
RPS2	NM_002952|
MON1B	NM_001286639|NM_001286640|NM_014940|
POLE2	NM_002692|NM_001197330|NM_001197331|
RNF7	NR_037703|NM_014245|NR_037702|NM_001201370|NM_183237|
SKA3	NM_001166017|NM_145061|
FMNL1	NM_005892|
MFSD10	NM_001146069|NM_001120|
NCOA1	NM_147223|NM_147233|NM_003743|
WLS	NM_001193334|NM_001002292|NM_024911|
PINX1	NM_017884|NM_001284356|
TK2	NM_001271935|NM_004614|NM_001172644|NM_001172645|NR_073520|NM_001271934|NM_001272050|NM_001172643|
NPAS4	NM_001318804|NM_178864|
MPV17L	NM_001128423|NM_173803|
MAP4K1	NM_007181|NM_001042600|
TP63	NM_001329150|NM_001329964|NM_001329146|NM_001114978|NM_001329149|NM_001114980|NM_001329148|NM_001114981|NM_001114982|NM_003722|NM_001329145|NM_001329144|
LINC00470	NR_023927|NR_023925|NR_110327|NR_023926|
BDH1	NM_203314|NM_203315|NM_004051|
CCT3	NR_036565|NM_001008800|NM_005998|NR_036564|
ZRANB2	NM_005455|NM_203350|
CYP19A1	NM_031226|NM_000103|
RPS17	NR_111943|NR_111944|NM_001021|
TCERG1	NM_006706|NM_001040006|
GRK3	NM_005160|
XKRX	NM_212559|
ACAD8	NM_014384|
UNC119	NM_054035|NM_001330166|NM_005148|
TNIP2	NM_024309|NM_001292016|NM_001161527|
BCR	NM_004327|NM_021574|
STARD5	NM_181900|NR_135013|
ADCY6	NM_015270|
ERICH6B	NM_182542|
KDSR	NM_002035|
MRVI1	NM_001206880|NM_001100163|NM_001206881|NM_130385|NM_001098579|NM_001100167|
NRXN1	NM_001330082|NM_001330095|NM_001330087|NM_001330096|NM_001330091|NM_001330083|NM_001330093|NM_001330088|NM_001330092|NM_001330081|NM_001330086|NM_001330094|NM_001330085|NM_001330097|NM_001135659|NM_001330077|NM_004801|NM_001330078|NM_001330084|NM_138735|NM_001330090|
FPGS	NR_110170|
EPS8L1	NM_133180|
PDZD4	NM_032512|NM_001303515|NM_001303513|NM_001303512|NM_001303516|
LUC7L2	NM_001270643|NM_016019|
CHMP2B	NM_014043|NM_001244644|
PRUNE1	NR_130135|NM_021222|NM_001303242|NR_130131|NM_001303243|NR_130130|NM_001303229|NR_130132|
2018-03-07	NM_001282805|NM_001282807|NM_001282806|NM_022826|
SLTM	NM_024755|NR_135042|NR_135043|NM_001013843|
GPR132	NM_001278694|NM_001278696|NM_013345|NM_001278695|
GOLT1B	NM_016072|
ZNF322	NM_024639|NM_001242798|NM_001242797|
PPM1M	NM_001122870|NM_144641|
NSF	NM_006178|NR_040116|
DGAT2	NM_032564|NM_001253891|
TMEM245	NM_032012|
ZSCAN31	NM_001243242|NM_145909|NM_030899|NM_001243241|NM_001135215|NM_001135216|NM_001243243|NM_001243244|
MTSS1	NM_001282971|NM_014751|NM_001282974|
B4GALT4	NM_003778|NM_212543|
FHAD1	NM_052929|
LMLN	NR_026786|NM_033029|NM_001136049|NR_026787|
RNF2	NM_007212|
GFRA1	NM_005264|NM_145793|NM_001145453|
ZNF808	NM_001321425|NM_001039886|NM_001321424|
ABHD12B	NM_181533|NM_001206673|NM_181814|
SARS	NM_001330669|NM_006513|
CYB5R2	NR_126508|NM_001302826|NM_016229|NM_001302827|
ASPM	NM_001206846|NM_018136|
MSANTD3-TMEFF1	NM_001198812|
RGS19	NM_001039467|NM_005873|
MUC17	NR_133665|NM_001040105|
KCTD20	NM_173562|NR_104480|NR_104481|NM_001286580|NM_001286579|
DYNC1LI2	NM_006141|NM_001286157|NM_001323955|NR_136658|
CREB3L3	NM_001271996|
MAPK11	NM_002751|NR_110887|
EDEM1	NM_014674|
WDHD1	NM_007086|NM_001008396|
LRRIQ1	NM_001079910|
CASS4	NM_020356|NM_001164116|NM_001164114|NM_001164115|
STEAP2	NM_152999|NM_001040665|NM_001244944|NM_001244945|NM_001244946|NM_001040666|
SSPO	NM_198455|
RGS7BP	NR_073511|NM_001029875|NM_001271890|
GATSL3	NM_001037666|
TAMM41	NR_135610|NM_001321294|NR_104314|NM_001284401|NM_001321295|NR_135611|NR_135609|NM_138807|
BAGE3	NM_182481|
LOXL2	NM_002318|
RAP1B	NM_001251917|NM_001251921|NM_001251922|NM_015646|NM_001251918|NM_001010942|
CEP97	NM_024548|NM_001303401|
C8orf59	NM_001293320|NM_001099673|NM_001099670|NM_001099672|NR_120681|NM_001099671|
EHMT2	NM_001289413|NM_001318833|NM_006709|NM_025256|
MTSS1L	NM_138383|
SMG7	NM_001331007|NM_173156|NM_201569|NM_001174061|NM_201568|
CDCA7L	NM_001127370|NM_018719|NM_001127371|
TEX14	NM_001201457|NM_198393|NM_031272|
RWDD3	NR_103483|NM_001128142|
RPL23AP53	NR_003572|
NCALD	NM_001040625|NM_032041|NM_001040624|NM_001040626|NM_001040630|NM_001040629|NM_001040628|NM_001040627|
UROD	NM_000374|NR_036510|
CD302	NM_014880|NM_001198763|NM_001198764|
HPS4	NR_073135|NM_152841|NR_073136|NM_022081|
BIN1	NM_001320642|NM_139349|NM_139350|NM_139343|NM_139344|NM_001320640|NM_139346|NM_001320641|NM_139348|NM_001320632|NM_139345|NM_139351|NM_001320634|NM_139347|NM_001320633|NM_004305|
FOXM1	NM_202003|NM_202002|NM_021953|NM_001243089|NM_001243088|
BTN3A2	NM_001197249|NM_001197247|NM_007047|NM_001197248|
CYP2D7	NR_002570|
MIR100HG	NR_137187|NR_137181|NR_137195|NR_137185|NR_137192|NR_137188|NR_137191|NR_137175|NR_137177|NR_137182|NR_137193|
HAS1	NM_001523|NM_001297436|
CLTB	NR_045724|NM_007097|NM_001834|
KCNC2	NM_153748|NM_001260498|NM_139137|NM_001260499|NM_139136|
NBEAL1	NM_001114132|
SCYL1	NM_001048218|NM_020680|
CNTNAP3P2	NR_111893|
FCRL4	NM_031282|
SHISA6	NM_001173462|NM_207386|NM_001173461|
TARS2	NR_073514|NM_001271895|NM_025150|NM_001271896|
RHAG	NM_000324|
LRRFIP1	NM_001137552|NM_001137551|NM_004735|NM_001137553|NM_001137550|
AGO3	NM_177422|NM_024852|
SCRN1	NM_014766|NM_001145515|NM_001145514|NM_001145513|
DFFB	NM_001282669|NR_135151|NR_135152|NR_104222|NM_001320136|NR_135150|NM_001320132|NM_004402|
CAD	NM_001306079|NM_004341|
CD99	NM_001321370|NR_135623|NM_001122898|NM_001321369|NM_002414|NM_001321367|NM_001321368|
LRP8	NM_004631|NM_017522|NM_001018054|NM_033300|
SPP1	NM_001251830|NM_001251829|NM_001040058|NM_000582|NM_001040060|
AKIP1	NM_001206646|NM_001206648|NM_001206647|NR_045417|NR_045418|NM_020642|
KLK9	NM_012315|
MAJIN	NM_001318808|NM_001037225|NM_001300803|
FCAR	NM_133272|NM_133269|NM_133278|NM_002000|NM_133274|NM_133277|NM_133273|NM_133271|
RSRC2	NR_036434|NR_036436|NR_036435|NM_023012|
UNC79	NM_020818|NM_001346218|
NOS3	NM_000603|
DNASE1L1	NM_001009933|NM_006730|NM_001303620|NM_001009932|NM_001009934|
LIPF	NM_001198830|NM_004190|NM_001198829|NM_001198828|
UPP1	NM_003364|NM_001287426|NR_109837|NM_001287428|NM_001287430|NM_001287429|
SNX3	NM_152827|NM_003795|NM_001300929|
LRRC39	NM_001256386|NM_001256385|NM_001256387|NM_144620|
SLCO1B3	NM_019844|
SLC45A2	NM_001012509|NM_016180|NM_001297417|
FTO	NM_001080432|
ARHGAP30	NM_001025598|NM_181720|NM_001287600|
MMP19	NM_002429|NR_073606|NM_001272101|
ZNF429	NM_001346913|NM_001346915|NM_001001415|NM_001346916|NR_144522|NR_144523|NR_144525|
KIAA0430	NM_001184999|NM_014647|NM_001184998|
GPX2	NR_138078|NR_046321|NM_002083|NR_046320|
ERCC1	NM_202001|NM_001983|NM_001166049|
RIN3	NM_024832|NM_001319987|
FAM13A	NM_001265578|NM_001265579|NM_001265580|NM_014883|NM_001015045|
VCL	NM_003373|NM_014000|
CHEK2	NM_001005735|NM_145862|NM_001257387|NM_007194|
SH3KBP1	NM_031892|NM_001024666|NM_001184960|
SNRNP27	NM_006857|NR_037862|
TAS1R1	NM_177540|NM_138697|
TSPAN17	NM_130465|NM_012171|NM_001006616|
SENP1	NR_051991|NR_051992|NM_001267595|NM_001267594|
CWC27	NM_005869|NM_001297644|
NIN	NM_020921|NM_182944|NM_182946|NM_016350|
MDC1	NM_014641|
DNAAF2	NM_018139|NM_001083908|
STAU2	NM_001164382|NM_001164384|NM_001164385|NM_014393|NM_001164383|NM_001164380|NM_001164381|
ZNF267	NM_001265588|NR_049749|NM_003414|
RBM46	NM_001277171|NM_144979|NM_001277173|
PLPP1	NM_003711|NR_103485|NM_176895|
CHTF8	NM_001039690|NR_033227|NM_001040146|
MDGA2	NM_001113498|NM_182830|
FAM196A	NM_001039762|
FHL2	NM_001318897|NM_201555|NM_001318895|NM_001318894|NM_001039492|NM_001450|NM_001318896|NM_201557|NM_001318898|NM_001318899|
SCNN1D	NR_037668|NM_001130413|
MCAT	NM_014507|NR_046423|NM_173467|
ARAP3	NM_022481|
FGF1	NM_001257208|NM_001257211|NM_001257206|NM_033137|NM_001144892|NM_001144934|NM_001257207|NM_000800|NM_033136|NM_001257210|NM_001144935|NM_001257205|NM_001257209|NM_001257212|
UGT2A2	NM_001105677|NM_001301233|
ADAM17	NM_003183|
PPP1R32	NM_001170753|NM_145017|
TFDP2	NM_001178140|NM_001178139|NM_001178138|NM_001178141|NM_006286|
RPL21P28	NR_026911|
C14orf132	NM_001282463|NM_001252507|NM_001282464|NM_001289139|
TOR1AIP2	NM_001199260|NM_145034|
CERS5	NM_001331069|NM_001281731|NM_001331070|NM_147190|NR_138534|NR_138532|NM_001331072|NR_104035|NM_001331073|NR_138536|NR_138533|NM_001331071|NR_138535|
TXNL1	NR_024546|NM_004786|
ANKIB1	NM_019004|
EFCAB5	NM_198529|NR_026738|NM_001145053|
AKR7A2	NM_003689|NM_001320979|
ADAMTS7	NM_014272|
C11orf88	NM_207430|NM_001100388|
VWDE	NM_001346973|NM_001346972|NM_001135924|NR_144534|
SAP130	NM_001330301|NM_001145928|NM_001330300|NM_001330303|NM_001330299|NM_024545|NM_001330302|
GSE1	NM_001134473|NM_014615|NM_001278184|
GLB1L	NM_001286427|NM_001286423|NM_024506|
ERCC6L2	NM_020207|NM_001010895|
ACE	NM_152830|NM_000789|NM_001178057|
SLC25A45	NM_001278250|NM_001278251|NM_001077241|NM_001300820|NM_182556|
PRKDC	NM_001081640|NM_006904|
CLEC4A	NM_194448|NM_194447|NM_194450|NM_016184|
PARG	NM_001303486|NR_136756|NR_130168|NR_136753|NR_136755|NR_136754|NM_003631|NR_136752|NM_001303487|NM_001324381|NM_001303489|NR_130169|
YY1AP1	NM_001198903|NM_001198904|NM_139118|NM_001198901|NM_001198906|NM_001198899|NM_018253|NM_001198902|NM_001198905|NM_139121|NM_139119|NM_001198900|
ZNF562	NM_001130032|NM_001130031|NM_001300885|NM_017656|
FCGR1A	NM_000566|
RUBCNL	NM_001286762|NM_001286761|NM_001286764|NM_001286763|NM_001286766|NM_001286765|NM_025113|
CUL3	NM_001257198|NM_003590|NM_001257197|
EFCAB1	NM_001142857|NM_024593|NR_024605|
ZNF146	NM_007145|NM_001099638|
EDIL3	NM_005711|NM_001278642|
PODN	NM_153703|NM_001199080|NM_001199081|
BANK1	NM_001127507|NM_017935|
RBMY1B	NM_001320948|NM_001006121|
MAN1B1	NR_045721|NR_045720|NM_016219|
CD1E	NM_001185112|NM_001185107|NM_001042586|NM_001042584|NM_001185110|NM_001185115|NM_001042587|NM_001042585|NM_030893|NM_001185113|NM_001042583|NM_001185108|NM_001185114|
ZNF528-AS1	NR_125345|
IL9R	NM_176786|NM_002186|
CHODL	NM_001204178|NM_001204175|NM_001204177|NM_024944|NM_001204176|NM_001204174|
FOXO3	NM_001455|
ANKRD42	NM_001300973|NM_001300975|NM_182603|NM_001300972|
SERPINA1	NM_001127702|NM_001127700|NM_001127705|NM_001127701|NM_001127707|NM_001002235|NM_000295|NM_001127704|NM_001127706|NM_001127703|NM_001002236|
HTR7	NM_019860|NM_019859|NM_000872|
LIPI	NM_001302998|NM_001302999|NM_001303001|NM_198996|NM_001303000|
ZNF33B	NM_001305040|NM_001305038|NM_001305036|NM_001305033|NM_006955|NR_130950|NR_130949|NM_001305039|NR_130948|NR_130951|NM_001305035|NM_001305037|
UBE2V1	NM_001257393|NR_047554|NM_199144|NM_001282575|NR_104218|NM_021988|NM_001257394|NM_022442|NM_001282576|NM_001282580|NM_001257396|NM_001282578|NM_001282577|NM_001032288|NM_001257395|NM_001257398|NM_001257399|NM_001282579|NM_001257397|
DNAJC10	NR_073367|NM_018981|NR_073366|NR_073365|NM_001271581|
ILVBL	NM_006844|
KIF17	NM_001287212|NM_001122819|NM_020816|
PRR14L	NM_173566|
ERCC6	NM_000124|NM_001346440|
CDC42BPA	NM_003607|NM_014826|
SLC39A12	NM_001145195|NM_001282734|NM_001282733|NM_152725|
ASCC1	NM_001198799|NM_001198798|NM_001198800|NR_045564|
AHRR	NM_001242412|NM_020731|
ZC3H4	NM_015168|
NACC2	NM_144653|
FAM193A	NM_001256667|NR_046335|NM_001256668|NM_003704|NM_001256666|NR_046336|
GOLGA5	NM_005113|
TXN	NM_001244938|NM_003329|
DAPK1	NM_001288729|NM_004938|NM_001288730|NM_001288731|
NKRF	NM_001173487|NM_017544|
GK	NM_001205019|NM_000167|NM_001128127|NM_203391|
ZNF25	NM_001329651|NM_001329654|NM_001329648|NM_145011|NR_138065|NR_138067|NM_001329661|NR_138068|NM_001329649|NR_138066|NM_001329657|NR_138064|NR_138063|NM_001329652|NR_138069|NM_001329662|NM_001329650|NM_001329660|NM_001329655|NM_001329663|NM_001329664|NM_001329656|NM_001329658|NR_138062|NM_001329653|NM_001329659|NM_001329647|
FAM208B	NM_001321783|NM_001321785|NM_001321784|NM_017782|
GBA	NM_001005742|NM_001005741|NM_001171811|NM_001171812|NM_000157|
UNC13B	NM_006377|NM_001330653|
FOXP2	NM_148900|NR_033767|NM_148899|NR_033766|NM_148898|NM_001172767|NM_014491|NM_001172766|
B4GALNT1	NM_001276468|NM_001478|NM_001276469|
RHOBTB1	NM_001242359|NM_014836|NR_024555|NR_024554|
SET	NM_003011|
SSB	NM_003142|NM_001294145|
PLXNB3	NM_005393|NM_001163257|
ZNF507	NM_001136156|NM_014910|
SRSF7	NM_001195446|NM_001031684|
CFAP70	NM_145170|
SLIT2	NM_001289135|NM_004787|NM_001289136|
R3HDM4	NM_138774|
PARD3	NM_001184793|NM_001184791|NM_001184794|NM_001184792|NM_001184785|NM_001184788|NM_001184789|NM_001184790|NM_019619|NM_001184786|NM_001184787|
TRIM26	NM_001242783|NM_003449|
MAP7D2	NM_001168467|NM_152780|NM_001168466|NM_001168465|
CENPS	NR_036462|NM_199294|
FOLH1	NM_001193472|NM_001193473|NM_001193471|NM_004476|NM_001014986|
NAP1L4	NM_005969|
KATNA1	NM_007044|NM_001204076|
TMPO	NM_001307975|NM_001032283|NM_001032284|
RFX5	NM_001025603|NM_000449|
ZFY	NM_001145275|NM_003411|NM_001145276|
EIF4G1	NM_198242|NM_001194946|NM_198241|NM_001291157|NM_198244|NM_001194947|
PLK4	NM_014264|NM_001190799|NM_001190801|
PAPPA	NM_002581|
PDXDC1	NM_001285444|NM_001324020|NM_001285445|NM_001285449|NM_001324019|NM_015027|NM_001285447|NM_001324021|NM_001285448|NM_001285450|
RTN3	NM_001265590|NM_201428|NR_049751|NM_006054|NM_001265591|NM_001265589|NM_201430|NR_049750|NM_201429|
ASAH1	NM_177924|NM_004315|NM_001127505|
ZNF394	NM_001345967|NM_032164|
TFEB	NM_001271943|NM_001271944|NM_001167827|NM_001271945|NM_007162|
SEC24D	NM_014822|NM_001318066|
ITGB2-AS1	NR_038313|NR_038316|NR_038315|NR_038314|
GUSBP3	NR_027386|
PHPT1	NM_001287343|NM_001287342|NM_014172|NM_001135861|NR_109808|
RBM6	NM_005777|NM_001167582|
TMEM184B	NM_012264|NM_001195071|NM_001195072|
PROK2	NM_001126128|NM_021935|
MCCC1	NR_120639|NR_120640|NM_001293273|NM_020166|
SLC2A5	NM_001135585|
SUMO1	NM_003352|NM_001005781|NM_001005782|
NLRP11	NM_145007|NM_001297743|
USP42	NM_032172|
TMEM51	NM_001136216|NM_001136217|NR_135082|NM_001319665|
DDB2	NM_001300734|NM_000107|
RBM39	NM_001242600|NM_001323422|NM_001242599|NM_001323423|NR_040724|NR_136587|NM_001323424|NR_040722|NM_004902|NM_184234|NR_040723|
LARGE-AS1	NR_038949|NR_038950|
FGB	NM_001184741|NM_005141|
C19orf48	NM_199249|NM_001290152|NM_001290150|NM_001290151|NM_001290153|NM_199250|NM_001290149|NM_001290155|NM_001290154|NM_032712|
TRDN	NM_006073|NM_001251987|
LIMK2	NM_005569|
NR1H3	NM_001251934|NM_001251935|NM_001130101|NM_005693|NM_001130102|
CRELD1	NM_001031717|NM_001077415|NM_015513|
TMEM131	NM_015348|
SART3	NM_014706|
WDPCP	NM_001042692|NM_015910|NR_122106|
FMNL3	NM_198900|NM_175736|
MTERF3	NM_015942|NM_001286643|
ATAD2B	NM_001242338|NM_017552|NR_125717|
GRM5	NM_000842|NM_001143831|
NAA20	NM_016100|NM_181527|NM_181528|
YKT6	NM_006555|
INTS8	NM_017864|NR_073445|NR_073444|
MAP2K5	NM_145160|NM_002757|NM_001206804|
TRIM22	NM_001199573|NM_006074|
UBAP2	NM_001282530|NM_001282529|NM_018449|
ACADM	NM_001286043|NM_001127328|NM_001286044|NM_001286042|NM_000016|
IL12RB2	NM_001258215|NM_001258216|NR_047584|NM_001258214|NR_047583|NM_001319233|NM_001559|
ARMC10	NM_001161009|NM_001161012|NM_031905|NM_001161010|NM_001161011|NM_001161013|
GINS3	NM_001126129|NM_022770|NM_001126130|
ESR2	NR_073496|NM_001271877|NM_001271876|NR_073497|NM_001291712|NM_001437|NM_001040275|NM_001214902|NM_001291723|
PSMB7	NM_002799|
DCAF10	NM_001286810|NM_024345|
STIM1	NM_001277962|NM_003156|
RAD54L	NM_001142548|NM_003579|
FNDC7	NM_001144937|
DLG5	NM_004747|
PGR	NM_000926|NR_073142|NM_001271162|NR_073143|NM_001202474|NR_073141|NM_001271161|
PSMG3-AS1	NR_027329|NR_021487|NR_027328|
CBY1	NM_001002880|NM_015373|
SERPINB11	NM_080475|NM_001291279|NM_001291278|
GAGE6	NM_001476|
SASS6	NM_194292|NM_001304829|
TRPM2	NM_001320350|NR_038257|NM_003307|NM_001320351|
EPN1	NM_001130072|NM_013333|NM_001130071|NM_001321263|
LTBP4	NM_001042545|NM_003573|NM_001042544|
TM7SF2	NM_001277233|NR_102367|NM_003273|
SYT1	NM_001291901|NM_005639|NM_001135805|
MMP28	NM_032950|NM_024302|
TGM2	NM_001323316|NM_001323318|NM_004613|NM_198951|NM_001323317|
COPA	NM_004371|NM_001098398|
CCDC180	NM_020893|
CERS2	NM_181746|NM_022075|
DNAJB5	NM_012266|NM_001135004|
CEP131	NM_001319228|NM_014984|NM_001009811|NM_001319229|
SLC35A1	NM_001168398|NM_006416|
ARMCX6	NM_001184768|NM_019007|NM_001009584|
COL17A1	NM_000494|
CTSS	NM_004079|NM_001199739|
DUS2	NM_017803|NM_001271762|NM_001271763|
TSTD1	NM_001113205|
PET100	NM_001171155|NR_033242|
GFM1	NM_001308164|NM_001308166|NM_024996|
PPIL3	NM_032472|NM_130906|
ERAP1	NM_001198541|NM_016442|NM_001040458|
GPATCH1	NM_018025|NR_135270|
PHYH	NM_006214|NM_001037537|NM_001323084|NM_001323082|NM_001323083|NM_001323080|
LIN9	NM_001270409|NM_173083|NM_001270410|
MRAS	NM_012219|NM_001252091|
TRAPPC9	NM_001160372|NM_031466|NM_001321646|
NME1-NME2	NR_037149|NM_001018136|
NETO2	NM_018092|NM_001201477|
TFCP2L1	NM_014553|
UGT3A1	NM_001171873|NM_152404|
TNFRSF1B	NM_001066|
CRCP	NR_024548|NM_014478|NM_001142414|NM_001040647|
GPM6A	NM_201591|NM_001261448|NM_005277|NM_201592|
LDHC	NM_017448|NM_002301|
GPX8	NR_131338|NR_131336|NM_001306197|NM_001306201|NR_131337|
DNAJC13	NM_015268|NM_001329126|
HMGN2	NM_005517|
MIGA2	NR_138422|NR_138423|NR_138425|NM_032809|NR_138424|NR_138421|NM_001329990|
SARNP	NM_033082|NR_026723|NR_026722|
SLC52A1	NM_017986|NM_001104577|
DAB2	NM_001343|NM_001244871|
CRLS1	NM_001127458|NM_001323562|NM_019095|NR_136617|NM_001323563|NM_001323564|NM_001323561|
OSBPL3	NR_104111|NM_145321|NR_104112|NM_145320|NM_145322|NM_015550|
CASC1	NM_018272|NM_001204102|NM_001082973|NM_001082972|NM_001319978|NM_001204101|NM_001319977|
DHX36	NM_001114397|NM_020865|
CDH26	NM_177980|NM_021810|
LSR	NM_001260489|NM_205835|NM_015925|NM_001260490|NM_205834|
GZMH	NM_001270781|NM_001270780|NM_033423|
DHX35	NR_033905|NM_001190809|NM_021931|
PSG9	NM_001301708|NM_002784|NM_001301707|NM_001301709|
RNF166	NM_178841|NM_001171816|
ITPR1	NM_002222|NM_001168272|NM_001099952|
AADACL2	NM_207365|
MGEA5	NM_001142434|NM_012215|
METTL8	NM_001321159|NM_001321156|NM_001321160|NM_001321162|NM_001321154|NM_001321161|NM_001321157|NR_135568|NM_001321158|NM_024770|NM_001321155|
FOPNL	NM_001304502|NR_130757|NR_130756|NM_001304498|NM_001304500|NM_001304499|NM_001304497|NR_130755|NM_144600|
FAM156A	NM_001242497|NM_001242489|NM_001242490|NM_001242492|NM_001242496|NM_001242494|NM_001242495|NM_001242491|NM_001242493|NM_014138|
GOLGA2	NM_004486|
BACE2	NM_012105|NM_138991|NM_138992|
PTPN23	NM_015466|NM_001304482|
CCPG1	NM_001204450|
MTMR9LP	NR_026850|
NRP1	NM_001330068|NM_003873|NM_001244972|NM_001244973|NR_045259|NM_001024629|NM_001024628|
ZNF548	NM_001172773|NM_152909|
SUMF2	NM_001042469|NM_001146333|NM_001042470|NM_001130069|NM_015411|
PPEF1	NM_006240|NM_152224|NM_152226|
BBS12	NM_001178007|NM_152618|
EPB41L2	NM_001135554|NM_001252660|NM_001199388|NM_001431|NM_001135555|
CACNA1B	NM_001243812|NM_000718|
FKTN	NM_001198963|NM_001079802|NM_006731|
CGGBP1	NM_001008390|NM_001195308|NM_003663|
ARID4A	NM_023001|NM_002892|NM_023000|
AKR1E2	NM_001271021|NR_073125|NM_001040177|NR_073126|NM_001271025|NR_073127|
KLRC1	NM_007328|NM_001304448|NM_213657|NM_213658|NM_002259|
COLGALT1	NM_024656|
SLC23A3	NM_144712|NM_001144890|NM_001144889|
KIF22	NM_007317|NM_001256269|
ATG7	NM_006395|NM_001136031|NM_001144912|
NEDD8-MDP1	NM_001199823|NR_137631|NR_137632|NR_137630|
NPR2	NM_003995|
AKT1	NM_001014431|NM_001014432|NM_005163|
TSGA10	NM_025244|NM_182911|
2018-03-08	NM_001282866|NM_145021|NM_001002266|
SERPINB6	NM_001271822|NM_001271823|NM_001271825|NM_001297699|NM_004568|NM_001271824|NM_001297700|NM_001195291|
KLHL5	NM_001007075|NM_001171654|
PCNP	NM_001320399|NR_135228|NM_001320398|NR_135223|NR_135224|NM_001320397|NR_135232|NR_135229|NM_001320400|NR_135231|NM_001320401|NR_135227|NR_135226|NR_135230|NM_020357|NR_135225|NM_001320395|
FCHO2	NM_138782|NM_001146032|
NUPL2	NM_007342|
SEC23IP	NM_007190|NR_037771|
EYA1	NM_172060|NM_001288575|NM_001288574|NM_172058|NM_172059|NM_000503|
VTI1B	NM_006370|
CLK1	NM_004071|NR_027856|NM_001162407|NR_027855|
NAPB	NM_001283018|NR_104266|NM_001283026|NM_022080|NM_001283020|
PHF20L1	NM_016018|NM_198513|NM_001277196|
GSDMB	NM_001165959|NM_001042471|NM_018530|NM_001165958|
PHLPP2	NM_001289003|NM_015020|
MED27	NM_001253881|NM_004269|
CHMP5	NM_016410|NM_001195536|
MAP7D1	NM_001286366|NM_018067|NM_001286365|
RACGAP1	NM_001319999|NM_013277|NM_001320004|NM_001320007|NM_001320000|NM_001126103|NM_001126104|NM_001320002|
RGS11	NM_003834|NM_001286486|NM_001286485|NM_183337|
BCAR1	NM_014567|NM_001170719|NM_001170718|NM_001170717|NM_001170716|NM_001170715|NM_001170714|
POFUT1	NM_172236|NM_015352|
PHACTR2-AS1	NR_110148|NR_027114|NR_027113|NR_110149|
APBB1	NM_001257325|NM_001257326|NM_001257321|NR_047512|NM_145689|NM_001164|NM_001257323|NM_001257319|NM_001257320|
ZNF410	NM_021188|NM_001242927|NM_001242926|NM_001242924|NM_001242928|NR_040251|
TMBIM1	NM_001321428|NM_001321429|NR_135643|NM_001321438|NM_001321433|NM_022152|NM_001321435|NM_001321436|NM_001321432|NM_001321427|NM_001321430|
MYNN	NM_018657|NM_001185118|NR_033702|NR_033703|NM_001185119|
CDC42	NM_001791|NM_001039802|NM_044472|
ZNF671	NM_001321376|NM_001321375|NM_024833|
LRRN3	NM_001099658|NM_001099660|NM_018334|
KCNQ2	NM_004518|NM_172107|NM_172108|NM_172106|
VAV1	NM_001258206|NM_001258207|NM_005428|
BRD8	NM_001300962|NM_001300966|NM_139199|NM_001164326|NM_006696|NM_001300961|
SLC15A4	NM_145648|
TVP23C	NM_001135036|NM_145301|
TMC5	NM_001105248|NM_024780|NM_001308161|NM_001261841|NM_001105249|
PSTPIP2	NM_024430|
RIPK1	NM_003804|NM_001317061|
PRRT4	NM_001174164|NM_001114726|
LOC100128554	NR_130748|
RGN	NM_001282848|NM_152869|NM_001282849|NM_004683|
EMC4	NM_016454|NM_001286420|
KIF15	NM_020242|
DYSF	NM_001130982|NM_001130983|NM_001130980|NM_003494|NM_001130455|NM_001130976|NM_001130977|NM_001130986|NM_001130984|NM_001130979|NM_001130978|NM_001130987|NM_001130985|NM_001130981|
KIR3DL2	NM_006737|NM_001242867|
LZTR1	NM_006767|
MRPL22	NM_001014990|NM_014180|
TEKT1	NM_053285|
SLC29A3	NM_001174098|NM_018344|NR_033413|NR_033414|
PITX2	NM_001204397|NM_153427|NM_000325|NM_001204398|NM_153426|NM_001204399|
TBC1D32	NR_104452|NM_152730|
SLC1A6	NM_005071|NR_073589|NM_001272087|NM_001272088|
BTBD1	NM_025238|NM_001011885|
RPF2	NM_032194|NM_001289111|
APP	NM_001204302|NM_201413|NM_001136131|NM_201414|NM_001204301|NM_001136016|NM_000484|NM_001136130|NM_001136129|NM_001204303|
PARP15	NM_001113523|NM_152615|NM_001308321|NM_001308320|
ZKSCAN7	NM_001288591|NM_025169|NM_018651|NM_001288592|NM_001288590|
PAQR6	NM_001272109|NM_024897|NM_001272106|NM_001272104|NR_073610|NM_001272107|NM_001272105|NM_001272110|NM_001272111|NM_198406|NM_001272108|
PPFIA2	NM_001220474|NM_001220476|NM_001220475|NM_001220478|NM_001220479|NM_001220473|NM_001220480|NM_003625|NM_001282536|NM_001220477|
DOCK7	NM_001272000|NM_001330614|NM_001271999|NM_001272001|NM_033407|
RAB30	NM_001286061|NM_014488|NM_001286059|NM_001286060|
MYBL2	NM_002466|NM_001278610|
ZNF549	NM_153263|NM_001199295|
FIGNL1	NM_001346559|NM_001346560|NM_022116|NM_001346564|NM_001346561|NM_001346565|NM_001346558|NM_001287493|NM_001346562|NM_001287492|NM_001042762|NM_001346563|NM_001287496|
PTER	NM_001261838|NM_001261836|NM_001001484|NM_030664|NM_001261837|
HYAL2	NM_003773|NM_033158|
GLMP	NM_001256604|NM_001256609|NM_144580|NM_001256608|NM_001256605|
CSAG1	NM_153478|NM_001102576|
STAG1	NM_005862|
BAGE5	NM_182484|
MINK1	NM_015716|NM_001321236|NM_170663|NM_001024937|NM_153827|
KLK8	NM_001281431|NM_007196|NM_144505|NM_144506|NM_144507|NR_104008|
PLA2G10	NR_133651|NM_003561|
MST1L	NM_001271733|
GLI2	NM_005270|
CCDC83	NM_173556|NM_001286159|
KIAA0040	NM_014656|NM_001162893|NM_001162894|NM_001319231|NM_001319230|NM_001162895|
BICDL1	NM_207311|
GALNT6	NM_007210|
CCL14	NM_032963|NM_032962|
ZNF707	NM_001288809|NM_001288806|NM_001100599|NR_110190|NR_110191|NR_110193|NM_001100598|NM_001288807|NM_001288808|NM_001288805|NM_173831|NR_110192|
ZFX	NM_001178085|NM_001178095|NM_003410|NM_001330327|NM_001178084|NM_001178086|
EFS	NM_001277174|NM_005864|NM_032459|
PKIA	NM_181839|NM_006823|
TRAPPC13	NM_001093756|NM_001243737|NM_001093755|NM_024941|
DHX57	NM_198963|NM_001329963|
NOL6	NM_139235|NM_022917|
NRG2	NM_013981|NM_001184935|NM_004883|NM_013983|NM_013982|
PIAS2	NM_001324048|NM_001324053|NM_001324046|NM_001324051|NM_001324055|NM_001324047|NR_136684|NM_001324049|NM_001324059|NM_173206|NR_136685|NM_004671|NM_001324058|NM_001324057|NM_001324060|NM_001324054|NM_001324052|
RBKS	NM_001287580|NM_022128|
FNDC3A	NR_103528|NM_014923|NM_001079673|NM_001278438|
CD200R1	NM_138939|NM_138940|NM_170780|NM_138806|
COTL1	NM_021149|
PDZK1	NM_002614|NM_001201326|NM_001201325|
PEX2	NM_000318|NM_001079867|NM_001172087|NM_001172086|
ADORA2A	NM_001278499|NM_001278498|NM_001278497|NR_103544|
PIP5K1A	NM_001330689|NM_001135637|NM_001135636|NM_003557|NM_001135638|
RTN2	NM_206900|NM_005619|NM_206901|
EYA3	NM_001282562|NM_001282561|NM_001282560|NM_001990|NR_104214|
TBC1D3F	NM_032258|
MBOAT7	NM_024298|NM_001146056|NM_001146082|NM_001146083|
PHTF2	NM_001127359|NM_020432|NM_001127357|NM_001127358|NM_001127360|
CNGA1	NM_000087|NM_001142564|
JADE2	NM_001289984|NM_015288|NM_001308143|NM_001289985|
KRBOX4	NM_001129900|NM_001129899|NM_001129898|NM_017776|
FAM95B1	NR_026759|
HLA-J	NR_024240|
PDE8B	NM_003719|NM_001029852|NM_001029854|NM_001029851|NM_001029853|
LRMP	NM_006152|NM_001204127|NM_001204126|
TRAPPC2L	NR_134670|NM_001318529|NR_134671|NM_001318532|NM_001318527|
SPRYD7	NR_023351|NM_001127482|NM_020456|
IL33	NM_033439|NM_001314044|NM_001314045|NM_001314046|NM_001314047|NM_001199640|
[truncated: 6,081 more rows]
