# Supplementary material for: Massive computational identification of somatic variants in exonic splicing enhancers using The Cancer Genome Atlas
Source: Cancer Med. 2019 Oct 21;8(17):7372–84. doi: 10.1002/cam4.2619 (PMC6885893; doi:10.1002/cam4.2619)
Supplement: Supplementary file 5 [file CAM4-8-7372-s005.xlsx]

## Sheet: All_validated_ese_Seq_ks_Motif_
Table S3 Details of the obtained 646 ESE-disrupting variants in this study.
TCGA Project	sample ID	variant ID	information of identified ESE-disrupting variants (chr:position,variant type,ref,alt)	Gene Symbol	exon-exon junction genomic coordinate of Normalized count A (chr:position:strand) left side of comma indicates 3' genomic coordinate of genomic upstream exon, right indicates 5' genomic coordinate of genomic downstream exon.	transcript information of Normalized count A (refSeqID:exon number:exon number)	read count of Normalized count A	transcript information of Normalized count B (refSeqID:exon number:exon number)	read count of Normalized count B	transcript information of Normalized count C (refSeqID:exon number:exon number)	read count of Normalized count C	EER(N-1)	EER(N+1)	Mean of Normalized count A of samples not harboring variants in corresponding exon	Upper-tail probability to normalized count distribution of samples not harboring variants estimated using kernel density estimation	Validated natural and cryptic mRNA splicing mutations in Shirley's study (F1000Research, 2019)?
CHOL	AAVE	693	1:109964511,Nonsense_Mutation,G,A,AAVE	PSMA5	chr1:109964482-109964548:-	NM_002790:1:3	222	NM_002790:1:2	274	NM_002790:2:3	416	0.810219	0.533654	3.42857	0	No
BLCA	A3VY	790	1:146639436,Missense_Mutation,G,T,A3VY	PRKAB2	chr1:146639346-146639512:-	NM_005399:2:4	10	NM_005399:2:3	13	NM_005399:3:4	14	0.769231	0.714286	0.815725	0.00242989	No
BLCA	A3VY	790	1:146639438,Silent,C,T,A3VY	PRKAB2	chr1:146639346-146639512:-	NM_005399:2:4	10	NM_005399:2:3	13	NM_005399:3:4	14	0.769231	0.714286	0.815725	0.00242989	No
BLCA	A5KE	360	1:42671493,Missense_Mutation,C,G,A5KE	FOXJ3	chr1:42671433-42671534:-	NM_001198850:5:7	22	NM_001198850:5:6	30	NM_001198850:6:7	40	0.733333	0.55	6.15517	0.0318427	No
BLCA	A5KE	360	1:42671493,Missense_Mutation,C,G,A5KE	FOXJ3	chr1:42671433-42671534:-	NM_014947:5:7	22	NM_014947:5:6	30	NM_014947:6:7	40	0.733333	0.55	6.15517	0.0318427	No
BLCA	A5KE	360	1:42671493,Missense_Mutation,C,G,A5KE	FOXJ3	chr1:42671433-42671534:-	NM_001198851:7:9	22	NM_001198851:7:8	30	NM_001198851:8:9	40	0.733333	0.55	6.15517	0.0318427	No
BLCA	AA71	954	1:156703970,Missense_Mutation,G,C,AA71	RRNAD1	chr1:156703801-156704285:+	NM_015997:5:7	45	NM_015997:5:6	52	NM_015997:6:7	45	0.865385	1	18.9754	0.043481	No
GBM	1787	703	1:110233103,Missense_Mutation,G,T,1787	GSTM1	chr1:110233076-110233186:+	NM_000561:6:8	257	NM_000561:6:7	409	NM_000561:7:8	468	0.628362	0.549145	12.6118	0	No
GBM	5416	343	1:40919884,Missense_Mutation,C,T,5416	ZFP69B	chr1:40919875-40919960:+	NM_023070:1:3	12	NM_023070:1:2	7	NM_023070:2:3	11	1.71429	1.09091	1.36601	0.00654288	No
BRCA	A1JA	715	1:111494410,Silent,G,A,A1JA	LRIF1	chr1:111493910-111495437:-	NM_018372:1:3	98	NM_018372:1:2	109	NM_018372:2:3	115	0.899083	0.852174	26.2797	0.0103923	No
BRCA	A26F	555	1:68948497,Missense_Mutation,G,T,A26F	DEPDC1	chr1:68947729-68948580:-	NM_001114120:7:9	49	NM_001114120:7:8	93	NM_001114120:8:9	61	0.526882	0.803279	2.07373	0.000408325	No
CESC	A5R2	954	1:156704179,Missense_Mutation,C,G,A5R2	RRNAD1	chr1:156703801-156704285:+	NM_015997:5:7	57	NM_015997:5:6	77	NM_015997:6:7	93	0.74026	0.612903	19.1151	0.0109197	No
COAD	4315	877	1:154192409,Missense_Mutation,A,C,4315	C1orf43	chr1:154192312-154192413:-	NM_001297723:1:3	423	NM_001297723:1:2	655	NM_001297723:2:3	554	0.645802	0.763538	214.692	0.0404862	No
COAD	4315	877	1:154192409,Missense_Mutation,A,C,4315	C1orf43	chr1:154192312-154192413:-	NM_001297720:1:3	423	NM_001297720:1:2	655	NM_001297720:2:3	554	0.645802	0.763538	214.692	0.0404862	No
COAD	4315	877	1:154192409,Missense_Mutation,A,C,4315	C1orf43	chr1:154192312-154192413:-	NM_001098616:1:3	423	NM_001098616:1:2	655	NM_001098616:2:3	554	0.645802	0.763538	214.692	0.0404862	No
COAD	4315	877	1:154192409,Missense_Mutation,A,C,4315	C1orf43	chr1:154192312-154192413:-	NM_001297717:1:3	423	NM_001297717:1:2	655	NM_001297717:2:3	554	0.645802	0.763538	214.692	0.0404862	No
COAD	3710	1065	1:169351377,Missense_Mutation,C,T,3710	BLZF1	chr1:169351300-169351519:+	NM_001320973:5:7	38	NM_001320973:5:6	42	NM_001320973:6:7	55	0.904762	0.690909	1.10047	0	No
COAD	6928	1167	1:197070002,Missense_Mutation,C,T,6928	ASPM	chr1:197069561-197074315:-	NM_018136:17:19	17	NM_018136:17:18	12	NM_018136:18:19	19	1.41667	0.894737	3.47595	0.0168692	No
COAD	A69D	334	1:40029545,Silent,G,A,A69D	PABPC4	chr1:40029508-40029594:-	NM_001135653:10:12	97	NM_001135653:10:11	172	NM_001135653:11:12	181	0.563953	0.535912	35.686	0.0178246	No
COAD	6901	568	1:75172801,Missense_Mutation,C,T,6901	CRYZ	chr1:75172787-75172888:-	NM_001134759:4:6	31	NM_001134759:4:5	56	NM_001134759:5:6	55	0.553571	0.563636	6.99767	0.0286456	Yes
COAD	6901	568	1:75172801,Missense_Mutation,C,T,6901	CRYZ	chr1:75172787-75172888:-	NM_001889:6:8	31	NM_001889:6:7	56	NM_001889:7:8	55	0.553571	0.563636	6.99767	0.0286456	Yes
COAD	6901	568	1:75172801,Missense_Mutation,C,T,6901	CRYZ	chr1:75172787-75172888:-	NM_001130042:7:9	31	NM_001130042:7:8	56	NM_001130042:8:9	55	0.553571	0.563636	6.99767	0.0286456	Yes
COAD	6162	1401	1:243349298,Missense_Mutation,G,A,6162	CEP170	chr1:243349081-243349374:-	NM_014812:9:11	15	NM_014812:9:10	14	NM_014812:10:11	25	1.07143	0.6	1.98357	0.0103775	No
READ	A1DD	659	1:99203797,Missense_Mutation,C,T,A1DD	SNX7	chr1:99203793-99203945:+	NM_152238:6:8	61	NM_152238:6:7	93	NM_152238:7:8	120	0.655914	0.508333	26.54	0.00914943	No
READ	A1DD	659	1:99203797,Missense_Mutation,C,T,A1DD	SNX7	chr1:99203793-99203945:+	NM_015976:7:9	61	NM_015976:7:8	93	NM_015976:8:9	120	0.655914	0.508333	26.54	0.00914943	No
ESCA	A8W8	568	1:75172868,Silent,T,A,A8W8	CRYZ	chr1:75172787-75172888:-	NM_001134759:4:6	47	NM_001134759:4:5	52	NM_001134759:5:6	66	0.903846	0.712121	10.6685	0.0114995	Yes
ESCA	A8W8	568	1:75172868,Silent,T,A,A8W8	CRYZ	chr1:75172787-75172888:-	NM_001889:6:8	47	NM_001889:6:7	52	NM_001889:7:8	66	0.903846	0.712121	10.6685	0.0114995	Yes
ESCA	A8W8	568	1:75172868,Silent,T,A,A8W8	CRYZ	chr1:75172787-75172888:-	NM_001130042:7:9	47	NM_001130042:7:8	52	NM_001130042:8:9	66	0.903846	0.712121	10.6685	0.0114995	Yes
HNSC	A4CD	1239	1:207200887,Silent,G,T,A4CD	C1orf116	chr1:207200839-207201024:-	NM_023938:1:3	49	NM_023938:1:2	55	NM_023938:2:3	69	0.890909	0.710145	18.4489	0.031959	No
KICH	8432	1121	1:181021437,Missense_Mutation,C,A,8432	MR1	chr1:181021371-181021646:+	NM_001194999:4:6	268	NM_001194999:4:5	149	NM_001194999:5:6	171	1.79866	1.56725	121.092	0.0146309	No
LIHC	A3KG	954	1:156704040,Frame_Shift_Del,C,-,A3KG	RRNAD1	chr1:156703801-156704285:+	NM_015997:5:7	93	NM_015997:5:6	148	NM_015997:6:7	74	0.628378	1.25676	19.7003	0.00878124	No
LIHC	A3KG	1215	1:205117344,Frame_Shift_Del,T,-,A3KG	DSTYK	chr1:205117333-205117467:-	NM_015375:11:13	14	NM_015375:11:12	10	NM_015375:12:13	11	1.4	1.27273	0.98374	0.00542049	No
LIHC	A1EG	877	1:154192328,Frame_Shift_Del,C,-,A1EG	C1orf43	chr1:154192312-154192413:-	NM_001297723:1:3	310	NM_001297723:1:2	452	NM_001297723:2:3	354	0.685841	0.875706	148.47	0.0421211	No
LIHC	A1EG	877	1:154192377,Frame_Shift_Del,T,-,A1EG	C1orf43	chr1:154192312-154192413:-	NM_001297723:1:3	310	NM_001297723:1:2	452	NM_001297723:2:3	354	0.685841	0.875706	148.47	0.0421211	No
LIHC	A1EG	877	1:154192377,Frame_Shift_Del,T,-,A1EG	C1orf43	chr1:154192312-154192413:-	NM_001297720:1:3	310	NM_001297720:1:2	452	NM_001297720:2:3	354	0.685841	0.875706	148.47	0.0421211	No
LIHC	A1EG	877	1:154192328,Frame_Shift_Del,C,-,A1EG	C1orf43	chr1:154192312-154192413:-	NM_001297720:1:3	310	NM_001297720:1:2	452	NM_001297720:2:3	354	0.685841	0.875706	148.47	0.0421211	No
LIHC	A1EG	877	1:154192377,Frame_Shift_Del,T,-,A1EG	C1orf43	chr1:154192312-154192413:-	NM_001098616:1:3	310	NM_001098616:1:2	452	NM_001098616:2:3	354	0.685841	0.875706	148.47	0.0421211	No
LIHC	A1EG	877	1:154192328,Frame_Shift_Del,C,-,A1EG	C1orf43	chr1:154192312-154192413:-	NM_001098616:1:3	310	NM_001098616:1:2	452	NM_001098616:2:3	354	0.685841	0.875706	148.47	0.0421211	No
LIHC	A1EG	877	1:154192328,Frame_Shift_Del,C,-,A1EG	C1orf43	chr1:154192312-154192413:-	NM_001297717:1:3	310	NM_001297717:1:2	452	NM_001297717:2:3	354	0.685841	0.875706	148.47	0.0421211	No
LIHC	A1EG	877	1:154192377,Frame_Shift_Del,T,-,A1EG	C1orf43	chr1:154192312-154192413:-	NM_001297717:1:3	310	NM_001297717:1:2	452	NM_001297717:2:3	354	0.685841	0.875706	148.47	0.0421211	No
LIHC	A112	360	1:42671473,Frame_Shift_Ins,-,T,A112	FOXJ3	chr1:42671433-42671534:-	NM_001198850:5:7	13	NM_001198850:5:6	11	NM_001198850:6:7	14	1.18182	0.928571	1.60656	0.00531675	No
LIHC	A112	360	1:42671473,Frame_Shift_Ins,-,T,A112	FOXJ3	chr1:42671433-42671534:-	NM_014947:5:7	13	NM_014947:5:6	11	NM_014947:6:7	14	1.18182	0.928571	1.60656	0.00531675	No
LIHC	A112	360	1:42671473,Frame_Shift_Ins,-,T,A112	FOXJ3	chr1:42671433-42671534:-	NM_001198851:7:9	13	NM_001198851:7:8	11	NM_001198851:8:9	14	1.18182	0.928571	1.60656	0.00531675	No
LIHC	A112	433	1:47154049,Frame_Shift_Ins,-,T,A112	EFCAB14	chr1:47154025-47154216:-	NM_014774:6:8	54	NM_014774:6:7	35	NM_014774:7:8	38	1.54286	1.42105	20.1694	0.043449	No
LIHC	A9CV	590	1:79093930,Silent,G,A,A9CV	IFI44L	chr1:79093591-79094078:+	NM_006820:1:3	93	NM_006820:1:2	65	NM_006820:2:3	100	1.43077	0.93	2.86685	0.00271678	No
LUAD	7725	171	1:23660011,Missense_Mutation,C,A,7725	HNRNPR	chr1:23660011-23660124:-	NM_005826:4:6	138	NM_005826:4:5	162	NM_005826:5:6	153	0.851852	0.901961	11.2996	0	Yes
LUAD	7725	171	1:23660011,Missense_Mutation,C,A,7725	HNRNPR	chr1:23660011-23660124:-	NM_001102397:3:5	138	NM_001102397:3:4	162	NM_001102397:4:5	153	0.851852	0.901961	11.2996	0	Yes
LUAD	7725	171	1:23660011,Missense_Mutation,C,A,7725	HNRNPR	chr1:23660011-23660124:-	NM_001102398:4:6	138	NM_001102398:4:5	162	NM_001102398:5:6	153	0.851852	0.901961	11.2996	0	Yes
LUAD	7725	171	1:23660011,Missense_Mutation,C,A,7725	HNRNPR	chr1:23660011-23660124:-	NM_001102399:3:5	138	NM_001102399:3:4	162	NM_001102399:4:5	153	0.851852	0.901961	11.2996	0	Yes
LUAD	4112	1167	1:197074309,Missense_Mutation,A,C,4112	ASPM	chr1:197069561-197074315:-	NM_018136:17:19	13	NM_018136:17:18	16	NM_018136:18:19	9	0.8125	1.44444	2.39446	0.0228911	No
LUSC	6722	433	1:47154048,Nonsense_Mutation,T,A,6722	EFCAB14	chr1:47154025-47154216:-	NM_014774:6:8	142	NM_014774:6:7	75	NM_014774:7:8	78	1.89333	1.82051	52.9076	0.00889432	No
LUSC	2581	1401	1:243349338,Missense_Mutation,G,C,2581	CEP170	chr1:243349081-243349374:-	NM_014812:9:11	21	NM_014812:9:10	23	NM_014812:10:11	30	0.913043	0.7	3.91331	0.00295884	No
LUSC	A4JK	636	1:92732265,Missense_Mutation,C,T,A4JK	GLMN	chr1:92732257-92732298:-	NR_135089:11:13	11	NR_135089:11:12	10	NR_135089:12:13	7	1.1	1.57143	2.61924	0.0231131	No
LUSC	A4JK	636	1:92732265,Missense_Mutation,C,T,A4JK	GLMN	chr1:92732257-92732298:-	NM_053274:11:13	11	NM_053274:11:12	10	NM_053274:12:13	7	1.1	1.57143	2.61924	0.0231131	No
LUSC	8021	433	1:47154054,Missense_Mutation,C,G,8021	EFCAB14	chr1:47154025-47154216:-	NM_014774:6:8	136	NM_014774:6:7	71	NM_014774:7:8	102	1.91549	1.33333	52.9076	0.0114042	No
LUSC	A46M	133	1:19644210,Silent,C,T,A46M	PQLC2	chr1:19644094-19644335:+	NR_109848:2:4	13	NR_109848:2:3	19	NR_109848:3:4	19	0.684211	0.684211	2.39558	0.00492719	No
LUSC	A46M	133	1:19644210,Silent,C,T,A46M	PQLC2	chr1:19644094-19644335:+	NM_017765:2:4	13	NM_017765:2:3	19	NM_017765:3:4	19	0.684211	0.684211	2.39558	0.00492719	No
PAAD	7893	1075	1:170699464,Missense_Mutation,G,A,7893	PRRX1	chr1:170699418-170699489:+	NM_006902:3:5	101	NM_006902:3:4	142	NM_006902:4:5	189	0.711268	0.534392	20.3125	0.00208165	No
SKCM	A3Y7	1372	1:233105748,Missense_Mutation,C,T,A3Y7	NTPCR	chr1:233105655-233105864:+	NR_138026:2:4	128	NR_138026:2:3	218	NR_138026:3:4	177	0.587156	0.723164	25.4951	0	No
SKCM	A3Y7	1372	1:233105748,Missense_Mutation,C,T,A3Y7	NTPCR	chr1:233105655-233105864:+	NM_032324:3:5	128	NM_032324:3:4	218	NM_032324:4:5	177	0.587156	0.723164	25.4951	0	No
SKCM	A3Y7	1372	1:233105748,Missense_Mutation,C,T,A3Y7	NTPCR	chr1:233105655-233105864:+	NR_138027:3:5	128	NR_138027:3:4	218	NR_138027:4:5	177	0.587156	0.723164	25.4951	0	No
SKCM	A8K4	974	1:158943506,Missense_Mutation,C,T,A8K4	PYHIN1	chr1:158943437-158943561:+	NM_198928:7:9	19	NM_198928:7:8	18	NM_198928:8:9	13	1.05556	1.46154	3.60194	0.0383899	No
SKCM	A8K4	974	1:158943506,Missense_Mutation,C,T,A8K4	PYHIN1	chr1:158943437-158943561:+	NM_152501:7:9	19	NM_152501:7:8	18	NM_152501:8:9	13	1.05556	1.46154	3.60194	0.0383899	No
SARC	A7WB	858	1:151298792,Translation_Start_Site,G,T,A7WB	PI4KB	chr1:151298648-151298849:-	NM_002651:1:3	71	NM_002651:1:2	41	NM_002651:2:3	45	1.73171	1.57778	29	0.0353284	No
SARC	A5N9	1331	1:226483640,Missense_Mutation,C,A,A5N9	LIN9	chr1:226483543-226483647:-	NM_001270410:3:5	44	NM_001270410:3:4	39	NM_001270410:4:5	55	1.12821	0.8	3.61479	0	No
SARC	A5N9	1331	1:226483640,Missense_Mutation,C,A,A5N9	LIN9	chr1:226483543-226483647:-	NM_173083:3:5	44	NM_173083:3:4	39	NM_173083:4:5	55	1.12821	0.8	3.61479	0	No
STAD	A4H3	1255	1:209807792,Missense_Mutation,C,G,A4H3	LAMB3	chr1:209807792-209807983:-	NM_000228:5:7	257	NM_000228:5:6	275	NM_000228:6:7	339	0.934545	0.758112	4.89362	0	Yes
STAD	A4H3	1255	1:209807792,Missense_Mutation,C,G,A4H3	LAMB3	chr1:209807792-209807983:-	NM_001017402:4:6	257	NM_001017402:4:5	275	NM_001017402:5:6	339	0.934545	0.758112	4.89362	0	Yes
STAD	A4H3	1255	1:209807792,Missense_Mutation,C,G,A4H3	LAMB3	chr1:209807792-209807983:-	NM_001127641:5:7	257	NM_001127641:5:6	275	NM_001127641:6:7	339	0.934545	0.758112	4.89362	0	Yes
STAD	6525	590	1:79093642,Missense_Mutation,T,A,6525	IFI44L	chr1:79093591-79094078:+	NM_006820:1:3	138	NM_006820:1:2	78	NM_006820:2:3	106	1.76923	1.30189	18.6471	0.00874604	No
STAD	8361	1331	1:226483628,Missense_Mutation,C,T,8361	LIN9	chr1:226483543-226483647:-	NM_001270410:3:5	27	NM_001270410:3:4	18	NM_001270410:4:5	35	1.5	0.771429	4.5873	0	No
STAD	8361	1331	1:226483628,Missense_Mutation,C,T,8361	LIN9	chr1:226483543-226483647:-	NM_173083:3:5	27	NM_173083:3:4	18	NM_173083:4:5	35	1.5	0.771429	4.5873	0	No
UCEC	A2KU	671	1:101458208,Nonsense_Mutation,G,A,A2KU	DPH5	chr1:101458193-101458296:-	NM_015958:6:8	64	NM_015958:6:7	95	NM_015958:7:8	110	0.673684	0.581818	13.8706	0.00183074	No
UCEC	A2KU	671	1:101458208,Nonsense_Mutation,G,A,A2KU	DPH5	chr1:101458193-101458296:-	NM_001077394:6:8	64	NM_001077394:6:7	95	NM_001077394:7:8	110	0.673684	0.581818	13.8706	0.00183074	No
UCEC	A2KU	1283	1:214478578,Silent,C,T,A2KU	SMYD2	chr1:214478530-214478593:+	NM_020197:1:3	29	NM_020197:1:2	49	NM_020197:2:3	56	0.591837	0.517857	4.93186	0.00557596	No
UCEC	A1DV	715	1:111494681,Silent,C,T,A1DV	LRIF1	chr1:111493910-111495437:-	NM_018372:1:3	36	NM_018372:1:2	36	NM_018372:2:3	65	1	0.553846	9.51657	0.0226247	No
UCEC	A0UV	49	1:6012845,Missense_Mutation,T,C,A0UV	NPHP4	chr1:6012760-6012896:-	NM_001291594:4:6	14	NM_001291594:4:5	14	NM_001291594:5:6	14	1	1	0.239411	0	No
UCEC	A0UV	49	1:6012845,Missense_Mutation,T,C,A0UV	NPHP4	chr1:6012760-6012896:-	NM_015102:6:8	14	NM_015102:6:7	14	NM_015102:7:8	14	1	1	0.239411	0	No
UCEC	A0UV	49	1:6012845,Missense_Mutation,T,C,A0UV	NPHP4	chr1:6012760-6012896:-	NR_111987:6:8	14	NR_111987:6:7	14	NR_111987:7:8	14	1	1	0.239411	0	No
UCEC	A05S	852	1:151214646,Missense_Mutation,C,T,A05S	PIP5K1A	chr1:151214599-151214745:+	NM_001330689:11:13	64	NM_001330689:11:12	107	NM_001330689:12:13	86	0.598131	0.744186	2.41144	0.00184441	No
UCEC	A05S	852	1:151214646,Missense_Mutation,C,T,A05S	PIP5K1A	chr1:151214599-151214745:+	NM_001135638:12:14	64	NM_001135638:12:13	107	NM_001135638:13:14	86	0.598131	0.744186	2.41144	0.00184441	No
UCEC	A05S	852	1:151214646,Missense_Mutation,C,T,A05S	PIP5K1A	chr1:151214599-151214745:+	NM_001135636:10:12	64	NM_001135636:10:11	107	NM_001135636:11:12	86	0.598131	0.744186	2.41144	0.00184441	No
UCEC	A05S	852	1:151214646,Missense_Mutation,C,T,A05S	PIP5K1A	chr1:151214599-151214745:+	NM_003557:11:13	64	NM_003557:11:12	107	NM_003557:12:13	86	0.598131	0.744186	2.41144	0.00184441	No
UCEC	A0VP	1372	1:233105748,Missense_Mutation,C,T,A0VP	NTPCR	chr1:233105655-233105864:+	NR_138026:2:4	196	NR_138026:2:3	375	NR_138026:3:4	379	0.522667	0.51715	30	0	No
UCEC	A0VP	1372	1:233105748,Missense_Mutation,C,T,A0VP	NTPCR	chr1:233105655-233105864:+	NM_032324:3:5	196	NM_032324:3:4	375	NM_032324:4:5	379	0.522667	0.51715	30	0	No
UCEC	A0VP	1372	1:233105748,Missense_Mutation,C,T,A0VP	NTPCR	chr1:233105655-233105864:+	NR_138027:3:5	196	NR_138027:3:4	375	NR_138027:4:5	379	0.522667	0.51715	30	0	No
UCEC	A056	986	1:160253339,Missense_Mutation,G,A,A056	PEX19	chr1:160253320-160253429:-	NM_001193644:1:3	37	NM_001193644:1:2	29	NM_001193644:2:3	26	1.27586	1.42308	10.6896	0.0374266	No
UCEC	A056	986	1:160253413,Silent,G,A,A056	PEX19	chr1:160253320-160253429:-	NM_001193644:1:3	37	NM_001193644:1:2	29	NM_001193644:2:3	26	1.27586	1.42308	10.6896	0.0374266	No
UCEC	A056	986	1:160253339,Missense_Mutation,G,A,A056	PEX19	chr1:160253320-160253429:-	NM_002857:1:3	37	NM_002857:1:2	29	NM_002857:2:3	26	1.27586	1.42308	10.6896	0.0374266	No
UCEC	A056	986	1:160253413,Silent,G,A,A056	PEX19	chr1:160253320-160253429:-	NM_002857:1:3	37	NM_002857:1:2	29	NM_002857:2:3	26	1.27586	1.42308	10.6896	0.0374266	No
UCEC	A056	986	1:160253339,Missense_Mutation,G,A,A056	PEX19	chr1:160253320-160253429:-	NR_036493:1:3	37	NR_036493:1:2	29	NR_036493:2:3	26	1.27586	1.42308	10.6896	0.0374266	No
UCEC	A056	986	1:160253413,Silent,G,A,A056	PEX19	chr1:160253320-160253429:-	NR_036493:1:3	37	NR_036493:1:2	29	NR_036493:2:3	26	1.27586	1.42308	10.6896	0.0374266	No
UCEC	A0UF	913	1:155231472,Silent,G,T,A0UF	SCAMP3	chr1:155231448-155231525:-	NM_005698:1:3	155	NM_005698:1:2	135	NM_005698:2:3	171	1.14815	0.906433	47.0701	0.0114435	No
UCEC	A0G1	748	1:114429278,Nonsense_Mutation,C,A,A0G1	BCL2L15	chr1:114429159-114429280:-	NM_001010922:1:3	15	NM_001010922:1:2	22	NM_001010922:2:3	30	0.681818	0.5	2.68635	0.0404485	No
UCEC	A059	736	1:113093301,Missense_Mutation,G,T,A059	ST7L	chr1:113093223-113093315:-	NM_138729:12:14	26	NM_138729:12:13	39	NM_138729:13:14	13	0.666667	2	6.07011	0.0117885	No
UCEC	A059	913	1:155231472,Silent,G,T,A059	SCAMP3	chr1:155231448-155231525:-	NM_005698:1:3	228	NM_005698:1:2	164	NM_005698:2:3	154	1.39024	1.48052	47.0701	0.00553095	No
UCEC	A051	790	1:146639359,Missense_Mutation,G,A,A051	PRKAB2	chr1:146639346-146639512:-	NM_005399:2:4	66	NM_005399:2:3	53	NM_005399:3:4	89	1.24528	0.741573	0.987013	0	No
UCEC	A051	1303	1:220831147,Silent,C,T,A051	MARK1	chr1:220831132-220831176:+	NM_001286124:16:18	33	NM_001286124:16:17	30	NM_001286124:17:18	53	1.1	0.622642	7.50551	0.0224199	No
UCEC	A3FA	1146	1:185062366,Missense_Mutation,G,T,A3FA	RNF2	chr1:185062193-185062408:+	NM_007212:3:5	25	NM_007212:3:4	32	NM_007212:4:5	26	0.78125	0.961538	1.74259	0	No
UCEC	A1GI	360	1:42671503,Missense_Mutation,G,T,A1GI	FOXJ3	chr1:42671433-42671534:-	NM_001198850:5:7	39	NM_001198850:5:6	39	NM_001198850:6:7	58	1	0.672414	6.46481	0.00552463	No
UCEC	A1GI	360	1:42671503,Missense_Mutation,G,T,A1GI	FOXJ3	chr1:42671433-42671534:-	NM_014947:5:7	39	NM_014947:5:6	39	NM_014947:6:7	58	1	0.672414	6.46481	0.00552463	No
UCEC	A1GI	360	1:42671503,Missense_Mutation,G,T,A1GI	FOXJ3	chr1:42671433-42671534:-	NM_001198851:7:9	39	NM_001198851:7:8	39	NM_001198851:8:9	58	1	0.672414	6.46481	0.00552463	No
UCEC	A0M4	1282	1:213349744,Missense_Mutation,C,A,A0M4	RPS6KC1	chr1:213349743-213349835:+	NM_001136138:6:8	13	NM_001136138:6:7	22	NM_001136138:7:8	9	0.590909	1.44444	2.09963	0.0160746	No
UCEC	A0M4	1282	1:213349744,Missense_Mutation,C,A,A0M4	RPS6KC1	chr1:213349743-213349835:+	NM_001287221:6:8	13	NM_001287221:6:7	22	NM_001287221:7:8	9	0.590909	1.44444	2.09963	0.0160746	No
UCEC	A0M4	1282	1:213349744,Missense_Mutation,C,A,A0M4	RPS6KC1	chr1:213349743-213349835:+	NM_012424:7:9	13	NM_012424:7:8	22	NM_012424:8:9	9	0.590909	1.44444	2.09963	0.0160746	No
UCEC	A2G0	852	1:151214649,Nonsense_Mutation,C,T,A2G0	PIP5K1A	chr1:151214599-151214745:+	NM_001330689:11:13	37	NM_001330689:11:12	40	NM_001330689:12:13	28	0.925	1.32143	2.41144	0.00368798	Yes
UCEC	A2G0	852	1:151214649,Nonsense_Mutation,C,T,A2G0	PIP5K1A	chr1:151214599-151214745:+	NM_001135638:12:14	37	NM_001135638:12:13	40	NM_001135638:13:14	28	0.925	1.32143	2.41144	0.00368798	Yes
UCEC	A2G0	852	1:151214649,Nonsense_Mutation,C,T,A2G0	PIP5K1A	chr1:151214599-151214745:+	NM_001135636:10:12	37	NM_001135636:10:11	40	NM_001135636:11:12	28	0.925	1.32143	2.41144	0.00368798	Yes
UCEC	A2G0	852	1:151214649,Nonsense_Mutation,C,T,A2G0	PIP5K1A	chr1:151214599-151214745:+	NM_003557:11:13	37	NM_003557:11:12	40	NM_003557:12:13	28	0.925	1.32143	2.41144	0.00368798	Yes
UCEC	A0JY	1049	1:166959016,Nonsense_Mutation,C,T,A0JY	MAEL	chr1:166958974-166959066:+	NM_001286378:2:4	11	NM_001286378:2:3	7	NM_001286378:3:4	7	1.57143	1.57143	0.230912	0.00559061	No
UCEC	A05Z	1372	1:233105829,Nonsense_Mutation,G,T,A05Z	NTPCR	chr1:233105655-233105864:+	NR_138026:2:4	220	NR_138026:2:3	292	NR_138026:3:4	266	0.753425	0.827068	30	0	No
UCEC	A05Z	1372	1:233105829,Nonsense_Mutation,G,T,A05Z	NTPCR	chr1:233105655-233105864:+	NM_032324:3:5	220	NM_032324:3:4	292	NM_032324:4:5	266	0.753425	0.827068	30	0	No
UCEC	A05Z	1372	1:233105829,Nonsense_Mutation,G,T,A05Z	NTPCR	chr1:233105655-233105864:+	NR_138027:3:5	220	NR_138027:3:4	292	NR_138027:4:5	266	0.753425	0.827068	30	0	No
UCEC	A22R	120	1:17313022,Missense_Mutation,G,C,A22R	ATP13A2	chr1:17312958-17313127:-	NM_001141973:27:29	49	NM_001141973:27:28	80	NM_001141973:28:29	62	0.6125	0.790323	16.7601	0.0426514	No
UCEC	A22R	120	1:17313022,Missense_Mutation,G,C,A22R	ATP13A2	chr1:17312958-17313127:-	NM_022089:27:29	49	NM_022089:27:28	80	NM_022089:28:29	62	0.6125	0.790323	16.7601	0.0426514	No
UCEC	A3FC	1131	1:182791253,Silent,C,T,A3FC	NPL	chr1:182791250-182791334:+	NM_030769:10:12	21	NM_030769:10:11	14	NM_030769:11:12	21	1.5	1	5.11971	0.0230632	No
UCEC	A3FC	1131	1:182791253,Silent,C,T,A3FC	NPL	chr1:182791250-182791334:+	NM_001200050:8:10	21	NM_001200050:8:9	14	NM_001200050:9:10	21	1.5	1	5.11971	0.0230632	No
UCEC	A3FC	1131	1:182791253,Silent,C,T,A3FC	NPL	chr1:182791250-182791334:+	NM_001200056:10:12	21	NM_001200056:10:11	14	NM_001200056:11:12	21	1.5	1	5.11971	0.0230632	No
BLCA	AATQ	1984	2:130918826,Missense_Mutation,C,T,AATQ	SMPD4	chr2:130918759-130918845:-	NR_033230:10:12	75	NR_033230:10:11	38	NR_033230:11:12	60	1.97368	1.25	33.4581	0.0420244	No
BLCA	AATQ	1984	2:130918826,Missense_Mutation,C,T,AATQ	SMPD4	chr2:130918759-130918845:-	NM_017951:10:12	75	NM_017951:10:11	38	NM_017951:11:12	60	1.97368	1.25	33.4581	0.0420244	No
BLCA	AATQ	1984	2:130918826,Missense_Mutation,C,T,AATQ	SMPD4	chr2:130918759-130918845:-	NR_033231:9:11	75	NR_033231:9:10	38	NR_033231:10:11	60	1.97368	1.25	33.4581	0.0420244	No
BLCA	AA76	2056	2:160310174,Missense_Mutation,A,T,AA76	BAZ2B	chr2:160310124-160310312:-	NM_013450:3:5	10	NM_013450:3:4	10	NM_013450:4:5	20	1	0.5	0.37931	0.00246146	No
BLCA	AA76	2056	2:160310174,Missense_Mutation,A,T,AA76	BAZ2B	chr2:160310124-160310312:-	NM_001329858:3:5	10	NM_001329858:3:4	10	NM_001329858:4:5	20	1	0.5	0.37931	0.00246146	No
BLCA	AA6W	2266	2:204276052,Missense_Mutation,C,A,AA6W	ABI2	chr2:204276008-204276094:+	NM_005759:7:9	61	NM_005759:7:8	72	NM_005759:8:9	86	0.847222	0.709302	26.1646	0.0206588	No
BLCA	A3SP	2416	2:238296565,Silent,G,A,A3SP	COL6A3	chr2:238296225-238296827:-	NM_057165:2:4	491	NM_057165:2:3	275	NM_057165:3:4	398	1.78545	1.23367	50.7698	0.00742554	No
BLCA	A3SP	2416	2:238296565,Silent,G,A,A3SP	COL6A3	chr2:238296225-238296827:-	NM_057167:2:4	491	NM_057167:2:3	275	NM_057167:3:4	398	1.78545	1.23367	50.7698	0.00742554	No
CESC	A9UZ	1494	2:24302458,Silent,C,T,A9UZ	TP53I3	chr2:24302314-24302510:-	NM_147184:4:6	64	NM_147184:4:5	110	NM_147184:5:6	92	0.581818	0.695652	18.7763	0.0205951	No
CESC	A9UZ	1494	2:24302458,Silent,C,T,A9UZ	TP53I3	chr2:24302314-24302510:-	NM_004881:3:5	64	NM_004881:3:4	110	NM_004881:4:5	92	0.581818	0.695652	18.7763	0.0205951	No
COAD	6141	2167	2:182785345,Missense_Mutation,G,A,6141	SSFA2	chr2:182785324-182785389:+	NM_001130445:14:16	61	NM_001130445:14:15	105	NM_001130445:15:16	83	0.580952	0.73494	25.8	0.0360912	No
COAD	6141	2167	2:182785345,Missense_Mutation,G,A,6141	SSFA2	chr2:182785324-182785389:+	NM_006751:14:16	61	NM_006751:14:15	105	NM_006751:15:16	83	0.580952	0.73494	25.8	0.0360912	No
COAD	6141	2167	2:182785345,Missense_Mutation,G,A,6141	SSFA2	chr2:182785324-182785389:+	NR_109843:14:16	61	NR_109843:14:15	105	NR_109843:15:16	83	0.580952	0.73494	25.8	0.0360912	No
COAD	A00N	1433	2:1691419,Missense_Mutation,G,A,A00N	PXDN	chr2:1691404-1691475:-	NM_012293:3:5	19	NM_012293:3:4	34	NM_012293:4:5	19	0.558824	1	3.6814	0.0239707	No
READ	A002	2443	2:242092955,Silent,C,T,A002	PPP1R7	chr2:242092891-242093019:+	NM_002712:1:3	104	NM_002712:1:2	52	NM_002712:2:3	78	2	1.33333	14.02	0.000779875	No
READ	A002	2443	2:242092955,Silent,C,T,A002	PPP1R7	chr2:242092891-242093019:+	NM_001282410:1:3	104	NM_001282410:1:2	52	NM_001282410:2:3	78	2	1.33333	14.02	0.000779875	No
HNSC	A7GZ	2016	2:144714808,Missense_Mutation,C,T,A7GZ	GTDC1	chr2:144714762-144714906:-	NM_001006636:8:10	14	NM_001006636:8:9	16	NM_001006636:9:10	21	0.875	0.666667	3.50674	0.00984604	No
HNSC	A7GZ	2016	2:144714808,Missense_Mutation,C,T,A7GZ	GTDC1	chr2:144714762-144714906:-	NM_001284234:6:8	14	NM_001284234:6:7	16	NM_001284234:7:8	21	0.875	0.666667	3.50674	0.00984604	No
HNSC	A7GZ	2016	2:144714808,Missense_Mutation,C,T,A7GZ	GTDC1	chr2:144714762-144714906:-	NM_001164629:8:10	14	NM_001164629:8:9	16	NM_001164629:9:10	21	0.875	0.666667	3.50674	0.00984604	No
HNSC	A7GZ	2016	2:144714808,Missense_Mutation,C,T,A7GZ	GTDC1	chr2:144714762-144714906:-	NM_001284238:10:12	14	NM_001284238:10:11	16	NM_001284238:11:12	21	0.875	0.666667	3.50674	0.00984604	No
KIRC	5174	2171	2:183601013,Missense_Mutation,C,T,5174	DNAJC10	chr2:183600976-183601113:+	NM_018981:10:12	30	NM_018981:10:11	53	NM_018981:11:12	31	0.566038	0.967742	9.71698	0.0134912	No
LIHC	A1EG	1985	2:130930913,Frame_Shift_Del,T,-,A1EG	SMPD4	chr2:130930852-130930927:-	NR_033230:4:6	15	NR_033230:4:5	11	NR_033230:5:6	23	1.36364	0.652174	0.177596	0	No
LIHC	A1EG	1985	2:130930905,Frame_Shift_Del,A,-,A1EG	SMPD4	chr2:130930852-130930927:-	NR_033230:4:6	15	NR_033230:4:5	11	NR_033230:5:6	23	1.36364	0.652174	0.177596	0	No
LIHC	A1EG	1985	2:130930870,Frame_Shift_Del,A,-,A1EG	SMPD4	chr2:130930852-130930927:-	NR_033230:4:6	15	NR_033230:4:5	11	NR_033230:5:6	23	1.36364	0.652174	0.177596	0	No
LIHC	A1EG	1985	2:130930922,Frame_Shift_Del,G,-,A1EG	SMPD4	chr2:130930852-130930927:-	NR_033230:4:6	15	NR_033230:4:5	11	NR_033230:5:6	23	1.36364	0.652174	0.177596	0	No
LIHC	A1EG	1985	2:130930922,Frame_Shift_Del,G,-,A1EG	SMPD4	chr2:130930852-130930927:-	NM_017751:4:6	15	NM_017751:4:5	11	NM_017751:5:6	23	1.36364	0.652174	0.177596	0	No
LIHC	A1EG	1985	2:130930870,Frame_Shift_Del,A,-,A1EG	SMPD4	chr2:130930852-130930927:-	NM_017751:4:6	15	NM_017751:4:5	11	NM_017751:5:6	23	1.36364	0.652174	0.177596	0	No
LIHC	A1EG	1985	2:130930905,Frame_Shift_Del,A,-,A1EG	SMPD4	chr2:130930852-130930927:-	NM_017751:4:6	15	NM_017751:4:5	11	NM_017751:5:6	23	1.36364	0.652174	0.177596	0	No
LIHC	A1EG	1985	2:130930913,Frame_Shift_Del,T,-,A1EG	SMPD4	chr2:130930852-130930927:-	NM_017751:4:6	15	NM_017751:4:5	11	NM_017751:5:6	23	1.36364	0.652174	0.177596	0	No
LIHC	A1EG	1985	2:130930913,Frame_Shift_Del,T,-,A1EG	SMPD4	chr2:130930852-130930927:-	NM_017951:4:6	15	NM_017951:4:5	11	NM_017951:5:6	23	1.36364	0.652174	0.177596	0	No
LIHC	A1EG	1985	2:130930905,Frame_Shift_Del,A,-,A1EG	SMPD4	chr2:130930852-130930927:-	NM_017951:4:6	15	NM_017951:4:5	11	NM_017951:5:6	23	1.36364	0.652174	0.177596	0	No
LIHC	A1EG	1985	2:130930870,Frame_Shift_Del,A,-,A1EG	SMPD4	chr2:130930852-130930927:-	NM_017951:4:6	15	NM_017951:4:5	11	NM_017951:5:6	23	1.36364	0.652174	0.177596	0	No
LIHC	A1EG	1985	2:130930922,Frame_Shift_Del,G,-,A1EG	SMPD4	chr2:130930852-130930927:-	NM_017951:4:6	15	NM_017951:4:5	11	NM_017951:5:6	23	1.36364	0.652174	0.177596	0	No
LIHC	A112	1480	2:20478412,Frame_Shift_Ins,-,T,A112	PUM2	chr2:20478344-20478580:-	NM_015317:12:14	71	NM_015317:12:13	68	NM_015317:13:14	82	1.04412	0.865854	11.1821	0	No
LIHC	A112	1480	2:20478482,Frame_Shift_Ins,-,C,A112	PUM2	chr2:20478344-20478580:-	NM_015317:12:14	71	NM_015317:12:13	68	NM_015317:13:14	82	1.04412	0.865854	11.1821	0	No
LIHC	A112	1480	2:20478472,Frame_Shift_Ins,-,A,A112	PUM2	chr2:20478344-20478580:-	NM_015317:12:14	71	NM_015317:12:13	68	NM_015317:13:14	82	1.04412	0.865854	11.1821	0	No
LIHC	A112	1480	2:20478454,Frame_Shift_Ins,-,A,A112	PUM2	chr2:20478344-20478580:-	NM_015317:12:14	71	NM_015317:12:13	68	NM_015317:13:14	82	1.04412	0.865854	11.1821	0	No
LIHC	A112	1480	2:20478454,Frame_Shift_Ins,-,A,A112	PUM2	chr2:20478344-20478580:-	NM_001282752:11:13	71	NM_001282752:11:12	68	NM_001282752:12:13	82	1.04412	0.865854	11.1821	0	No
LIHC	A112	1480	2:20478412,Frame_Shift_Ins,-,T,A112	PUM2	chr2:20478344-20478580:-	NM_001282752:11:13	71	NM_001282752:11:12	68	NM_001282752:12:13	82	1.04412	0.865854	11.1821	0	No
LIHC	A112	1480	2:20478472,Frame_Shift_Ins,-,A,A112	PUM2	chr2:20478344-20478580:-	NM_001282752:11:13	71	NM_001282752:11:12	68	NM_001282752:12:13	82	1.04412	0.865854	11.1821	0	No
LIHC	A112	1480	2:20478482,Frame_Shift_Ins,-,C,A112	PUM2	chr2:20478344-20478580:-	NM_001282752:11:13	71	NM_001282752:11:12	68	NM_001282752:12:13	82	1.04412	0.865854	11.1821	0	No
LIHC	A112	2266	2:204276088,Frame_Shift_Ins,-,A,A112	ABI2	chr2:204276008-204276094:+	NM_005759:7:9	43	NM_005759:7:8	39	NM_005759:8:9	61	1.10256	0.704918	11.4429	0.0358645	No
LIHC	A112	2266	2:204276027,Frame_Shift_Ins,-,C,A112	ABI2	chr2:204276008-204276094:+	NM_005759:7:9	43	NM_005759:7:8	39	NM_005759:8:9	61	1.10256	0.704918	11.4429	0.0358645	No
LIHC	A112	2266	2:204276069,Frame_Shift_Ins,-,T,A112	ABI2	chr2:204276008-204276094:+	NM_005759:7:9	43	NM_005759:7:8	39	NM_005759:8:9	61	1.10256	0.704918	11.4429	0.0358645	No
LIHC	A112	2266	2:204276065,Frame_Shift_Ins,-,G,A112	ABI2	chr2:204276008-204276094:+	NM_005759:7:9	43	NM_005759:7:8	39	NM_005759:8:9	61	1.10256	0.704918	11.4429	0.0358645	No
LIHC	A112	2266	2:204276057,Frame_Shift_Ins,-,C,A112	ABI2	chr2:204276008-204276094:+	NM_005759:7:9	43	NM_005759:7:8	39	NM_005759:8:9	61	1.10256	0.704918	11.4429	0.0358645	No
LIHC	A112	2266	2:204276035,Frame_Shift_Ins,-,C,A112	ABI2	chr2:204276008-204276094:+	NM_005759:7:9	43	NM_005759:7:8	39	NM_005759:8:9	61	1.10256	0.704918	11.4429	0.0358645	No
LIHC	A112	2266	2:204276085,Frame_Shift_Ins,-,A,A112	ABI2	chr2:204276008-204276094:+	NM_005759:7:9	43	NM_005759:7:8	39	NM_005759:8:9	61	1.10256	0.704918	11.4429	0.0358645	No
LIHC	A7MB	1984	2:130918769,Missense_Mutation,T,C,A7MB	SMPD4	chr2:130918759-130918845:-	NR_033230:10:12	33	NR_033230:10:11	38	NR_033230:11:12	20	0.868421	1.65	10.1635	0.0469657	No
LIHC	A7MB	1984	2:130918769,Missense_Mutation,T,C,A7MB	SMPD4	chr2:130918759-130918845:-	NM_017951:10:12	33	NM_017951:10:11	38	NM_017951:11:12	20	0.868421	1.65	10.1635	0.0469657	No
LIHC	A7MB	1984	2:130918769,Missense_Mutation,T,C,A7MB	SMPD4	chr2:130918759-130918845:-	NR_033231:9:11	33	NR_033231:9:10	38	NR_033231:10:11	20	0.868421	1.65	10.1635	0.0469657	No
OV	2293	2313	2:216245781,Silent,C,A,2293	FN1	chr2:216245534-216245803:-	NM_212478:31:33	3980	NM_212478:31:32	4149	NM_212478:32:33	4257	0.959267	0.934931	983.782	0.0409269	No
OV	2293	2313	2:216245781,Silent,C,A,2293	FN1	chr2:216245534-216245803:-	NM_001306129:32:34	3980	NM_001306129:32:33	4149	NM_001306129:33:34	4257	0.959267	0.934931	983.782	0.0409269	No
OV	2293	2313	2:216245781,Silent,C,A,2293	FN1	chr2:216245534-216245803:-	NM_002026:31:33	3980	NM_002026:31:32	4149	NM_002026:32:33	4257	0.959267	0.934931	983.782	0.0409269	No
OV	2293	2313	2:216245781,Silent,C,A,2293	FN1	chr2:216245534-216245803:-	NM_212482:32:34	3980	NM_212482:32:33	4149	NM_212482:33:34	4257	0.959267	0.934931	983.782	0.0409269	No
SKCM	A3DN	2125	2:175742832,Silent,G,A,A3DN	CHN1	chr2:175742568-175742856:-	NM_001822:5:7	14	NM_001822:5:6	14	NM_001822:6:7	24	1	0.583333	0.902913	0.00970596	No
SKCM	A3Y7	2427	2:238925255,Missense_Mutation,C,T,A3Y7	UBE2F	chr2:238925208-238925275:+	NM_001278308:4:6	43	NM_001278308:4:5	34	NM_001278308:5:6	39	1.26471	1.10256	15.0971	0.0298385	No
SKCM	A3Y7	2427	2:238925255,Missense_Mutation,C,T,A3Y7	UBE2F	chr2:238925208-238925275:+	NM_001278306:3:5	43	NM_001278306:3:4	34	NM_001278306:4:5	39	1.26471	1.10256	15.0971	0.0298385	No
SKCM	A3Y7	2427	2:238925255,Missense_Mutation,C,T,A3Y7	UBE2F	chr2:238925208-238925275:+	NR_103499:4:6	43	NR_103499:4:5	34	NR_103499:5:6	39	1.26471	1.10256	15.0971	0.0298385	No
SKCM	A3Y7	2427	2:238925255,Missense_Mutation,C,T,A3Y7	UBE2F	chr2:238925208-238925275:+	NR_103500:5:7	43	NR_103500:5:6	34	NR_103500:6:7	39	1.26471	1.10256	15.0971	0.0298385	No
SKCM	A3Y7	2427	2:238925255,Missense_Mutation,C,T,A3Y7	UBE2F	chr2:238925208-238925275:+	NM_001278305:4:6	43	NM_001278305:4:5	34	NM_001278305:5:6	39	1.26471	1.10256	15.0971	0.0298385	No
SKCM	A3Y7	2427	2:238925255,Missense_Mutation,C,T,A3Y7	UBE2F	chr2:238925208-238925275:+	NM_080678:4:6	43	NM_080678:4:5	34	NM_080678:5:6	39	1.26471	1.10256	15.0971	0.0298385	No
SARC	A1KY	1918	2:112939405,Nonsense_Mutation,G,T,A1KY	FBLN7	chr2:112939316-112939453:+	NM_153214:4:6	23	NM_153214:4:5	24	NM_153214:5:6	15	0.958333	1.53333	1.59533	0.00388972	No
UCEC	A0G2	1480	2:20478388,Missense_Mutation,G,A,A0G2	PUM2	chr2:20478344-20478580:-	NM_015317:12:14	51	NM_015317:12:13	54	NM_015317:13:14	51	0.944444	1	16.7172	0.0418904	No
UCEC	A0G2	1480	2:20478388,Missense_Mutation,G,A,A0G2	PUM2	chr2:20478344-20478580:-	NM_001282752:11:13	51	NM_001282752:11:12	54	NM_001282752:12:13	51	0.944444	1	16.7172	0.0418904	No
UCEC	A0G2	1765	2:74783161,Missense_Mutation,C,A,A0G2	DOK1	chr2:74783021-74783205:+	NM_001381:3:5	29	NM_001381:3:4	22	NM_001381:4:5	42	1.31818	0.690476	9.04251	0.0331023	No
UCEC	A0G2	1765	2:74783161,Missense_Mutation,C,A,A0G2	DOK1	chr2:74783021-74783205:+	NM_001318866:3:5	29	NM_001318866:3:4	22	NM_001318866:4:5	42	1.31818	0.690476	9.04251	0.0331023	No
UCEC	A0G2	1765	2:74783161,Missense_Mutation,C,A,A0G2	DOK1	chr2:74783021-74783205:+	NM_001197260:3:5	29	NM_001197260:3:4	22	NM_001197260:4:5	42	1.31818	0.690476	9.04251	0.0331023	No
UCEC	A0G2	1765	2:74783161,Missense_Mutation,C,A,A0G2	DOK1	chr2:74783021-74783205:+	NM_001318867:3:5	29	NM_001318867:3:4	22	NM_001318867:4:5	42	1.31818	0.690476	9.04251	0.0331023	No
UCEC	A0G2	2058	2:160621177,Missense_Mutation,A,G,A0G2	MARCH7	chr2:160621137-160621185:+	NM_001282807:7:9	48	NM_001282807:7:8	51	NM_001282807:8:9	96	0.941176	0.5	6.62684	0.00496216	No
UCEC	A0G2	2058	2:160621177,Missense_Mutation,A,G,A0G2	MARCH7	chr2:160621137-160621185:+	NM_022826:8:10	48	NM_022826:8:9	51	NM_022826:9:10	96	0.941176	0.5	6.62684	0.00496216	No
UCEC	A0G2	2058	2:160621177,Missense_Mutation,A,G,A0G2	MARCH7	chr2:160621137-160621185:+	NM_001282805:10:12	48	NM_001282805:10:11	51	NM_001282805:11:12	96	0.941176	0.5	6.62684	0.00496216	No
UCEC	A0G2	2423	2:238486674,Silent,C,T,A0G2	RAB17	chr2:238486647-238486798:-	NM_022449:2:4	32	NM_022449:2:3	19	NM_022449:3:4	16	1.68421	2	3.52486	0	No
UCEC	A22U	2171	2:183601004,Missense_Mutation,A,G,A22U	DNAJC10	chr2:183600976-183601113:+	NM_018981:10:12	65	NM_018981:10:11	114	NM_018981:11:12	69	0.570175	0.942029	16.1605	0.0327442	No
UCEC	A1LX	2052	2:160104913,Nonsense_Mutation,C,A,A1LX	WDSUB1	chr2:160104883-160105023:-	NM_001330280:8:10	18	NM_001330280:8:9	26	NM_001330280:9:10	9	0.692308	2	3.08905	0.0219061	No
UCEC	A1LX	2052	2:160104913,Nonsense_Mutation,C,A,A1LX	WDSUB1	chr2:160104883-160105023:-	NM_001128212:9:11	18	NM_001128212:9:10	26	NM_001128212:10:11	9	0.692308	2	3.08905	0.0219061	No
UCEC	A1LX	2052	2:160104913,Nonsense_Mutation,C,A,A1LX	WDSUB1	chr2:160104883-160105023:-	NM_001330277:9:11	18	NM_001330277:9:10	26	NM_001330277:10:11	9	0.692308	2	3.08905	0.0219061	No
UCEC	A1LX	2052	2:160104913,Nonsense_Mutation,C,A,A1LX	WDSUB1	chr2:160104883-160105023:-	NM_001330278:9:11	18	NM_001330278:9:10	26	NM_001330278:10:11	9	0.692308	2	3.08905	0.0219061	No
UCEC	A1LX	2052	2:160104913,Nonsense_Mutation,C,A,A1LX	WDSUB1	chr2:160104883-160105023:-	NM_001330279:8:10	18	NM_001330279:8:9	26	NM_001330279:9:10	9	0.692308	2	3.08905	0.0219061	No
UCEC	A1LX	2052	2:160104913,Nonsense_Mutation,C,A,A1LX	WDSUB1	chr2:160104883-160105023:-	NM_001307994:5:7	18	NM_001307994:5:6	26	NM_001307994:6:7	9	0.692308	2	3.08905	0.0219061	No
UCEC	A1LX	2052	2:160104913,Nonsense_Mutation,C,A,A1LX	WDSUB1	chr2:160104883-160105023:-	NM_152528:9:11	18	NM_152528:9:10	26	NM_152528:10:11	9	0.692308	2	3.08905	0.0219061	No
UCEC	A1LX	2052	2:160104913,Nonsense_Mutation,C,A,A1LX	WDSUB1	chr2:160104883-160105023:-	NM_001128213:9:11	18	NM_001128213:9:10	26	NM_001128213:10:11	9	0.692308	2	3.08905	0.0219061	No
UCEC	A1LX	2052	2:160104913,Nonsense_Mutation,C,A,A1LX	WDSUB1	chr2:160104883-160105023:-	NM_001330276:4:6	18	NM_001330276:4:5	26	NM_001330276:5:6	9	0.692308	2	3.08905	0.0219061	No
UCEC	A1LX	2098	2:172182639,Nonsense_Mutation,G,A,A1LX	METTL8	chr2:172182552-172182658:-	NM_001321157:8:10	18	NM_001321157:8:9	35	NM_001321157:9:10	18	0.514286	1	1.59815	0.00177066	No
UCEC	A1LX	2098	2:172182597,Nonsense_Mutation,G,A,A1LX	METTL8	chr2:172182552-172182658:-	NM_001321157:8:10	18	NM_001321157:8:9	35	NM_001321157:9:10	18	0.514286	1	1.59815	0.00177066	No
UCEC	A1LX	2098	2:172182639,Nonsense_Mutation,G,A,A1LX	METTL8	chr2:172182552-172182658:-	NM_001321156:8:10	18	NM_001321156:8:9	35	NM_001321156:9:10	18	0.514286	1	1.59815	0.00177066	No
UCEC	A1LX	2098	2:172182597,Nonsense_Mutation,G,A,A1LX	METTL8	chr2:172182552-172182658:-	NM_001321156:8:10	18	NM_001321156:8:9	35	NM_001321156:9:10	18	0.514286	1	1.59815	0.00177066	No
UCEC	A1LX	2098	2:172182597,Nonsense_Mutation,G,A,A1LX	METTL8	chr2:172182552-172182658:-	NM_001321154:7:9	18	NM_001321154:7:8	35	NM_001321154:8:9	18	0.514286	1	1.59815	0.00177066	No
UCEC	A1LX	2098	2:172182639,Nonsense_Mutation,G,A,A1LX	METTL8	chr2:172182552-172182658:-	NM_001321154:7:9	18	NM_001321154:7:8	35	NM_001321154:8:9	18	0.514286	1	1.59815	0.00177066	No
UCEC	A1LX	2098	2:172182597,Nonsense_Mutation,G,A,A1LX	METTL8	chr2:172182552-172182658:-	NM_024770:7:9	18	NM_024770:7:8	35	NM_024770:8:9	18	0.514286	1	1.59815	0.00177066	No
UCEC	A1LX	2098	2:172182639,Nonsense_Mutation,G,A,A1LX	METTL8	chr2:172182552-172182658:-	NM_024770:7:9	18	NM_024770:7:8	35	NM_024770:8:9	18	0.514286	1	1.59815	0.00177066	No
UCEC	A1LX	2098	2:172182597,Nonsense_Mutation,G,A,A1LX	METTL8	chr2:172182552-172182658:-	NM_001321155:8:10	18	NM_001321155:8:9	35	NM_001321155:9:10	18	0.514286	1	1.59815	0.00177066	No
UCEC	A1LX	2098	2:172182639,Nonsense_Mutation,G,A,A1LX	METTL8	chr2:172182552-172182658:-	NM_001321155:8:10	18	NM_001321155:8:9	35	NM_001321155:9:10	18	0.514286	1	1.59815	0.00177066	No
UCEC	A1LX	2098	2:172182639,Nonsense_Mutation,G,A,A1LX	METTL8	chr2:172182552-172182658:-	NM_001321159:6:8	18	NM_001321159:6:7	35	NM_001321159:7:8	18	0.514286	1	1.59815	0.00177066	No
UCEC	A1LX	2098	2:172182597,Nonsense_Mutation,G,A,A1LX	METTL8	chr2:172182552-172182658:-	NM_001321159:6:8	18	NM_001321159:6:7	35	NM_001321159:7:8	18	0.514286	1	1.59815	0.00177066	No
UCEC	A1LX	2098	2:172182597,Nonsense_Mutation,G,A,A1LX	METTL8	chr2:172182552-172182658:-	NM_001321158:6:8	18	NM_001321158:6:7	35	NM_001321158:7:8	18	0.514286	1	1.59815	0.00177066	No
UCEC	A1LX	2098	2:172182639,Nonsense_Mutation,G,A,A1LX	METTL8	chr2:172182552-172182658:-	NM_001321158:6:8	18	NM_001321158:6:7	35	NM_001321158:7:8	18	0.514286	1	1.59815	0.00177066	No
UCEC	A0G1	1930	2:113993059,Missense_Mutation,C,A,A0G1	PAX8	chr2:113992971-113993159:-	NM_003466:8:10	315	NM_003466:8:9	439	NM_003466:9:10	487	0.71754	0.646817	107.661	0.0336943	No
UCEC	A0G1	1930	2:113993068,Missense_Mutation,C,A,A0G1	PAX8	chr2:113992971-113993159:-	NM_003466:8:10	315	NM_003466:8:9	439	NM_003466:9:10	487	0.71754	0.646817	107.661	0.0336943	No
UCEC	A051	1901	2:110350656,Missense_Mutation,G,A,A051	SEPT10	chr2:110350628-110350696:-	NM_001321498:1:3	39	NM_001321498:1:2	46	NM_001321498:2:3	30	0.847826	1.3	1.09276	0	No
UCEC	A051	1901	2:110350656,Missense_Mutation,G,A,A051	SEPT10	chr2:110350628-110350696:-	NM_144710:1:3	39	NM_144710:1:2	46	NM_144710:2:3	30	0.847826	1.3	1.09276	0	No
UCEC	A051	1901	2:110350656,Missense_Mutation,G,A,A051	SEPT10	chr2:110350628-110350696:-	NM_001321512:1:3	39	NM_001321512:1:2	46	NM_001321512:2:3	30	0.847826	1.3	1.09276	0	No
UCEC	A2EU	2287	2:208598737,Missense_Mutation,G,C,A2EU	CCNYL1	chr2:208598671-208598771:+	NM_001330218:3:5	11	NM_001330218:3:4	14	NM_001330218:4:5	7	0.785714	1.57143	2.68819	0.0490274	No
UCEC	A2EU	2287	2:208598737,Missense_Mutation,G,C,A2EU	CCNYL1	chr2:208598671-208598771:+	NM_152523:4:6	11	NM_152523:4:5	14	NM_152523:5:6	7	0.785714	1.57143	2.68819	0.0490274	No
UCEC	A0LG	1460	2:10917818,Frame_Shift_Ins,-,AG,A0LG	ATP6V1C2	chr2:10917711-10917848:+	NM_001039362:10:12	79	NM_001039362:10:11	52	NM_001039362:11:12	41	1.51923	1.92683	9.3806	0.00890435	No
UCEC	A0JY	1763	2:74759768,Nonsense_Mutation,C,T,A0JY	HTRA2	chr2:74759746-74759841:+	NR_135770:7:9	173	NR_135770:7:8	216	NR_135770:8:9	184	0.800926	0.940217	18.0737	0	No
UCEC	A0JY	1763	2:74759768,Nonsense_Mutation,C,T,A0JY	HTRA2	chr2:74759746-74759841:+	NR_135769:6:8	173	NR_135769:6:7	216	NR_135769:7:8	184	0.800926	0.940217	18.0737	0	No
UCEC	A0JY	1763	2:74759768,Nonsense_Mutation,C,T,A0JY	HTRA2	chr2:74759746-74759841:+	NM_013247:6:8	173	NM_013247:6:7	216	NM_013247:7:8	184	0.800926	0.940217	18.0737	0	No
UCEC	A0JY	1763	2:74759768,Nonsense_Mutation,C,T,A0JY	HTRA2	chr2:74759746-74759841:+	NR_135772:7:9	173	NR_135772:7:8	216	NR_135772:8:9	184	0.800926	0.940217	18.0737	0	No
UCEC	A0JY	1763	2:74759768,Nonsense_Mutation,C,T,A0JY	HTRA2	chr2:74759746-74759841:+	NR_135771:7:9	173	NR_135771:7:8	216	NR_135771:8:9	184	0.800926	0.940217	18.0737	0	No
UCEC	A0J1	1722	2:70456215,Missense_Mutation,C,T,A0J1	TIA1	chr2:70456191-70456223:-	NM_022173:4:6	42	NM_022173:4:5	62	NM_022173:5:6	55	0.677419	0.763636	13.2983	0.0426197	No
UCEC	A06F	1755	2:74462277,Missense_Mutation,G,A,A06F	SLC4A5	chr2:74462228-74462341:-	NM_133478:21:23	23	NM_133478:21:22	38	NM_133478:22:23	38	0.605263	0.605263	0.0925926	0	No
UCEC	A06F	1755	2:74462277,Missense_Mutation,G,A,A06F	SLC4A5	chr2:74462228-74462341:-	NM_021196:16:18	23	NM_021196:16:17	38	NM_021196:17:18	38	0.605263	0.605263	0.0925926	0	No
BLCA	A9RL	2561	3:15616524,Missense_Mutation,C,G,A9RL	HACL1	chr3:15616484-15616589:-	NM_001284413:8:10	18	NM_001284413:8:9	33	NM_001284413:9:10	29	0.545455	0.62069	1.41133	0.00246225	No
BLCA	A9RL	2561	3:15616524,Missense_Mutation,C,G,A9RL	HACL1	chr3:15616484-15616589:-	NM_001284415:8:10	18	NM_001284415:8:9	33	NM_001284415:9:10	29	0.545455	0.62069	1.41133	0.00246225	No
BLCA	A9RL	2561	3:15616524,Missense_Mutation,C,G,A9RL	HACL1	chr3:15616484-15616589:-	NM_001284416:6:8	18	NM_001284416:6:7	33	NM_001284416:7:8	29	0.545455	0.62069	1.41133	0.00246225	No
BLCA	A9RL	2561	3:15616524,Missense_Mutation,C,G,A9RL	HACL1	chr3:15616484-15616589:-	NM_012260:9:11	18	NM_012260:9:10	33	NM_012260:10:11	29	0.545455	0.62069	1.41133	0.00246225	No
GBM	5416	3143	3:165547909,Missense_Mutation,C,T,5416	BCHE	chr3:165547305-165548829:-	NM_000055:1:3	255	NM_000055:1:2	220	NM_000055:2:3	440	1.15909	0.579545	75.9195	0.00955259	No
GBM	5416	3143	3:165547909,Missense_Mutation,C,T,5416	BCHE	chr3:165547305-165548829:-	NR_137636:1:3	255	NR_137636:1:2	220	NR_137636:2:3	440	1.15909	0.579545	75.9195	0.00955259	No
GBM	5416	3199	3:183560116,Missense_Mutation,C,T,5416	PARL	chr3:183560086-183560235:-	NM_001324436:5:7	151	NM_001324436:5:6	281	NM_001324436:6:7	256	0.537367	0.589844	35.8627	0	No
GBM	5416	3199	3:183560116,Missense_Mutation,C,T,5416	PARL	chr3:183560086-183560235:-	NR_136893:5:7	151	NR_136893:5:6	281	NR_136893:6:7	256	0.537367	0.589844	35.8627	0	No
GBM	5416	3199	3:183560116,Missense_Mutation,C,T,5416	PARL	chr3:183560086-183560235:-	NM_018622:5:7	151	NM_018622:5:6	281	NM_018622:6:7	256	0.537367	0.589844	35.8627	0	No
GBM	5416	3199	3:183560116,Missense_Mutation,C,T,5416	PARL	chr3:183560086-183560235:-	NM_001324438:5:7	151	NM_001324438:5:6	281	NM_001324438:6:7	256	0.537367	0.589844	35.8627	0	No
GBM	846	2747	3:49933455,Frame_Shift_Ins,-,C,0846	MST1R	chr3:49933394-49933540:-	NM_001318913:8:10	11	NM_001318913:8:9	13	NM_001318913:9:10	11	0.846154	1	0.0604027	0	No
GBM	846	2747	3:49933455,Frame_Shift_Ins,-,C,0846	MST1R	chr3:49933394-49933540:-	NM_002447:10:12	11	NM_002447:10:11	13	NM_002447:11:12	11	0.846154	1	0.0604027	0	No
GBM	846	2747	3:49933455,Frame_Shift_Ins,-,C,0846	MST1R	chr3:49933394-49933540:-	NR_134919:10:12	11	NR_134919:10:11	13	NR_134919:11:12	11	0.846154	1	0.0604027	0	No
GBM	744	3196	3:182810259,Frame_Shift_Ins,-,T,0744	MCCC1	chr3:182810197-182810333:-	NM_020166:2:4	22	NM_020166:2:3	34	NM_020166:3:4	41	0.647059	0.536585	8.66906	0.0114604	No
GBM	744	3196	3:182810259,Frame_Shift_Ins,-,T,0744	MCCC1	chr3:182810197-182810333:-	NR_120640:2:4	22	NR_120640:2:3	34	NR_120640:3:4	41	0.647059	0.536585	8.66906	0.0114604	No
BRCA	A23H	2739	3:49349010,Missense_Mutation,G,A,A23H	USP4	chr3:49348947-49349087:-	NM_003363:6:8	64	NM_003363:6:7	104	NM_003363:7:8	104	0.615385	0.615385	21.8616	0.00287571	No
BRCA	A1JN	3024	3:129183529,Silent,C,A,A1JN	IFT122	chr3:129183478-129183624:+	NM_001280546:5:7	46	NM_001280546:5:6	60	NM_001280546:6:7	67	0.766667	0.686567	1.65046	0	No
BRCA	A1JN	3024	3:129183529,Silent,C,A,A1JN	IFT122	chr3:129183478-129183624:+	NM_052990:4:6	46	NM_052990:4:5	60	NM_052990:5:6	67	0.766667	0.686567	1.65046	0	No
BRCA	A1JN	3024	3:129183529,Silent,C,A,A1JN	IFT122	chr3:129183478-129183624:+	NM_001280541:7:9	46	NM_001280541:7:8	60	NM_001280541:8:9	67	0.766667	0.686567	1.65046	0	No
BRCA	A1JN	3024	3:129183529,Silent,C,A,A1JN	IFT122	chr3:129183478-129183624:+	NM_018262:6:8	46	NM_018262:6:7	60	NM_018262:7:8	67	0.766667	0.686567	1.65046	0	No
BRCA	A0TX	2902	3:105271008,Missense_Mutation,G,A,A0TX	ALCAM	chr3:105270988-105271026:+	NM_001243281:12:14	176	NM_001243281:12:13	197	NM_001243281:13:14	227	0.893401	0.77533	53.1897	0.0397023	No
CESC	A8YY	2539	3:12647728,Nonsense_Mutation,G,A,A8YY	RAF1	chr3:12647700-12647798:-	NM_002880:5:7	46	NM_002880:5:6	75	NM_002880:6:7	62	0.613333	0.741935	18.9013	0.0397753	No
CESC	A94Z	2617	3:37089136,Nonsense_Mutation,G,T,A94Z	MLH1	chr3:37089010-37089174:+	NM_001167618:15:17	14	NM_001167618:15:16	27	NM_001167618:16:17	26	0.518519	0.538462	1.50498	0	No
CESC	A94Z	2617	3:37089136,Nonsense_Mutation,G,T,A94Z	MLH1	chr3:37089010-37089174:+	NM_000249:15:17	14	NM_000249:15:16	27	NM_000249:16:17	26	0.518519	0.538462	1.50498	0	No
CESC	A94Z	2617	3:37089136,Nonsense_Mutation,G,T,A94Z	MLH1	chr3:37089010-37089174:+	NM_001167617:15:17	14	NM_001167617:15:16	27	NM_001167617:16:17	26	0.518519	0.538462	1.50498	0	No
CESC	A94Z	2617	3:37089136,Nonsense_Mutation,G,T,A94Z	MLH1	chr3:37089010-37089174:+	NM_001258273:14:16	14	NM_001258273:14:15	27	NM_001258273:15:16	26	0.518519	0.538462	1.50498	0	No
CESC	A94Z	2617	3:37089136,Nonsense_Mutation,G,T,A94Z	MLH1	chr3:37089010-37089174:+	NM_001258274:16:18	14	NM_001258274:16:17	27	NM_001258274:17:18	26	0.518519	0.538462	1.50498	0	No
CESC	A94Z	2617	3:37089136,Nonsense_Mutation,G,T,A94Z	MLH1	chr3:37089010-37089174:+	NM_001167619:14:16	14	NM_001167619:14:15	27	NM_001167619:15:16	26	0.518519	0.538462	1.50498	0	No
COAD	A010	2697	3:45868915,Nonsense_Mutation,G,A,A010	LZTFL1	chr3:45868848-45868951:-	NR_075080:7:9	57	NR_075080:7:8	57	NR_075080:8:9	114	1	0.5	1.83488	0	No
COAD	A010	2697	3:45868915,Nonsense_Mutation,G,A,A010	LZTFL1	chr3:45868848-45868951:-	NM_001276378:10:12	57	NM_001276378:10:11	57	NM_001276378:11:12	114	1	0.5	1.83488	0	No
COAD	A010	2697	3:45868915,Nonsense_Mutation,G,A,A010	LZTFL1	chr3:45868848-45868951:-	NM_020347:8:10	57	NM_020347:8:9	57	NM_020347:9:10	114	1	0.5	1.83488	0	No
COAD	A5IV	3010	3:127429478,Silent,G,A,A5IV	MGLL	chr3:127429419-127429508:-	NM_007283:5:7	36	NM_007283:5:6	38	NM_007283:6:7	64	0.947368	0.5625	12.7407	0.0346954	No
COAD	A5IV	3010	3:127429478,Silent,G,A,A5IV	MGLL	chr3:127429419-127429508:-	NM_001003794:5:7	36	NM_001003794:5:6	38	NM_001003794:6:7	64	0.947368	0.5625	12.7407	0.0346954	No
COAD	6674	2738	3:49316277,Silent,G,A,6674	USP4	chr3:49316247-49316335:-	NM_003363:20:22	59	NM_003363:20:21	59	NM_003363:21:22	80	1	0.7375	11.676	0.00233608	No
COAD	6674	2738	3:49316277,Silent,G,A,6674	USP4	chr3:49316247-49316335:-	NM_199443:19:21	59	NM_199443:19:20	59	NM_199443:20:21	80	1	0.7375	11.676	0.00233608	No
COAD	3845	2628	3:37402760,Silent,C,T,3845	GOLGA4	chr3:37402734-37402796:+	NM_002078:22:24	132	NM_002078:22:23	152	NM_002078:23:24	157	0.868421	0.840764	22.9233	0	No
COAD	3530	2542	3:12790198,In_Frame_Del,GAG,-,3530	TMEM40	chr3:12790154-12790291:-	NM_001284407:2:4	15	NM_001284407:2:3	10	NM_001284407:3:4	10	1.5	1.5	0.228438	0.00466449	No
READ	3731	2580	3:25761660,Missense_Mutation,C,A,3731	NGLY1	chr3:25761505-25761682:-	NM_001145293:10:12	56	NM_001145293:10:11	49	NM_001145293:11:12	65	1.14286	0.861538	19.5267	0.0118175	No
READ	3731	2580	3:25761660,Missense_Mutation,C,A,3731	NGLY1	chr3:25761505-25761682:-	NM_018297:10:12	56	NM_018297:10:11	49	NM_018297:11:12	65	1.14286	0.861538	19.5267	0.0118175	No
READ	3731	2580	3:25761660,Missense_Mutation,C,A,3731	NGLY1	chr3:25761505-25761682:-	NM_001145294:10:12	56	NM_001145294:10:11	49	NM_001145294:11:12	65	1.14286	0.861538	19.5267	0.0118175	No
HNSC	6023	3286	3:197585726,Missense_Mutation,G,C,6023	LRCH3	chr3:197585705-197585776:+	NM_032773:14:16	53	NM_032773:14:15	35	NM_032773:15:16	46	1.51429	1.15217	16.832	0.00361659	No
HNSC	7446	3086	3:145795702,Missense_Mutation,T,A,7446	PLOD2	chr3:145795649-145795711:-	NM_182943:13:15	176	NM_182943:13:14	103	NM_182943:14:15	127	1.70874	1.38583	41.8092	0.0233172	No
HNSC	5364	2867	3:93714788,Missense_Mutation,G,A,5364	ARL13B	chr3:93714718-93714788:+	NM_001174150:1:3	12	NM_001174150:1:2	10	NM_001174150:2:3	11	1.2	1.09091	0.832046	0	No
HNSC	5364	2867	3:93714788,Missense_Mutation,G,A,5364	ARL13B	chr3:93714718-93714788:+	NM_182896:1:3	12	NM_182896:1:2	10	NM_182896:2:3	11	1.2	1.09091	0.832046	0	No
KIRC	3778	2511	3:10188268,Frame_Shift_Ins,-,C,3778	VHL	chr3:10188198-10188320:+	NM_000551:1:3	17	NM_000551:1:2	13	NM_000551:2:3	24	1.30769	0.708333	2.99374	0.00209615	No
LIHC	A112	3143	3:165547645,Frame_Shift_Ins,-,A,A112	BCHE	chr3:165547305-165548829:-	NM_000055:1:3	69	NM_000055:1:2	55	NM_000055:2:3	113	1.25455	0.610619	11.3544	0.0163336	No
LIHC	A112	3143	3:165547804,Frame_Shift_Ins,-,T,A112	BCHE	chr3:165547305-165548829:-	NM_000055:1:3	69	NM_000055:1:2	55	NM_000055:2:3	113	1.25455	0.610619	11.3544	0.0163336	No
LIHC	A112	3143	3:165547929,Frame_Shift_Ins,-,G,A112	BCHE	chr3:165547305-165548829:-	NM_000055:1:3	69	NM_000055:1:2	55	NM_000055:2:3	113	1.25455	0.610619	11.3544	0.0163336	No
LIHC	A112	3143	3:165547581,Frame_Shift_Ins,-,G,A112	BCHE	chr3:165547305-165548829:-	NM_000055:1:3	69	NM_000055:1:2	55	NM_000055:2:3	113	1.25455	0.610619	11.3544	0.0163336	No
LIHC	A112	3143	3:165547880,Frame_Shift_Ins,-,A,A112	BCHE	chr3:165547305-165548829:-	NM_000055:1:3	69	NM_000055:1:2	55	NM_000055:2:3	113	1.25455	0.610619	11.3544	0.0163336	No
LIHC	A112	3143	3:165547693,Frame_Shift_Ins,-,T,A112	BCHE	chr3:165547305-165548829:-	NM_000055:1:3	69	NM_000055:1:2	55	NM_000055:2:3	113	1.25455	0.610619	11.3544	0.0163336	No
LIHC	A112	3143	3:165547671,Frame_Shift_Ins,-,T,A112	BCHE	chr3:165547305-165548829:-	NM_000055:1:3	69	NM_000055:1:2	55	NM_000055:2:3	113	1.25455	0.610619	11.3544	0.0163336	No
LIHC	A112	3143	3:165547671,Frame_Shift_Ins,-,T,A112	BCHE	chr3:165547305-165548829:-	NR_137636:1:3	69	NR_137636:1:2	55	NR_137636:2:3	113	1.25455	0.610619	11.3544	0.0163336	No
LIHC	A112	3143	3:165547880,Frame_Shift_Ins,-,A,A112	BCHE	chr3:165547305-165548829:-	NR_137636:1:3	69	NR_137636:1:2	55	NR_137636:2:3	113	1.25455	0.610619	11.3544	0.0163336	No
LIHC	A112	3143	3:165547693,Frame_Shift_Ins,-,T,A112	BCHE	chr3:165547305-165548829:-	NR_137636:1:3	69	NR_137636:1:2	55	NR_137636:2:3	113	1.25455	0.610619	11.3544	0.0163336	No
LIHC	A112	3143	3:165547581,Frame_Shift_Ins,-,G,A112	BCHE	chr3:165547305-165548829:-	NR_137636:1:3	69	NR_137636:1:2	55	NR_137636:2:3	113	1.25455	0.610619	11.3544	0.0163336	No
LIHC	A112	3143	3:165547645,Frame_Shift_Ins,-,A,A112	BCHE	chr3:165547305-165548829:-	NR_137636:1:3	69	NR_137636:1:2	55	NR_137636:2:3	113	1.25455	0.610619	11.3544	0.0163336	No
LIHC	A112	3143	3:165547804,Frame_Shift_Ins,-,T,A112	BCHE	chr3:165547305-165548829:-	NR_137636:1:3	69	NR_137636:1:2	55	NR_137636:2:3	113	1.25455	0.610619	11.3544	0.0163336	No
LIHC	A112	3143	3:165547929,Frame_Shift_Ins,-,G,A112	BCHE	chr3:165547305-165548829:-	NR_137636:1:3	69	NR_137636:1:2	55	NR_137636:2:3	113	1.25455	0.610619	11.3544	0.0163336	No
LUAD	7995	3286	3:197585750,Missense_Mutation,C,T,7995	LRCH3	chr3:197585705-197585776:+	NM_032773:14:16	44	NM_032773:14:15	22	NM_032773:15:16	25	2	1.76	12.2485	0.000154287	No
LUAD	7576	3219	3:185390392,Silent,G,A,7576	IGF2BP2	chr3:185390329-185390457:-	NM_001291872:8:10	33	NM_001291872:8:9	47	NM_001291872:9:10	29	0.702128	1.13793	8.39181	0.0374597	No
LUAD	7576	3219	3:185390392,Silent,G,A,7576	IGF2BP2	chr3:185390329-185390457:-	NM_001291873:8:10	33	NM_001291873:8:9	47	NM_001291873:9:10	29	0.702128	1.13793	8.39181	0.0374597	No
LUAD	7576	3219	3:185390392,Silent,G,A,7576	IGF2BP2	chr3:185390329-185390457:-	NM_001291875:7:9	33	NM_001291875:7:8	47	NM_001291875:8:9	29	0.702128	1.13793	8.39181	0.0374597	No
LUAD	7576	3219	3:185390392,Silent,G,A,7576	IGF2BP2	chr3:185390329-185390457:-	NM_001291869:9:11	33	NM_001291869:9:10	47	NM_001291869:10:11	29	0.702128	1.13793	8.39181	0.0374597	No
LUAD	7576	3219	3:185390392,Silent,G,A,7576	IGF2BP2	chr3:185390329-185390457:-	NM_006548:9:11	33	NM_006548:9:10	47	NM_006548:10:11	29	0.702128	1.13793	8.39181	0.0374597	No
LUAD	7947	2774	3:52130587,Missense_Mutation,G,C,7947	POC1A	chr3:52130585-52130728:-	NM_001161581:9:11	31	NM_001161581:9:10	21	NM_001161581:10:11	17	1.47619	1.82353	9.98641	0.0243451	No
LUAD	7947	2774	3:52130587,Missense_Mutation,G,C,7947	POC1A	chr3:52130585-52130728:-	NM_015426:9:11	31	NM_015426:9:10	21	NM_015426:10:11	17	1.47619	1.82353	9.98641	0.0243451	No
LUSC	7337	2739	3:49349052,Missense_Mutation,G,A,7337	USP4	chr3:49348947-49349087:-	NM_003363:6:8	28	NM_003363:6:7	41	NM_003363:7:8	41	0.682927	0.682927	13.8697	0.0353751	No
LUSC	7223	3278	3:196888587,Missense_Mutation,G,A,7223	DLG1	chr3:196888511-196888609:-	NM_004087:5:7	205	NM_004087:5:6	176	NM_004087:6:7	159	1.16477	1.28931	47.4369	0.0032158	No
LUSC	7223	3278	3:196888587,Missense_Mutation,G,A,7223	DLG1	chr3:196888511-196888609:-	NM_001290983:5:7	205	NM_001290983:5:6	176	NM_001290983:6:7	159	1.16477	1.28931	47.4369	0.0032158	No
LUSC	7223	3278	3:196888587,Missense_Mutation,G,A,7223	DLG1	chr3:196888511-196888609:-	NM_001098424:5:7	205	NM_001098424:5:6	176	NM_001098424:6:7	159	1.16477	1.28931	47.4369	0.0032158	No
LUSC	5031	3107	3:151458563,Missense_Mutation,C,G,5031	AADACL2	chr3:151458434-151458656:+	NM_207365:1:3	15	NM_207365:1:2	9	NM_207365:2:3	13	1.66667	1.15385	1.42369	0.0228303	No
PRAD	AAIW	2580	3:25761538,Nonsense_Mutation,G,A,AAIW	NGLY1	chr3:25761505-25761682:-	NM_001145293:10:12	58	NM_001145293:10:11	56	NM_001145293:11:12	85	1.03571	0.682353	22.8629	0.0259753	No
PRAD	AAIW	2580	3:25761538,Nonsense_Mutation,G,A,AAIW	NGLY1	chr3:25761505-25761682:-	NM_018297:10:12	58	NM_018297:10:11	56	NM_018297:11:12	85	1.03571	0.682353	22.8629	0.0259753	No
PRAD	AAIW	2580	3:25761538,Nonsense_Mutation,G,A,AAIW	NGLY1	chr3:25761505-25761682:-	NM_001145294:10:12	58	NM_001145294:10:11	56	NM_001145294:11:12	85	1.03571	0.682353	22.8629	0.0259753	No
SKCM	A3EA	2488	3:9739402,Missense_Mutation,G,C,A3EA	MTMR14	chr3:9739395-9739550:+	NM_001077525:17:19	145	NM_001077525:17:18	138	NM_001077525:18:19	164	1.05072	0.884146	56.1553	3.45997e-05	No
SKCM	A3Z4	3211	3:184069861,Silent,G,A,A3Z4	CLCN2	chr3:184069801-184069905:-	NM_001171088:20:22	15	NM_001171088:20:21	29	NM_001171088:21:22	24	0.517241	0.625	1.03883	0	No
SKCM	A3Z4	3211	3:184069861,Silent,G,A,A3Z4	CLCN2	chr3:184069801-184069905:-	NM_001171087:21:23	15	NM_001171087:21:22	29	NM_001171087:22:23	24	0.517241	0.625	1.03883	0	No
SKCM	A3Z4	3211	3:184069861,Silent,G,A,A3Z4	CLCN2	chr3:184069801-184069905:-	NM_004366:21:23	15	NM_004366:21:22	29	NM_004366:22:23	24	0.517241	0.625	1.03883	0	No
SKCM	A726	3026	3:129210989,Silent,C,T,A726	IFT122	chr3:129210984-129211037:+	NM_001280545:17:19	30	NM_001280545:17:18	24	NM_001280545:18:19	41	1.25	0.731707	4.07767	0	No
SKCM	A726	3026	3:129210989,Silent,C,T,A726	IFT122	chr3:129210984-129211037:+	NM_001280541:16:18	30	NM_001280541:16:17	24	NM_001280541:17:18	41	1.25	0.731707	4.07767	0	No
SKCM	A726	3026	3:129210989,Silent,C,T,A726	IFT122	chr3:129210984-129211037:+	NM_001280546:14:16	30	NM_001280546:14:15	24	NM_001280546:15:16	41	1.25	0.731707	4.07767	0	No
SKCM	A726	3026	3:129210989,Silent,C,T,A726	IFT122	chr3:129210984-129211037:+	NM_018262:15:17	30	NM_018262:15:16	24	NM_018262:16:17	41	1.25	0.731707	4.07767	0	No
SKCM	A726	3026	3:129210989,Silent,C,T,A726	IFT122	chr3:129210984-129211037:+	NM_052990:13:15	30	NM_052990:13:14	24	NM_052990:14:15	41	1.25	0.731707	4.07767	0	No
SKCM	A726	3026	3:129210989,Silent,C,T,A726	IFT122	chr3:129210984-129211037:+	NM_052989:16:18	30	NM_052989:16:17	24	NM_052989:17:18	41	1.25	0.731707	4.07767	0	No
SKCM	A726	3026	3:129210989,Silent,C,T,A726	IFT122	chr3:129210984-129211037:+	NM_052985:17:19	30	NM_052985:17:18	24	NM_052985:18:19	41	1.25	0.731707	4.07767	0	No
SARC	A48N	3264	3:195713419,RNA,C,T,A48N	SDHAP1	chr3:195713390-195713475:-	NR_003264:1:3	14	NR_003264:1:2	20	NR_003264:2:3	8	0.7	1.75	1.18677	0.0116636	No
STAD	8487	2489	3:9786044,Missense_Mutation,G,T,8487	BRPF1	chr3:9785908-9786192:+	NM_001319050:8:10	17	NM_001319050:8:9	29	NM_001319050:9:10	32	0.586207	0.53125	7.00798	0.0210869	No
STAD	A91E	2748	3:49949167,Frame_Shift_Del,G,-,A91E	MON1A	chr3:49948959-49949444:-	NM_032355:2:4	43	NM_032355:2:3	26	NM_032355:3:4	39	1.65385	1.10256	10.3245	0.00270421	No
STAD	A8E3	2605	3:33450275,Silent,A,G,A8E3	UBP1	chr3:33450182-33450289:-	NM_001128161:8:10	225	NM_001128161:8:9	126	NM_001128161:9:10	135	1.78571	1.66667	101.623	0.0207271	No
STAD	A8E3	2605	3:33450275,Silent,A,G,A8E3	UBP1	chr3:33450182-33450289:-	NM_014517:7:9	225	NM_014517:7:8	126	NM_014517:8:9	135	1.78571	1.66667	101.623	0.0207271	No
UCEC	A1M0	2628	3:37402747,Missense_Mutation,G,A,A1M0	GOLGA4	chr3:37402734-37402796:+	NM_002078:22:24	104	NM_002078:22:23	95	NM_002078:23:24	112	1.09474	0.928571	42.2873	0.0472682	No
UCEC	A2HD	2585	3:27450928,Silent,C,T,A2HD	SLC4A7	chr3:27450847-27451021:-	NM_001321105:12:14	10	NM_001321105:12:13	10	NM_001321105:13:14	13	1	0.769231	1.4463	0.0273109	No
UCEC	A2HD	2585	3:27450928,Silent,C,T,A2HD	SLC4A7	chr3:27450847-27451021:-	NM_001321104:12:14	10	NM_001321104:12:13	10	NM_001321104:13:14	13	1	0.769231	1.4463	0.0273109	No
UCEC	A2HD	2585	3:27450928,Silent,C,T,A2HD	SLC4A7	chr3:27450847-27451021:-	NM_001321103:12:14	10	NM_001321103:12:13	10	NM_001321103:13:14	13	1	0.769231	1.4463	0.0273109	No
UCEC	A2HD	2585	3:27450928,Silent,C,T,A2HD	SLC4A7	chr3:27450847-27451021:-	NM_001258380:11:13	10	NM_001258380:11:12	10	NM_001258380:12:13	13	1	0.769231	1.4463	0.0273109	No
UCEC	A2HD	2585	3:27450928,Silent,C,T,A2HD	SLC4A7	chr3:27450847-27451021:-	NM_001321108:11:13	10	NM_001321108:11:12	10	NM_001321108:12:13	13	1	0.769231	1.4463	0.0273109	No
UCEC	A2HD	2585	3:27450928,Silent,C,T,A2HD	SLC4A7	chr3:27450847-27451021:-	NM_001258379:11:13	10	NM_001258379:11:12	10	NM_001258379:12:13	13	1	0.769231	1.4463	0.0273109	No
UCEC	A2HD	2585	3:27450928,Silent,C,T,A2HD	SLC4A7	chr3:27450847-27451021:-	NM_001321107:11:13	10	NM_001321107:11:12	10	NM_001321107:12:13	13	1	0.769231	1.4463	0.0273109	No
UCEC	A2HD	2585	3:27450928,Silent,C,T,A2HD	SLC4A7	chr3:27450847-27451021:-	NM_003615:12:14	10	NM_003615:12:13	10	NM_003615:13:14	13	1	0.769231	1.4463	0.0273109	No
UCEC	A2HD	2585	3:27450928,Silent,C,T,A2HD	SLC4A7	chr3:27450847-27451021:-	NM_001321106:12:14	10	NM_001321106:12:13	10	NM_001321106:13:14	13	1	0.769231	1.4463	0.0273109	No
UCEC	A222	2747	3:49933519,Missense_Mutation,C,A,A222	MST1R	chr3:49933394-49933540:-	NM_001318913:8:10	41	NM_001318913:8:9	26	NM_001318913:9:10	48	1.57692	0.854167	5.06481	0.0127613	No
UCEC	A222	2747	3:49933519,Missense_Mutation,C,A,A222	MST1R	chr3:49933394-49933540:-	NM_002447:10:12	41	NM_002447:10:11	26	NM_002447:11:12	48	1.57692	0.854167	5.06481	0.0127613	No
UCEC	A222	2747	3:49933519,Missense_Mutation,C,A,A222	MST1R	chr3:49933394-49933540:-	NR_134919:10:12	41	NR_134919:10:11	26	NR_134919:11:12	48	1.57692	0.854167	5.06481	0.0127613	No
UCEC	A0G2	2720	3:48337613,Missense_Mutation,C,T,A0G2	NME6	chr3:48337609-48337648:-	NM_001308426:3:5	38	NM_001308426:3:4	35	NM_001308426:4:5	22	1.08571	1.72727	11.1874	0.0125605	No
UCEC	A0G2	2720	3:48337613,Missense_Mutation,C,T,A0G2	NME6	chr3:48337609-48337648:-	NM_001308434:2:4	38	NM_001308434:2:3	35	NM_001308434:3:4	22	1.08571	1.72727	11.1874	0.0125605	No
UCEC	A0G2	2720	3:48337613,Missense_Mutation,C,T,A0G2	NME6	chr3:48337609-48337648:-	NM_001308427:3:5	38	NM_001308427:3:4	35	NM_001308427:4:5	22	1.08571	1.72727	11.1874	0.0125605	No
UCEC	A0G2	2720	3:48337613,Missense_Mutation,C,T,A0G2	NME6	chr3:48337609-48337648:-	NM_001308428:3:5	38	NM_001308428:3:4	35	NM_001308428:4:5	22	1.08571	1.72727	11.1874	0.0125605	No
UCEC	A0G2	2720	3:48337613,Missense_Mutation,C,T,A0G2	NME6	chr3:48337609-48337648:-	NM_005793:3:5	38	NM_005793:3:4	35	NM_005793:4:5	22	1.08571	1.72727	11.1874	0.0125605	No
UCEC	A0UV	2738	3:49316319,Missense_Mutation,C,A,A0UV	USP4	chr3:49316247-49316335:-	NM_003363:20:22	168	NM_003363:20:21	187	NM_003363:21:22	134	0.898396	1.25373	18.0277	0	No
UCEC	A0UV	2738	3:49316319,Missense_Mutation,C,A,A0UV	USP4	chr3:49316247-49316335:-	NM_199443:19:21	168	NM_199443:19:20	187	NM_199443:20:21	134	0.898396	1.25373	18.0277	0	No
UCEC	A0UV	3039	3:130992351,Missense_Mutation,G,T,A0UV	NEK11	chr3:130992322-130992418:+	NM_001321222:12:14	29	NM_001321222:12:13	29	NM_001321222:13:14	43	1	0.674419	4.70037	0.00736048	No
UCEC	A0UV	3039	3:130992351,Missense_Mutation,G,T,A0UV	NEK11	chr3:130992322-130992418:+	NM_001321220:15:17	29	NM_001321220:15:16	29	NM_001321220:16:17	43	1	0.674419	4.70037	0.00736048	No
UCEC	A0UV	3039	3:130992351,Missense_Mutation,G,T,A0UV	NEK11	chr3:130992322-130992418:+	NM_001321224:13:15	29	NM_001321224:13:14	29	NM_001321224:14:15	43	1	0.674419	4.70037	0.00736048	No
UCEC	A0UV	3039	3:130992351,Missense_Mutation,G,T,A0UV	NEK11	chr3:130992322-130992418:+	NM_024800:16:18	29	NM_024800:16:17	29	NM_024800:17:18	43	1	0.674419	4.70037	0.00736048	No
UCEC	A0UV	3039	3:130992351,Missense_Mutation,G,T,A0UV	NEK11	chr3:130992322-130992418:+	NM_001321221:17:19	29	NM_001321221:17:18	29	NM_001321221:18:19	43	1	0.674419	4.70037	0.00736048	No
UCEC	A1CE	2739	3:49349075,Silent,C,T,A1CE	USP4	chr3:49348947-49349087:-	NM_003363:6:8	32	NM_003363:6:7	32	NM_003363:7:8	37	1	0.864865	10.7878	0.0433664	No
UCEC	A22S	2902	3:105271016,Silent,C,T,A22S	ALCAM	chr3:105270988-105271026:+	NM_001243281:12:14	66	NM_001243281:12:13	38	NM_001243281:13:14	33	1.73684	2	12.256	0.022082	No
UCEC	A2HC	2778	3:52281203,Missense_Mutation,G,T,A2HC	PPM1M	chr3:52280990-52281244:+	NM_144641:2:4	21	NM_144641:2:3	18	NM_144641:3:4	13	1.16667	1.61538	5.33704	0.0270937	No
UCEC	A1LX	2971	3:121573624,Missense_Mutation,T,G,A1LX	EAF2	chr3:121573534-121573670:+	NM_018456:2:4	18	NM_018456:2:3	26	NM_018456:3:4	18	0.692308	1	4.42938	0.0331569	No
UCEC	A1MR	2568	3:16305730,Missense_Mutation,A,C,A1MR	DPH3	chr3:16305662-16305736:-	NM_206831:1:3	145	NM_206831:1:2	95	NM_206831:2:3	189	1.52632	0.767196	34.5396	0.00590182	No
UCEC	A3FA	3097	3:148857880,Missense_Mutation,C,T,A3FA	HPS3	chr3:148857791-148858285:+	NM_032383:1:3	11	NM_032383:1:2	8	NM_032383:2:3	15	1.375	0.733333	1.33586	0.00955318	No
UCEC	A0LM	2597	3:32490967,Missense_Mutation,G,A,A0LM	CMTM7	chr3:32490946-32491044:+	NM_138410:2:4	214	NM_138410:2:3	172	NM_138410:3:4	285	1.24419	0.750877	58.8564	0.0336769	No
UCEC	A0LM	2892	3:101136487,Missense_Mutation,C,A,A0LM	SENP7	chr3:101136437-101136634:-	NM_001282804:3:5	18	NM_001282804:3:4	24	NM_001282804:4:5	12	0.75	1.5	1.15985	0.00371495	No
BLCA	A4U1	3335	4:3430382,Missense_Mutation,C,T,A4U1	RGS12	chr4:3430285-3430438:+	NM_002926:15:17	197	NM_002926:15:16	185	NM_002926:16:17	109	1.06486	1.80734	33.6453	0.0022947	No
BRCA	A2FV	3551	4:83277832,Frame_Shift_Del,G,-,A2FV	HNRNPD	chr4:83277690-83277836:-	NM_031370:6:8	1372	NM_031370:6:7	750	NM_031370:7:8	710	1.82933	1.93239	729.124	0.0467579	No
BRCA	A2FV	3551	4:83277832,Frame_Shift_Del,G,-,A2FV	HNRNPD	chr4:83277690-83277836:-	NM_031369:5:7	1372	NM_031369:5:6	750	NM_031369:6:7	710	1.82933	1.93239	729.124	0.0467579	No
BRCA	A0XU	3503	4:74005302,Missense_Mutation,T,C,A0XU	ANKRD17	chr4:74005248-74006000:-	NM_032217:14:16	63	NM_032217:14:15	62	NM_032217:15:16	59	1.01613	1.0678	25.5759	0.0298884	No
BRCA	A0XU	3503	4:74005302,Missense_Mutation,T,C,A0XU	ANKRD17	chr4:74005248-74006000:-	NM_001286771:14:16	63	NM_001286771:14:15	62	NM_001286771:15:16	59	1.01613	1.0678	25.5759	0.0298884	No
CESC	A8YY	3654	4:109002758,Missense_Mutation,C,T,A8YY	LEF1	chr4:109002742-109002825:-	NM_016269:5:7	99	NM_016269:5:6	145	NM_016269:6:7	134	0.682759	0.738806	10.1941	0.0164534	No
COAD	5864	3734	4:146463850,Missense_Mutation,G,A,5864	SMAD1	chr4:146463734-146463850:+	NM_005900:3:5	27	NM_005900:3:4	42	NM_005900:4:5	29	0.642857	0.931034	0.364486	0	Yes
COAD	5864	3734	4:146463850,Missense_Mutation,G,A,5864	SMAD1	chr4:146463734-146463850:+	NM_001003688:3:5	27	NM_001003688:3:4	42	NM_001003688:4:5	29	0.642857	0.931034	0.364486	0	Yes
COAD	6717	3503	4:74005854,Nonsense_Mutation,C,A,6717	ANKRD17	chr4:74005248-74006000:-	NM_032217:14:16	49	NM_032217:14:15	28	NM_032217:15:16	30	1.75	1.63333	19.1024	0.0313482	No
COAD	6717	3503	4:74005854,Nonsense_Mutation,C,A,6717	ANKRD17	chr4:74005248-74006000:-	NM_001286771:14:16	49	NM_001286771:14:15	28	NM_001286771:15:16	30	1.75	1.63333	19.1024	0.0313482	No
COAD	6648	3503	4:74005676,Frame_Shift_Del,T,-,6648	ANKRD17	chr4:74005248-74006000:-	NM_032217:14:16	62	NM_032217:14:15	67	NM_032217:15:16	59	0.925373	1.05085	19.1024	0.00930843	No
COAD	6648	3503	4:74005676,Frame_Shift_Del,T,-,6648	ANKRD17	chr4:74005248-74006000:-	NM_001286771:14:16	62	NM_001286771:14:15	67	NM_001286771:15:16	59	0.925373	1.05085	19.1024	0.00930843	No
COAD	4315	3842	4:186272732,Missense_Mutation,G,T,4315	SNX25	chr4:186272599-186272763:+	NM_001317781:13:15	19	NM_001317781:13:14	22	NM_001317781:14:15	33	0.863636	0.575758	3.27442	0.00742294	No
KIRC	5711	3605	4:89912229,Frame_Shift_Del,A,-,5711	FAM13A	chr4:89912124-89912301:-	NM_014883:3:5	10	NM_014883:3:4	11	NM_014883:4:5	14	0.909091	0.714286	2.22075	0.0146998	No
LUSC	A53A	3613	4:99300284,Missense_Mutation,G,T,A53A	RAP1GDS1	chr4:99300168-99300314:+	NM_001100427:4:6	26	NM_001100427:4:5	40	NM_001100427:5:6	31	0.65	0.83871	7.61122	0.0112749	No
LUSC	A53A	3613	4:99300284,Missense_Mutation,G,T,A53A	RAP1GDS1	chr4:99300168-99300314:+	NM_001100426:4:6	26	NM_001100426:4:5	40	NM_001100426:5:6	31	0.65	0.83871	7.61122	0.0112749	No
LUSC	A53A	3613	4:99300284,Missense_Mutation,G,T,A53A	RAP1GDS1	chr4:99300168-99300314:+	NM_021159:4:6	26	NM_021159:4:5	40	NM_021159:5:6	31	0.65	0.83871	7.61122	0.0112749	No
LUSC	A538	3671	4:111553624,Missense_Mutation,G,T,A538	PITX2	chr4:111553499-111553636:-	NM_153426:3:5	27	NM_153426:3:4	26	NM_153426:4:5	17	1.03846	1.58824	1.57831	0.00876004	No
LUSC	A538	3671	4:111553624,Missense_Mutation,G,T,A538	PITX2	chr4:111553499-111553636:-	NM_001204397:4:6	27	NM_001204397:4:5	26	NM_001204397:5:6	17	1.03846	1.58824	1.57831	0.00876004	No
LUSC	A538	3671	4:111553624,Missense_Mutation,G,T,A538	PITX2	chr4:111553499-111553636:-	NM_001204398:2:4	27	NM_001204398:2:3	26	NM_001204398:3:4	17	1.03846	1.58824	1.57831	0.00876004	No
STAD	A91K	3335	4:3430399,Frame_Shift_Del,A,-,A91K	RGS12	chr4:3430285-3430438:+	NM_002926:15:17	52	NM_002926:15:16	48	NM_002926:16:17	43	1.08333	1.2093	18.7956	0.0352143	No
UCEC	A2HD	3503	4:74005341,Missense_Mutation,G,T,A2HD	ANKRD17	chr4:74005248-74006000:-	NM_032217:14:16	53	NM_032217:14:15	73	NM_032217:15:16	50	0.726027	1.06	13.6981	0.0256215	No
UCEC	A2HD	3503	4:74005341,Missense_Mutation,G,T,A2HD	ANKRD17	chr4:74005248-74006000:-	NM_001286771:14:16	53	NM_001286771:14:15	73	NM_001286771:15:16	50	0.726027	1.06	13.6981	0.0256215	No
UCEC	A0G2	3671	4:111553541,Missense_Mutation,C,T,A0G2	PITX2	chr4:111553499-111553636:-	NM_153426:3:5	19	NM_153426:3:4	16	NM_153426:4:5	38	1.1875	0.5	0.854244	0.00648707	No
UCEC	A0G2	3671	4:111553541,Missense_Mutation,C,T,A0G2	PITX2	chr4:111553499-111553636:-	NM_001204397:4:6	19	NM_001204397:4:5	16	NM_001204397:5:6	38	1.1875	0.5	0.854244	0.00648707	No
UCEC	A0G2	3671	4:111553541,Missense_Mutation,C,T,A0G2	PITX2	chr4:111553499-111553636:-	NM_001204398:2:4	19	NM_001204398:2:3	16	NM_001204398:3:4	38	1.1875	0.5	0.854244	0.00648707	No
UCEC	A3B0	3601	4:89658638,Missense_Mutation,G,T,A3B0	FAM13A	chr4:89658623-89658706:-	NM_001265578:13:15	11	NM_001265578:13:14	11	NM_001265578:14:15	18	1	0.611111	1.58487	0.0250311	No
UCEC	A3B0	3601	4:89658638,Missense_Mutation,G,T,A3B0	FAM13A	chr4:89658623-89658706:-	NM_014883:20:22	11	NM_014883:20:21	11	NM_014883:21:22	18	1	0.611111	1.58487	0.0250311	No
UCEC	A3B0	3601	4:89658638,Missense_Mutation,G,T,A3B0	FAM13A	chr4:89658623-89658706:-	NM_001015045:14:16	11	NM_001015045:14:15	11	NM_001015045:15:16	18	1	0.611111	1.58487	0.0250311	No
UCEC	A3B0	3601	4:89658638,Missense_Mutation,G,T,A3B0	FAM13A	chr4:89658623-89658706:-	NM_001265580:12:14	11	NM_001265580:12:13	11	NM_001265580:13:14	18	1	0.611111	1.58487	0.0250311	No
UCEC	A063	3335	4:3430399,Frame_Shift_Del,A,-,A063	RGS12	chr4:3430285-3430438:+	NM_002926:15:17	37	NM_002926:15:16	62	NM_002926:16:17	25	0.596774	1.48	15.7013	0.0438738	No
UCEC	A1LX	3842	4:186272649,Silent,C,T,A1LX	SNX25	chr4:186272599-186272763:+	NM_001317781:13:15	18	NM_001317781:13:14	26	NM_001317781:14:15	26	0.692308	0.692308	1.66605	0.0111334	No
UCEC	A1LX	3842	4:186272725,Missense_Mutation,T,G,A1LX	SNX25	chr4:186272599-186272763:+	NM_001317781:13:15	18	NM_001317781:13:14	26	NM_001317781:14:15	26	0.692308	0.692308	1.66605	0.0111334	No
UCEC	A1BU	3747	4:148984355,Missense_Mutation,C,T,A1BU	ARHGAP10	chr4:148984299-148984451:+	NM_024605:20:22	48	NM_024605:20:21	41	NM_024605:21:22	63	1.17073	0.761905	7.27612	0.0017523	No
UCEC	A11J	3503	4:74005393,Silent,C,T,A11J	ANKRD17	chr4:74005248-74006000:-	NM_032217:14:16	51	NM_032217:14:15	42	NM_032217:15:16	48	1.21429	1.0625	13.6981	0.030208	No
UCEC	A11J	3503	4:74005393,Silent,C,T,A11J	ANKRD17	chr4:74005248-74006000:-	NM_001286771:14:16	51	NM_001286771:14:15	42	NM_001286771:15:16	48	1.21429	1.0625	13.6981	0.030208	No
UCEC	A0UJ	3394	4:26432143,Missense_Mutation,A,G,A0UJ	RBPJ	chr4:26432041-26432144:+	NM_005349:10:12	128	NM_005349:10:11	156	NM_005349:11:12	238	0.820513	0.537815	1.8281	0	No
UCEC	A0UJ	3394	4:26432143,Missense_Mutation,A,G,A0UJ	RBPJ	chr4:26432041-26432144:+	NM_203283:9:11	128	NM_203283:9:10	156	NM_203283:10:11	238	0.820513	0.537815	1.8281	0	No
UCEC	A0UJ	3394	4:26432143,Missense_Mutation,A,G,A0UJ	RBPJ	chr4:26432041-26432144:+	NM_203284:10:12	128	NM_203284:10:11	156	NM_203284:11:12	238	0.820513	0.537815	1.8281	0	No
UCEC	A0UJ	3394	4:26432143,Missense_Mutation,A,G,A0UJ	RBPJ	chr4:26432041-26432144:+	NM_015874:9:11	128	NM_015874:9:10	156	NM_015874:10:11	238	0.820513	0.537815	1.8281	0	No
UCEC	A3FC	3440	4:48076066,Missense_Mutation,C,T,A3FC	TXK	chr4:48075952-48076070:-	NM_003328:12:14	14	NM_003328:12:13	11	NM_003328:13:14	16	1.27273	0.875	0.715074	0.00919571	No
UCEC	A3FC	3440	4:48075983,Missense_Mutation,C,A,A3FC	TXK	chr4:48075952-48076070:-	NM_003328:12:14	14	NM_003328:12:13	11	NM_003328:13:14	16	1.27273	0.875	0.715074	0.00919571	Yes
GBM	5416	4385	5:162894724,Missense_Mutation,T,G,5416	HMMR	chr5:162894707-162894754:+	NM_001142556:3:5	21	NM_001142556:3:4	29	NM_001142556:4:5	39	0.724138	0.538462	5.13725	0.0190573	No
CESC	A7CL	3948	5:43509274,Missense_Mutation,C,G,A7CL	C5orf34	chr5:43509247-43509477:-	NM_198566:1:3	10	NM_198566:1:2	5	NM_198566:2:3	13	2	0.769231	2.29934	0.0253932	No
COAD	6598	4333	5:149771183,Missense_Mutation,C,A,6598	TCOF1	chr5:149771107-149771220:+	NM_001135245:18:20	100	NM_001135245:18:19	134	NM_001135245:19:20	179	0.746269	0.558659	45.5395	0.0463757	No
COAD	6598	4333	5:149771183,Missense_Mutation,C,A,6598	TCOF1	chr5:149771107-149771220:+	NM_001135243:19:21	100	NM_001135243:19:20	134	NM_001135243:20:21	179	0.746269	0.558659	45.5395	0.0463757	No
COAD	6598	4333	5:149771183,Missense_Mutation,C,A,6598	TCOF1	chr5:149771107-149771220:+	NM_000356:18:20	100	NM_000356:18:19	134	NM_000356:19:20	179	0.746269	0.558659	45.5395	0.0463757	No
COAD	4315	4220	5:134077146,Missense_Mutation,G,A,4315	CAMLG	chr5:134076753-134077213:+	NM_001745:1:3	67	NM_001745:1:2	127	NM_001745:2:3	131	0.527559	0.51145	25.1748	0.0110971	No
COAD	3808	4009	5:68588055,Frame_Shift_Del,T,-,3808	CCDC125	chr5:68588015-68588189:-	NM_001297697:10:12	19	NM_001297697:10:11	19	NM_001297697:11:12	19	1	1	2.87588	0.00514643	No
COAD	3808	4009	5:68588055,Frame_Shift_Del,T,-,3808	CCDC125	chr5:68588015-68588189:-	NM_176816:9:11	19	NM_176816:9:10	19	NM_176816:10:11	19	1	1	2.87588	0.00514643	No
READ	A002	4427	5:177637267,Missense_Mutation,G,A,A002	HNRNPAB	chr5:177637133-177637273:+	NM_031266:6:8	952	NM_031266:6:7	791	NM_031266:7:8	749	1.20354	1.27103	316.88	0.00781551	No
HNSC	7568	4237	5:137354760,Missense_Mutation,G,A,7568	FAM13B	chr5:137354644-137354835:-	NM_001101800:2:4	13	NM_001101800:2:3	26	NM_001101800:3:4	15	0.5	0.866667	2.38921	0.00520106	No
HNSC	7568	4237	5:137354760,Missense_Mutation,G,A,7568	FAM13B	chr5:137354644-137354835:-	NM_016603:2:4	13	NM_016603:2:3	26	NM_016603:3:4	15	0.5	0.866667	2.38921	0.00520106	No
KIRP	5902	3877	5:7873543,Missense_Mutation,G,A,5902	MTRR	chr5:7873486-7873639:+	NR_134481:2:4	40	NR_134481:2:3	30	NR_134481:3:4	46	1.33333	0.869565	16.2595	0.0454534	No
KIRP	5902	3877	5:7873543,Missense_Mutation,G,A,5902	MTRR	chr5:7873486-7873639:+	NM_024010:2:4	40	NM_024010:2:3	30	NM_024010:3:4	46	1.33333	0.869565	16.2595	0.0454534	No
KIRP	5902	3877	5:7873543,Missense_Mutation,G,A,5902	MTRR	chr5:7873486-7873639:+	NM_002454:2:4	40	NM_002454:2:3	30	NM_002454:3:4	46	1.33333	0.869565	16.2595	0.0454534	No
LIHC	A3KG	3894	5:31515582,Frame_Shift_Del,G,-,A3KG	DROSHA	chr5:31515561-31515671:-	NM_013235:5:7	14	NM_013235:5:6	10	NM_013235:6:7	20	1.4	0.7	4.24932	0.0493787	No
LIHC	A112	4272	5:139680111,Frame_Shift_Ins,-,G,A112	PFDN1	chr5:139680001-139680167:-	NM_002622:1:3	129	NM_002622:1:2	169	NM_002622:2:3	167	0.763314	0.772455	27.8005	0.00560169	No
LIHC	A112	4272	5:139680004,Frame_Shift_Ins,-,T,A112	PFDN1	chr5:139680001-139680167:-	NM_002622:1:3	129	NM_002622:1:2	169	NM_002622:2:3	167	0.763314	0.772455	27.8005	0.00560169	No
LIHC	A112	4272	5:139680087,Frame_Shift_Ins,-,T,A112	PFDN1	chr5:139680001-139680167:-	NM_002622:1:3	129	NM_002622:1:2	169	NM_002622:2:3	167	0.763314	0.772455	27.8005	0.00560169	No
LIHC	A112	4272	5:139680062,Frame_Shift_Ins,-,A,A112	PFDN1	chr5:139680001-139680167:-	NM_002622:1:3	129	NM_002622:1:2	169	NM_002622:2:3	167	0.763314	0.772455	27.8005	0.00560169	No
LIHC	A112	4272	5:139680162,Frame_Shift_Ins,-,A,A112	PFDN1	chr5:139680001-139680167:-	NM_002622:1:3	129	NM_002622:1:2	169	NM_002622:2:3	167	0.763314	0.772455	27.8005	0.00560169	No
LIHC	A112	4272	5:139680164,Frame_Shift_Ins,-,G,A112	PFDN1	chr5:139680001-139680167:-	NM_002622:1:3	129	NM_002622:1:2	169	NM_002622:2:3	167	0.763314	0.772455	27.8005	0.00560169	No
LIHC	A112	4272	5:139680039,Frame_Shift_Ins,-,A,A112	PFDN1	chr5:139680001-139680167:-	NM_002622:1:3	129	NM_002622:1:2	169	NM_002622:2:3	167	0.763314	0.772455	27.8005	0.00560169	No
LIHC	A112	4272	5:139680092,Frame_Shift_Ins,-,C,A112	PFDN1	chr5:139680001-139680167:-	NM_002622:1:3	129	NM_002622:1:2	169	NM_002622:2:3	167	0.763314	0.772455	27.8005	0.00560169	No
LIHC	A112	4272	5:139680064,Frame_Shift_Ins,-,G,A112	PFDN1	chr5:139680001-139680167:-	NM_002622:1:3	129	NM_002622:1:2	169	NM_002622:2:3	167	0.763314	0.772455	27.8005	0.00560169	No
LIHC	A112	4272	5:139680075,Frame_Shift_Ins,-,T,A112	PFDN1	chr5:139680001-139680167:-	NM_002622:1:3	129	NM_002622:1:2	169	NM_002622:2:3	167	0.763314	0.772455	27.8005	0.00560169	No
LIHC	A112	4272	5:139680060,Frame_Shift_Ins,-,G,A112	PFDN1	chr5:139680001-139680167:-	NM_002622:1:3	129	NM_002622:1:2	169	NM_002622:2:3	167	0.763314	0.772455	27.8005	0.00560169	No
LIHC	A112	4272	5:139680095,Frame_Shift_Ins,-,T,A112	PFDN1	chr5:139680001-139680167:-	NM_002622:1:3	129	NM_002622:1:2	169	NM_002622:2:3	167	0.763314	0.772455	27.8005	0.00560169	No
LIHC	A112	4272	5:139680100,Frame_Shift_Ins,-,T,A112	PFDN1	chr5:139680001-139680167:-	NM_002622:1:3	129	NM_002622:1:2	169	NM_002622:2:3	167	0.763314	0.772455	27.8005	0.00560169	No
LIHC	A39Y	4333	5:149771218,Frame_Shift_Del,G,-,A39Y	TCOF1	chr5:149771107-149771220:+	NM_001135245:18:20	47	NM_001135245:18:19	65	NM_001135245:19:20	72	0.723077	0.652778	15.6322	0.0408455	No
LIHC	A39Y	4333	5:149771188,Frame_Shift_Del,C,-,A39Y	TCOF1	chr5:149771107-149771220:+	NM_001135245:18:20	47	NM_001135245:18:19	65	NM_001135245:19:20	72	0.723077	0.652778	15.6322	0.0408455	No
LIHC	A39Y	4333	5:149771129,Frame_Shift_Del,C,-,A39Y	TCOF1	chr5:149771107-149771220:+	NM_001135245:18:20	47	NM_001135245:18:19	65	NM_001135245:19:20	72	0.723077	0.652778	15.6322	0.0408455	No
LIHC	A39Y	4333	5:149771141,Frame_Shift_Del,C,-,A39Y	TCOF1	chr5:149771107-149771220:+	NM_001135245:18:20	47	NM_001135245:18:19	65	NM_001135245:19:20	72	0.723077	0.652778	15.6322	0.0408455	No
LIHC	A39Y	4333	5:149771145,Frame_Shift_Del,G,-,A39Y	TCOF1	chr5:149771107-149771220:+	NM_001135245:18:20	47	NM_001135245:18:19	65	NM_001135245:19:20	72	0.723077	0.652778	15.6322	0.0408455	No
LIHC	A39Y	4333	5:149771145,Frame_Shift_Del,G,-,A39Y	TCOF1	chr5:149771107-149771220:+	NM_001135243:19:21	47	NM_001135243:19:20	65	NM_001135243:20:21	72	0.723077	0.652778	15.6322	0.0408455	No
LIHC	A39Y	4333	5:149771218,Frame_Shift_Del,G,-,A39Y	TCOF1	chr5:149771107-149771220:+	NM_001135243:19:21	47	NM_001135243:19:20	65	NM_001135243:20:21	72	0.723077	0.652778	15.6322	0.0408455	No
LIHC	A39Y	4333	5:149771129,Frame_Shift_Del,C,-,A39Y	TCOF1	chr5:149771107-149771220:+	NM_001135243:19:21	47	NM_001135243:19:20	65	NM_001135243:20:21	72	0.723077	0.652778	15.6322	0.0408455	No
LIHC	A39Y	4333	5:149771188,Frame_Shift_Del,C,-,A39Y	TCOF1	chr5:149771107-149771220:+	NM_001135243:19:21	47	NM_001135243:19:20	65	NM_001135243:20:21	72	0.723077	0.652778	15.6322	0.0408455	No
LIHC	A39Y	4333	5:149771141,Frame_Shift_Del,C,-,A39Y	TCOF1	chr5:149771107-149771220:+	NM_001135243:19:21	47	NM_001135243:19:20	65	NM_001135243:20:21	72	0.723077	0.652778	15.6322	0.0408455	No
LIHC	A39Y	4333	5:149771145,Frame_Shift_Del,G,-,A39Y	TCOF1	chr5:149771107-149771220:+	NM_000356:18:20	47	NM_000356:18:19	65	NM_000356:19:20	72	0.723077	0.652778	15.6322	0.0408455	No
LIHC	A39Y	4333	5:149771141,Frame_Shift_Del,C,-,A39Y	TCOF1	chr5:149771107-149771220:+	NM_000356:18:20	47	NM_000356:18:19	65	NM_000356:19:20	72	0.723077	0.652778	15.6322	0.0408455	No
LIHC	A39Y	4333	5:149771129,Frame_Shift_Del,C,-,A39Y	TCOF1	chr5:149771107-149771220:+	NM_000356:18:20	47	NM_000356:18:19	65	NM_000356:19:20	72	0.723077	0.652778	15.6322	0.0408455	No
LIHC	A39Y	4333	5:149771188,Frame_Shift_Del,C,-,A39Y	TCOF1	chr5:149771107-149771220:+	NM_000356:18:20	47	NM_000356:18:19	65	NM_000356:19:20	72	0.723077	0.652778	15.6322	0.0408455	No
LIHC	A39Y	4333	5:149771218,Frame_Shift_Del,G,-,A39Y	TCOF1	chr5:149771107-149771220:+	NM_000356:18:20	47	NM_000356:18:19	65	NM_000356:19:20	72	0.723077	0.652778	15.6322	0.0408455	No
LUAD	6969	4031	5:70922501,Missense_Mutation,G,C,6969	MCCC2	chr5:70922467-70922580:+	NM_022132:6:8	53	NM_022132:6:7	34	NM_022132:7:8	40	1.55882	1.325	22.6505	0.044803	No
LUSC	1083	4275	5:139876287,Missense_Mutation,G,A,1083	ANKHD1	chr5:139876105-139876863:+	NM_020690:14:16	24	NM_020690:14:15	40	NM_020690:15:16	36	0.6	0.666667	10.5403	0.041717	No
LUSC	1083	4275	5:139876287,Missense_Mutation,G,A,1083	ANKHD1	chr5:139876105-139876863:+	NM_017747:14:16	24	NM_017747:14:15	40	NM_017747:15:16	36	0.6	0.666667	10.5403	0.041717	No
LUSC	1070	3935	5:39126144,In_Frame_Del,TCG,-,1070	FYB	chr5:39126100-39126237:-	NM_001243093:11:13	29	NM_001243093:11:12	22	NM_001243093:12:13	37	1.31818	0.783784	7.05812	0.0426268	No
LUSC	1070	3935	5:39126144,In_Frame_Del,TCG,-,1070	FYB	chr5:39126100-39126237:-	NM_001465:11:13	29	NM_001465:11:12	22	NM_001465:12:13	37	1.31818	0.783784	7.05812	0.0426268	No
PAAD	7651	4275	5:139876204,Missense_Mutation,C,T,7651	ANKHD1	chr5:139876105-139876863:+	NM_020690:14:16	28	NM_020690:14:15	41	NM_020690:15:16	44	0.682927	0.636364	8.17614	0.00752423	No
PAAD	7651	4275	5:139876462,Missense_Mutation,C,T,7651	ANKHD1	chr5:139876105-139876863:+	NM_020690:14:16	28	NM_020690:14:15	41	NM_020690:15:16	44	0.682927	0.636364	8.17614	0.00752423	No
PAAD	7651	4275	5:139876462,Missense_Mutation,C,T,7651	ANKHD1	chr5:139876105-139876863:+	NM_017747:14:16	28	NM_017747:14:15	41	NM_017747:15:16	44	0.682927	0.636364	8.17614	0.00752423	No
PAAD	7651	4275	5:139876204,Missense_Mutation,C,T,7651	ANKHD1	chr5:139876105-139876863:+	NM_017747:14:16	28	NM_017747:14:15	41	NM_017747:15:16	44	0.682927	0.636364	8.17614	0.00752423	No
SKCM	A3XD	3916	5:35874603,Silent,C,T,A3XD	IL7R	chr5:35874551-35874644:+	NM_002185:5:7	10	NM_002185:5:6	8	NM_002185:6:7	7	1.25	1.42857	0.213592	1.91458e-05	Yes
SKCM	A726	4333	5:149771142,Silent,C,T,A726	TCOF1	chr5:149771107-149771220:+	NM_001135245:18:20	105	NM_001135245:18:19	177	NM_001135245:19:20	169	0.59322	0.621302	39.4563	0.0104339	No
SKCM	A726	4333	5:149771142,Silent,C,T,A726	TCOF1	chr5:149771107-149771220:+	NM_001135243:19:21	105	NM_001135243:19:20	177	NM_001135243:20:21	169	0.59322	0.621302	39.4563	0.0104339	No
SKCM	A726	4333	5:149771142,Silent,C,T,A726	TCOF1	chr5:149771107-149771220:+	NM_000356:18:20	105	NM_000356:18:19	177	NM_000356:19:20	169	0.59322	0.621302	39.4563	0.0104339	No
STAD	8382	4044	5:74034388,Missense_Mutation,G,A,8382	GFM2	chr5:74034327-74034467:-	NM_170681:12:14	24	NM_170681:12:13	13	NM_170681:13:14	44	1.84615	0.545455	2.07692	0	No
STAD	8382	4044	5:74034388,Missense_Mutation,G,A,8382	GFM2	chr5:74034327-74034467:-	NR_104006:12:14	24	NR_104006:12:13	13	NR_104006:13:14	44	1.84615	0.545455	2.07692	0	No
STAD	8382	4044	5:74034388,Missense_Mutation,G,A,8382	GFM2	chr5:74034327-74034467:-	NM_032380:12:14	24	NM_032380:12:13	13	NM_032380:13:14	44	1.84615	0.545455	2.07692	0	No
STAD	8382	4044	5:74034388,Missense_Mutation,G,A,8382	GFM2	chr5:74034327-74034467:-	NM_001281302:13:15	24	NM_001281302:13:14	13	NM_001281302:14:15	44	1.84615	0.545455	2.07692	0	No
STAD	8680	3909	5:34913634,Missense_Mutation,C,T,8680	RAD1	chr5:34913575-34913683:-	NM_002853:2:4	39	NM_002853:2:3	35	NM_002853:3:4	30	1.11429	1.3	18.4603	0.045701	No
STAD	8680	4114	5:96064902,Nonsense_Mutation,G,T,8680	CAST	chr5:96064857-96064913:+	NM_001042443:4:6	161	NM_001042443:4:5	198	NM_001042443:5:6	174	0.813131	0.925287	51.4921	0.012581	No
STAD	8680	4114	5:96064902,Nonsense_Mutation,G,T,8680	CAST	chr5:96064857-96064913:+	NM_001042445:3:5	161	NM_001042445:3:4	198	NM_001042445:4:5	174	0.813131	0.925287	51.4921	0.012581	No
STAD	8680	4114	5:96064902,Nonsense_Mutation,G,T,8680	CAST	chr5:96064857-96064913:+	NM_001330629:6:8	161	NM_001330629:6:7	198	NM_001330629:7:8	174	0.813131	0.925287	51.4921	0.012581	No
STAD	8680	4114	5:96064902,Nonsense_Mutation,G,T,8680	CAST	chr5:96064857-96064913:+	NM_173060:3:5	161	NM_173060:3:4	198	NM_173060:4:5	174	0.813131	0.925287	51.4921	0.012581	No
STAD	8680	4114	5:96064902,Nonsense_Mutation,G,T,8680	CAST	chr5:96064857-96064913:+	NM_001330632:3:5	161	NM_001330632:3:4	198	NM_001330632:4:5	174	0.813131	0.925287	51.4921	0.012581	No
STAD	8680	4114	5:96064902,Nonsense_Mutation,G,T,8680	CAST	chr5:96064857-96064913:+	NM_001750:6:8	161	NM_001750:6:7	198	NM_001750:7:8	174	0.813131	0.925287	51.4921	0.012581	No
STAD	8680	4114	5:96064902,Nonsense_Mutation,G,T,8680	CAST	chr5:96064857-96064913:+	NM_001330631:4:6	161	NM_001330631:4:5	198	NM_001330631:5:6	174	0.813131	0.925287	51.4921	0.012581	No
STAD	8680	4114	5:96064902,Nonsense_Mutation,G,T,8680	CAST	chr5:96064857-96064913:+	NM_001284213:3:5	161	NM_001284213:3:4	198	NM_001284213:4:5	174	0.813131	0.925287	51.4921	0.012581	No
STAD	8680	4114	5:96064902,Nonsense_Mutation,G,T,8680	CAST	chr5:96064857-96064913:+	NM_001042442:6:8	161	NM_001042442:6:7	198	NM_001042442:7:8	174	0.813131	0.925287	51.4921	0.012581	No
STAD	8680	4114	5:96064902,Nonsense_Mutation,G,T,8680	CAST	chr5:96064857-96064913:+	NM_001190442:6:8	161	NM_001190442:6:7	198	NM_001190442:7:8	174	0.813131	0.925287	51.4921	0.012581	No
UCEC	A2HD	4141	5:110837744,Missense_Mutation,T,C,A2HD	STARD4	chr5:110837660-110837786:-	NM_001308057:3:5	17	NM_001308057:3:4	26	NM_001308057:4:5	30	0.653846	0.566667	2.91045	0.016963	No
UCEC	A2HD	4141	5:110837744,Missense_Mutation,T,C,A2HD	STARD4	chr5:110837660-110837786:-	NM_001308058:3:5	17	NM_001308058:3:4	26	NM_001308058:4:5	30	0.653846	0.566667	2.91045	0.016963	No
UCEC	A2HD	4141	5:110837744,Missense_Mutation,T,C,A2HD	STARD4	chr5:110837660-110837786:-	NR_131752:2:4	17	NR_131752:2:3	26	NR_131752:3:4	30	0.653846	0.566667	2.91045	0.016963	No
UCEC	A22X	4271	5:139661042,Nonsense_Mutation,C,A,A22X	PFDN1	chr5:139661034-139661118:-	NM_002622:2:4	88	NM_002622:2:3	96	NM_002622:3:4	136	0.916667	0.647059	1.01838	0	No
UCEC	A0ZS	4103	5:93386436,Missense_Mutation,C,A,A0ZS	FAM172A	chr5:93386436-93386536:-	NM_032042:3:5	18	NM_032042:3:4	21	NM_032042:4:5	21	0.857143	0.857143	0.94085	0.000938607	No
UCEC	A0ZS	4103	5:93386436,Missense_Mutation,C,A,A0ZS	FAM172A	chr5:93386436-93386536:-	NM_001163417:2:4	18	NM_001163417:2:3	21	NM_001163417:3:4	21	0.857143	0.857143	0.94085	0.000938607	No
UCEC	A0ZS	4103	5:93386436,Missense_Mutation,C,A,A0ZS	FAM172A	chr5:93386436-93386536:-	NM_001163418:2:4	18	NM_001163418:2:3	21	NM_001163418:3:4	21	0.857143	0.857143	0.94085	0.000938607	No
UCEC	A0UV	4168	5:118574725,Missense_Mutation,C,A,A0UV	DMXL1	chr5:118574684-118574775:+	NM_001290321:40:42	19	NM_001290321:40:41	14	NM_001290321:41:42	19	1.35714	1	0.785978	0.0018446	No
UCEC	A0UV	4168	5:118574725,Missense_Mutation,C,A,A0UV	DMXL1	chr5:118574684-118574775:+	NM_005509:39:41	19	NM_005509:39:40	14	NM_005509:40:41	19	1.35714	1	0.785978	0.0018446	No
UCEC	A0UV	4168	5:118574725,Missense_Mutation,C,A,A0UV	DMXL1	chr5:118574684-118574775:+	NM_001290322:39:41	19	NM_001290322:39:40	14	NM_001290322:40:41	19	1.35714	1	0.785978	0.0018446	No
UCEC	A0UV	4427	5:177637225,Missense_Mutation,G,A,A0UV	HNRNPAB	chr5:177637133-177637273:+	NM_031266:6:8	1000	NM_031266:6:7	1407	NM_031266:7:8	1608	0.710732	0.621891	431.12	0.0229625	No
UCEC	A5DW	4141	5:110837716,Missense_Mutation,G,A,A5DW	STARD4	chr5:110837660-110837786:-	NM_001308057:3:5	30	NM_001308057:3:4	23	NM_001308057:4:5	28	1.30435	1.07143	2.91045	0.00369353	No
UCEC	A5DW	4141	5:110837716,Missense_Mutation,G,A,A5DW	STARD4	chr5:110837660-110837786:-	NM_001308058:3:5	30	NM_001308058:3:4	23	NM_001308058:4:5	28	1.30435	1.07143	2.91045	0.00369353	No
UCEC	A5DW	4141	5:110837716,Missense_Mutation,G,A,A5DW	STARD4	chr5:110837660-110837786:-	NR_131752:2:4	30	NR_131752:2:3	23	NR_131752:3:4	28	1.30435	1.07143	2.91045	0.00369353	No
UCEC	A2HC	3945	5:43139386,Nonsense_Mutation,G,T,A2HC	ZNF131	chr5:43139267-43139411:+	NM_001330707:3:5	16	NM_001330707:3:4	32	NM_001330707:4:5	32	0.5	0.5	1.57856	0.00369626	No
UCEC	A2HC	3945	5:43139386,Nonsense_Mutation,G,T,A2HC	ZNF131	chr5:43139267-43139411:+	NM_001330708:3:5	16	NM_001330708:3:4	32	NM_001330708:4:5	32	0.5	0.5	1.57856	0.00369626	No
UCEC	A2HC	3945	5:43139386,Nonsense_Mutation,G,T,A2HC	ZNF131	chr5:43139267-43139411:+	NM_001297548:3:5	16	NM_001297548:3:4	32	NM_001297548:4:5	32	0.5	0.5	1.57856	0.00369626	No
UCEC	A2HC	3945	5:43139386,Nonsense_Mutation,G,T,A2HC	ZNF131	chr5:43139267-43139411:+	NM_001330712:3:5	16	NM_001330712:3:4	32	NM_001330712:4:5	32	0.5	0.5	1.57856	0.00369626	No
UCEC	A2HC	3945	5:43139386,Nonsense_Mutation,G,T,A2HC	ZNF131	chr5:43139267-43139411:+	NM_001330714:3:5	16	NM_001330714:3:4	32	NM_001330714:4:5	32	0.5	0.5	1.57856	0.00369626	No
UCEC	A2D5	3879	5:10235362,Silent,C,T,A2D5	FAM173B	chr5:10235323-10235373:-	NR_047670:4:6	26	NR_047670:4:5	49	NR_047670:5:6	39	0.530612	0.666667	4.95941	0.0199579	No
UCEC	A2D5	3879	5:10235362,Silent,C,T,A2D5	FAM173B	chr5:10235323-10235373:-	NR_047669:4:6	26	NR_047669:4:5	49	NR_047669:5:6	39	0.530612	0.666667	4.95941	0.0199579	No
UCEC	A2D5	3879	5:10235362,Silent,C,T,A2D5	FAM173B	chr5:10235323-10235373:-	NM_199133:3:5	26	NM_199133:3:4	49	NM_199133:4:5	39	0.530612	0.666667	4.95941	0.0199579	No
UCEC	A2D5	4085	5:82816166,Missense_Mutation,A,G,A2D5	VCAN	chr5:82815168-82818128:+	NM_004385:6:8	42	NM_004385:6:7	49	NM_004385:7:8	39	0.857143	1.07692	9.44603	0.0392359	No
UCEC	A1OF	4275	5:139876626,Missense_Mutation,G,A,A1OF	ANKHD1	chr5:139876105-139876863:+	NM_020690:14:16	24	NM_020690:14:15	41	NM_020690:15:16	47	0.585366	0.510638	6.07692	0.0263393	No
UCEC	A1OF	4275	5:139876626,Missense_Mutation,G,A,A1OF	ANKHD1	chr5:139876105-139876863:+	NM_017747:14:16	24	NM_017747:14:15	41	NM_017747:15:16	47	0.585366	0.510638	6.07692	0.0263393	No
UCEC	A0LM	4303	5:145547762,Nonsense_Mutation,C,A,A0LM	LARS	chr5:145547691-145547828:-	NM_020117:4:6	24	NM_020117:4:5	12	NM_020117:5:6	12	2	2	1.42037	5.03349e-06	No
UCEC	A0LM	4303	5:145547762,Nonsense_Mutation,C,A,A0LM	LARS	chr5:145547691-145547828:-	NM_001317965:3:5	24	NM_001317965:3:4	12	NM_001317965:4:5	12	2	2	1.42037	5.03349e-06	No
UCEC	A1MX	4315	5:147806921,Silent,T,C,A1MX	FBXO38	chr5:147806776-147807285:+	NM_030793:14:16	22	NM_030793:14:15	41	NM_030793:15:16	37	0.536585	0.594595	7.00561	0.0378717	No
UCEC	A215	4306	5:145631338,Silent,G,A,A215	RBM27	chr5:145631274-145631438:+	NM_018989:8:10	17	NM_018989:8:9	9	NM_018989:9:10	26	1.88889	0.653846	3.85793	0.0251642	No
UCEC	A215	4306	5:145631319,Missense_Mutation,G,A,A215	RBM27	chr5:145631274-145631438:+	NM_018989:8:10	17	NM_018989:8:9	9	NM_018989:9:10	26	1.88889	0.653846	3.85793	0.0251642	No
BLCA	AAML	4538	6:26443838,Silent,C,T,AAML	BTN3A3	chr6:26443798-26443887:+	NM_006994:2:4	55	NM_006994:2:3	66	NM_006994:3:4	53	0.833333	1.03774	6.45185	0.00987043	No
BLCA	A677	4480	6:10751451,Missense_Mutation,C,A,A677	TMEM14B	chr6:10751366-10751467:+	NM_001286488:3:5	142	NM_001286488:3:4	109	NM_001286488:4:5	125	1.30275	1.136	35.4373	0.00935985	No
BLCA	A677	4480	6:10751451,Missense_Mutation,C,A,A677	TMEM14B	chr6:10751366-10751467:+	NM_030969:3:5	142	NM_030969:3:4	109	NM_030969:4:5	125	1.30275	1.136	35.4373	0.00935985	No
GBM	5416	4884	6:99365527,Missense_Mutation,C,T,5416	FBXL4	chr6:99365250-99365595:-	NM_012160:3:5	17	NM_012160:3:4	21	NM_012160:4:5	21	0.809524	0.809524	6.45395	0.0333331	No
GBM	5416	4884	6:99365527,Missense_Mutation,C,T,5416	FBXL4	chr6:99365250-99365595:-	NM_001278716:4:6	17	NM_001278716:4:5	21	NM_001278716:5:6	21	0.809524	0.809524	6.45395	0.0333331	No
BRCA	A1XQ	4657	6:35261543,Missense_Mutation,G,C,A1XQ	ZNF76	chr6:35261528-35261692:+	NM_003427:11:13	55	NM_003427:11:12	55	NM_003427:12:13	77	1	0.714286	15.8413	0.0022128	No
BRCA	A0AK	5077	6:158924637,Silent,C,T,A0AK	TULP4	chr6:158922710-158925210:+	NM_020245:12:14	14	NM_020245:12:13	23	NM_020245:13:14	26	0.608696	0.538462	1.74815	0.00140367	No
BRCA	A27V	4962	6:125619875,Frame_Shift_Del,T,-,A27V	HDDC2	chr6:125619860-125619962:-	NM_016063:2:4	314	NM_016063:2:3	299	NM_016063:3:4	368	1.05017	0.853261	152.804	0.0370765	No
CESC	A1BK	4696	6:41036673,Missense_Mutation,G,A,A1BK	OARD1	chr6:41036580-41036692:-	NM_001329686:4:6	30	NM_001329686:4:5	25	NM_001329686:5:6	48	1.2	0.625	13.0921	0.0396604	No
CESC	A1BK	4696	6:41036673,Missense_Mutation,G,A,A1BK	OARD1	chr6:41036580-41036692:-	NM_001329688:3:5	30	NM_001329688:3:4	25	NM_001329688:4:5	48	1.2	0.625	13.0921	0.0396604	No
CESC	A1BK	4696	6:41036673,Missense_Mutation,G,A,A1BK	OARD1	chr6:41036580-41036692:-	NM_145063:4:6	30	NM_145063:4:5	25	NM_145063:5:6	48	1.2	0.625	13.0921	0.0396604	No
CESC	A1BK	4696	6:41036673,Missense_Mutation,G,A,A1BK	OARD1	chr6:41036580-41036692:-	NM_001329685:4:6	30	NM_001329685:4:5	25	NM_001329685:5:6	48	1.2	0.625	13.0921	0.0396604	No
CESC	A1BK	4696	6:41036673,Missense_Mutation,G,A,A1BK	OARD1	chr6:41036580-41036692:-	NM_001329689:3:5	30	NM_001329689:3:4	25	NM_001329689:4:5	48	1.2	0.625	13.0921	0.0396604	No
CESC	A1BK	4696	6:41036673,Missense_Mutation,G,A,A1BK	OARD1	chr6:41036580-41036692:-	NM_001329684:6:8	30	NM_001329684:6:7	25	NM_001329684:7:8	48	1.2	0.625	13.0921	0.0396604	No
READ	6814	5104	6:167711457,Missense_Mutation,C,T,6814	UNC93A	chr6:167711433-167711558:+	NM_018974:3:5	20	NM_018974:3:4	26	NM_018974:4:5	12	0.769231	1.66667	3.24	0.0368221	No
LIHC	A112	5075	6:157496135,Frame_Shift_Ins,-,C,A112	ARID1B	chr6:157495981-157496139:+	NM_001346813:10:12	21	NM_001346813:10:11	20	NM_001346813:11:12	20	1.05	1.05	5.61749	0.0324168	No
LIHC	A39Y	4962	6:125619913,Frame_Shift_Del,C,-,A39Y	HDDC2	chr6:125619860-125619962:-	NM_016063:2:4	115	NM_016063:2:3	140	NM_016063:3:4	159	0.821429	0.72327	36.3071	0.0428859	No
LIHC	A39Y	4962	6:125619875,Frame_Shift_Del,T,-,A39Y	HDDC2	chr6:125619860-125619962:-	NM_016063:2:4	115	NM_016063:2:3	140	NM_016063:3:4	159	0.821429	0.72327	36.3071	0.0428859	No
LUAD	5941	4626	6:32903146,Missense_Mutation,G,A,5941	HLA-DMB	chr6:32903119-32903154:-	NM_002118:4:6	657	NM_002118:4:5	470	NM_002118:5:6	502	1.39787	1.30876	189.561	0.0395552	No
OV	1737	4595	6:31607318,Missense_Mutation,C,T,1737	BAG6	chr6:31607277-31607423:-	NM_080703:23:25	917	NM_080703:23:24	490	NM_080703:24:25	750	1.87143	1.22267	355.563	0.0268907	No
OV	1737	4595	6:31607318,Missense_Mutation,C,T,1737	BAG6	chr6:31607277-31607423:-	NM_080702:23:25	917	NM_080702:23:24	490	NM_080702:24:25	750	1.87143	1.22267	355.563	0.0268907	No
OV	1737	4595	6:31607318,Missense_Mutation,C,T,1737	BAG6	chr6:31607277-31607423:-	NM_004639:23:25	917	NM_004639:23:24	490	NM_004639:24:25	750	1.87143	1.22267	355.563	0.0268907	No
OV	1737	4595	6:31607318,Missense_Mutation,C,T,1737	BAG6	chr6:31607277-31607423:-	NM_001098534:23:25	917	NM_001098534:23:24	490	NM_001098534:24:25	750	1.87143	1.22267	355.563	0.0268907	No
PAAD	7651	4670	6:36353333,Silent,G,T,7651	ETV7	chr6:36353311-36353446:-	NM_001207036:1:3	10	NM_001207036:1:2	17	NM_001207036:2:3	8	0.588235	1.25	2.61932	0.0464228	No
PAAD	7651	4670	6:36353333,Silent,G,T,7651	ETV7	chr6:36353311-36353446:-	NM_001207039:1:3	10	NM_001207039:1:2	17	NM_001207039:2:3	8	0.588235	1.25	2.61932	0.0464228	No
UCEC	A0GB	4722	6:42976484,Silent,G,T,A0GB	PPP2R5D	chr6:42976431-42976484:+	NM_001270476:9:11	118	NM_001270476:9:10	115	NM_001270476:10:11	110	1.02609	1.07273	2.80479	0	No
UCEC	A0GB	4722	6:42976484,Silent,G,T,A0GB	PPP2R5D	chr6:42976431-42976484:+	NM_180976:9:11	118	NM_180976:9:10	115	NM_180976:10:11	110	1.02609	1.07273	2.80479	0	No
UCEC	A0GB	4722	6:42976484,Silent,G,T,A0GB	PPP2R5D	chr6:42976431-42976484:+	NM_006245:9:11	118	NM_006245:9:10	115	NM_006245:10:11	110	1.02609	1.07273	2.80479	0	No
UCEC	A0GB	4722	6:42976484,Silent,G,T,A0GB	PPP2R5D	chr6:42976431-42976484:+	NM_180977:7:9	118	NM_180977:7:8	115	NM_180977:8:9	110	1.02609	1.07273	2.80479	0	No
UCEC	A3EK	5014	6:136588285,Missense_Mutation,C,A,A3EK	BCLAF1	chr6:136588167-136588313:-	NM_014739:10:12	174	NM_014739:10:11	218	NM_014739:11:12	208	0.798165	0.836538	53.7941	0.0130239	No
UCEC	A3EK	5014	6:136588285,Missense_Mutation,C,A,A3EK	BCLAF1	chr6:136588167-136588313:-	NM_001077441:10:12	174	NM_001077441:10:11	218	NM_001077441:11:12	208	0.798165	0.836538	53.7941	0.0130239	No
UCEC	A3EK	5014	6:136588285,Missense_Mutation,C,A,A3EK	BCLAF1	chr6:136588167-136588313:-	NM_001301038:10:12	174	NM_001301038:10:11	218	NM_001301038:11:12	208	0.798165	0.836538	53.7941	0.0130239	No
UCEC	A1LX	5049	6:149918290,Missense_Mutation,G,A,A1LX	KATNA1	chr6:149918199-149918325:-	NM_007044:9:11	61	NM_007044:9:10	35	NM_007044:10:11	61	1.74286	1	1.73383	0	No
UCEC	A1GI	5018	6:137332525,Missense_Mutation,G,T,A1GI	IL20RA	chr6:137332411-137332589:-	NM_014432:2:4	34	NM_014432:2:3	34	NM_014432:3:4	48	1	0.708333	6.19373	0.0187113	No
UCEC	A1GI	5018	6:137332525,Missense_Mutation,G,T,A1GI	IL20RA	chr6:137332411-137332589:-	NM_001278722:2:4	34	NM_001278722:2:3	34	NM_001278722:3:4	48	1	0.708333	6.19373	0.0187113	No
UCEC	A1MX	4649	6:34614434,Missense_Mutation,G,A,A1MX	C6orf106	chr6:34614378-34614575:-	NM_024294:2:4	34	NM_024294:2:3	31	NM_024294:3:4	62	1.09677	0.548387	7.25783	0.00801659	No
UCEC	A22R	4577	6:30676073,Missense_Mutation,C,A,A22R	MDC1	chr6:30675343-30676134:-	NM_014641:7:9	53	NM_014641:7:8	35	NM_014641:8:9	27	1.51429	1.96296	6.42293	0.00315665	No
UCEC	A22R	4577	6:30675736,Missense_Mutation,A,G,A22R	MDC1	chr6:30675343-30676134:-	NM_014641:7:9	53	NM_014641:7:8	35	NM_014641:8:9	27	1.51429	1.96296	6.42293	0.00315665	No
GBM	821	5696	7:135048705,Frame_Shift_Ins,-,G,0821	CNOT4	chr7:135048606-135048818:-	NM_001190849:10:12	56	NM_001190849:10:11	39	NM_001190849:11:12	55	1.4359	1.01818	29.8897	0.0270428	No
GBM	821	5696	7:135048705,Frame_Shift_Ins,-,G,0821	CNOT4	chr7:135048606-135048818:-	NM_001190850:10:12	56	NM_001190850:10:11	39	NM_001190850:11:12	55	1.4359	1.01818	29.8897	0.0270428	No
BRCA	A3Y0	5134	7:2748833,Silent,C,A,A3Y0	AMZ1	chr7:2748709-2748878:+	NM_001321766:4:6	13	NM_001321766:4:5	21	NM_001321766:5:6	18	0.619048	0.722222	1.73236	0.0244391	No
BRCA	A3Y0	5134	7:2748833,Silent,C,A,A3Y0	AMZ1	chr7:2748709-2748878:+	NM_133463:4:6	13	NM_133463:4:5	21	NM_133463:5:6	18	0.619048	0.722222	1.73236	0.0244391	No
BRCA	AA10	5683	7:130140636,Silent,C,T,AA10	MEST	chr7:130140630-130140731:+	NM_001253900:8:10	89	NM_001253900:8:9	97	NM_001253900:9:10	117	0.917526	0.760684	3.4308	0	No
BRCA	AA10	5683	7:130140636,Silent,C,T,AA10	MEST	chr7:130140630-130140731:+	NM_002402:8:10	89	NM_002402:8:9	97	NM_002402:9:10	117	0.917526	0.760684	3.4308	0	No
BRCA	AA10	5683	7:130140636,Silent,C,T,AA10	MEST	chr7:130140630-130140731:+	NM_177525:8:10	89	NM_177525:8:9	97	NM_177525:9:10	117	0.917526	0.760684	3.4308	0	No
BRCA	AA10	5683	7:130140636,Silent,C,T,AA10	MEST	chr7:130140630-130140731:+	NM_177524:8:10	89	NM_177524:8:9	97	NM_177524:9:10	117	0.917526	0.760684	3.4308	0	No
CESC	A8YY	5204	7:23724198,Missense_Mutation,G,A,A8YY	FAM221A	chr7:23724118-23724291:+	NM_199136:1:3	19	NM_199136:1:2	30	NM_199136:2:3	18	0.633333	1.05556	2.65789	0.00328757	No
CESC	A8YY	5204	7:23724198,Missense_Mutation,G,A,A8YY	FAM221A	chr7:23724118-23724291:+	NM_001127364:1:3	19	NM_001127364:1:2	30	NM_001127364:2:3	18	0.633333	1.05556	2.65789	0.00328757	No
COAD	6588	5683	7:130140683,Missense_Mutation,A,G,6588	MEST	chr7:130140630-130140731:+	NM_001253900:8:10	69	NM_001253900:8:9	61	NM_001253900:9:10	84	1.13115	0.821429	8.93953	0	No
COAD	6588	5683	7:130140683,Missense_Mutation,A,G,6588	MEST	chr7:130140630-130140731:+	NM_002402:8:10	69	NM_002402:8:9	61	NM_002402:9:10	84	1.13115	0.821429	8.93953	0	No
COAD	6588	5683	7:130140683,Missense_Mutation,A,G,6588	MEST	chr7:130140630-130140731:+	NM_177525:8:10	69	NM_177525:8:9	61	NM_177525:9:10	84	1.13115	0.821429	8.93953	0	No
COAD	6588	5683	7:130140683,Missense_Mutation,A,G,6588	MEST	chr7:130140630-130140731:+	NM_177524:8:10	69	NM_177524:8:9	61	NM_177524:9:10	84	1.13115	0.821429	8.93953	0	No
READ	6917	5255	7:36456703,Missense_Mutation,G,A,6917	ANLN	chr7:36456689-36456799:+	NM_018685:8:10	60	NM_018685:8:9	97	NM_018685:9:10	120	0.618557	0.5	11.8389	0.00670349	No
READ	6814	5232	7:30540161,Missense_Mutation,G,T,6814	GGCT	chr7:30540152-30540297:-	NM_024051:1:3	250	NM_024051:1:2	245	NM_024051:2:3	259	1.02041	0.965251	79.0268	0.000174683	No
READ	6814	5255	7:36456711,Silent,G,A,6814	ANLN	chr7:36456689-36456799:+	NM_018685:8:10	84	NM_018685:8:9	58	NM_018685:9:10	88	1.44828	0.954545	11.8389	0	No
READ	6814	5255	7:36456739,Missense_Mutation,T,C,6814	ANLN	chr7:36456689-36456799:+	NM_018685:8:10	84	NM_018685:8:9	58	NM_018685:9:10	88	1.44828	0.954545	11.8389	0	No
READ	A002	5204	7:23724180,Missense_Mutation,G,T,A002	FAM221A	chr7:23724118-23724291:+	NM_199136:1:3	31	NM_199136:1:2	52	NM_199136:2:3	36	0.596154	0.861111	8.1	0.0348315	No
READ	A002	5204	7:23724180,Missense_Mutation,G,T,A002	FAM221A	chr7:23724118-23724291:+	NM_001127364:1:3	31	NM_001127364:1:2	52	NM_001127364:2:3	36	0.596154	0.861111	8.1	0.0348315	No
HNSC	7595	5128	7:2265108,Silent,C,A,7595	MAD1L1	chr7:2265045-2265185:-	NM_001304523:2:4	22	NM_001304523:2:3	36	NM_001304523:3:4	39	0.611111	0.564103	3.84556	0.00484673	No
HNSC	7595	5128	7:2265108,Silent,C,A,7595	MAD1L1	chr7:2265045-2265185:-	NM_001013836:3:5	22	NM_001013836:3:4	36	NM_001013836:4:5	39	0.611111	0.564103	3.84556	0.00484673	No
HNSC	7595	5128	7:2265108,Silent,C,A,7595	MAD1L1	chr7:2265045-2265185:-	NM_003550:3:5	22	NM_003550:3:4	36	NM_003550:4:5	39	0.611111	0.564103	3.84556	0.00484673	No
HNSC	7595	5128	7:2265108,Silent,C,A,7595	MAD1L1	chr7:2265045-2265185:-	NM_001013837:3:5	22	NM_001013837:3:4	36	NM_001013837:4:5	39	0.611111	0.564103	3.84556	0.00484673	No
HNSC	A497	5355	7:65551735,Missense_Mutation,G,T,A497	ASL	chr7:65551731-65551808:+	NM_001024944:6:8	44	NM_001024944:6:7	56	NM_001024944:7:8	41	0.785714	1.07317	13.9961	0.0133032	No
HNSC	A497	5355	7:65551735,Missense_Mutation,G,T,A497	ASL	chr7:65551731-65551808:+	NM_000048:7:9	44	NM_000048:7:8	56	NM_000048:8:9	41	0.785714	1.07317	13.9961	0.0133032	No
HNSC	A497	5355	7:65551735,Missense_Mutation,G,T,A497	ASL	chr7:65551731-65551808:+	NM_001024943:6:8	44	NM_001024943:6:7	56	NM_001024943:7:8	41	0.785714	1.07317	13.9961	0.0133032	No
LIHC	A112	5729	7:142983156,Frame_Shift_Ins,-,C,A112	TMEM139	chr7:142983034-142983295:+	NM_001282877:2:4	56	NM_001282877:2:3	31	NM_001282877:3:4	29	1.80645	1.93103	9.46196	0.0148875	No
LIHC	A39Y	5134	7:2748758,Frame_Shift_Del,G,-,A39Y	AMZ1	chr7:2748709-2748878:+	NM_001321766:4:6	25	NM_001321766:4:5	25	NM_001321766:5:6	31	1	0.806452	0.209239	0	No
LIHC	A39Y	5134	7:2748758,Frame_Shift_Del,G,-,A39Y	AMZ1	chr7:2748709-2748878:+	NM_133463:4:6	25	NM_133463:4:5	25	NM_133463:5:6	31	1	0.806452	0.209239	0	No
LUAD	6725	5696	7:135048808,Missense_Mutation,A,C,6725	CNOT4	chr7:135048606-135048818:-	NM_001190849:10:12	28	NM_001190849:10:11	32	NM_001190849:11:12	31	0.875	0.903226	14.3223	0.0425855	No
LUAD	6725	5696	7:135048808,Missense_Mutation,A,C,6725	CNOT4	chr7:135048606-135048818:-	NM_001190850:10:12	28	NM_001190850:10:11	32	NM_001190850:11:12	31	0.875	0.903226	14.3223	0.0425855	No
LUAD	6968	5165	7:11022100,Missense_Mutation,G,A,6968	PHF14	chr7:11021999-11022786:+	NM_014660:2:4	42	NM_014660:2:3	60	NM_014660:3:4	37	0.7	1.13514	4.90551	0.00196682	No
LUAD	A4N4	5729	7:142983285,Missense_Mutation,G,A,A4N4	TMEM139	chr7:142983034-142983295:+	NM_001282877:2:4	40	NM_001282877:2:3	31	NM_001282877:3:4	61	1.29032	0.655738	8.80312	0.0344408	No
LUSC	A4ED	5616	7:112424833,Silent,T,A,A4ED	TMEM168	chr7:112423753-112425008:-	NM_022484:1:3	21	NM_022484:1:2	24	NM_022484:2:3	41	0.875	0.512195	1.24899	0	No
LUSC	2755	5532	7:99987546,Frame_Shift_Ins,-,C,2755	PILRA	chr7:99987511-99987729:+	NM_013439:2:4	77	NM_013439:2:3	90	NM_013439:3:4	84	0.855556	0.916667	26.8213	0.0451413	No
LUSC	2755	5624	7:115614249,Frame_Shift_Ins,-,C,2755	TFEC	chr7:115614224-115614310:-	NM_012252:2:4	17	NM_012252:2:3	27	NM_012252:3:4	28	0.62963	0.607143	2.31124	0.0141546	No
OV	1551	5696	7:135048705,Frame_Shift_Ins,-,G,1551	CNOT4	chr7:135048606-135048818:-	NM_001190849:10:12	54	NM_001190849:10:11	65	NM_001190849:11:12	86	0.830769	0.627907	29.1026	0.0345904	No
OV	1551	5696	7:135048705,Frame_Shift_Ins,-,G,1551	CNOT4	chr7:135048606-135048818:-	NM_001190850:10:12	54	NM_001190850:10:11	65	NM_001190850:11:12	86	0.830769	0.627907	29.1026	0.0345904	No
OV	1348	5261	7:38256633,Missense_Mutation,C,T,1348	STARD3NL	chr7:38256626-38256679:+	NM_032016:4:6	49	NM_032016:4:5	58	NM_032016:5:6	65	0.844828	0.753846	12.934	0.0099206	No
PRAD	A9WY	5298	7:44799776,Silent,C,T,A9WY	ZMIZ2	chr7:44799750-44799827:+	NM_031449:7:9	74	NM_031449:7:8	42	NM_031449:8:9	42	1.7619	1.7619	38.7333	0.0348531	No
STAD	6177	5352	7:65226641,RNA,G,T,6177	CCT6P1	chr7:65226633-65226735:+	NR_003110:9:11	42	NR_003110:9:10	28	NR_003110:10:11	29	1.5	1.44828	12	0.0128329	No
STAD	AB1X	5185	7:18669055,Silent,G,A,AB1X	HDAC9	chr7:18668973-18669104:+	NM_178423:6:8	59	NM_178423:6:7	65	NM_178423:7:8	73	0.907692	0.808219	11.0556	0.00973078	No
STAD	AB1X	5185	7:18669055,Silent,G,A,AB1X	HDAC9	chr7:18668973-18669104:+	NM_001321902:6:8	59	NM_001321902:6:7	65	NM_001321902:7:8	73	0.907692	0.808219	11.0556	0.00973078	No
STAD	AB1X	5185	7:18669055,Silent,G,A,AB1X	HDAC9	chr7:18668973-18669104:+	NM_001321886:7:9	59	NM_001321886:7:8	65	NM_001321886:8:9	73	0.907692	0.808219	11.0556	0.00973078	No
STAD	AB1X	5185	7:18669055,Silent,G,A,AB1X	HDAC9	chr7:18668973-18669104:+	NM_001321884:6:8	59	NM_001321884:6:7	65	NM_001321884:7:8	73	0.907692	0.808219	11.0556	0.00973078	No
STAD	AB1X	5185	7:18669055,Silent,G,A,AB1X	HDAC9	chr7:18668973-18669104:+	NM_001321896:7:9	59	NM_001321896:7:8	65	NM_001321896:8:9	73	0.907692	0.808219	11.0556	0.00973078	No
STAD	AB1X	5185	7:18669055,Silent,G,A,AB1X	HDAC9	chr7:18668973-18669104:+	NM_001321869:7:9	59	NM_001321869:7:8	65	NM_001321869:8:9	73	0.907692	0.808219	11.0556	0.00973078	No
STAD	AB1X	5185	7:18669055,Silent,G,A,AB1X	HDAC9	chr7:18668973-18669104:+	NM_001204148:5:7	59	NM_001204148:5:6	65	NM_001204148:6:7	73	0.907692	0.808219	11.0556	0.00973078	No
STAD	AB1X	5185	7:18669055,Silent,G,A,AB1X	HDAC9	chr7:18668973-18669104:+	NM_014707:6:8	59	NM_014707:6:7	65	NM_014707:7:8	73	0.907692	0.808219	11.0556	0.00973078	No
STAD	AB1X	5185	7:18669055,Silent,G,A,AB1X	HDAC9	chr7:18668973-18669104:+	NM_001321900:6:8	59	NM_001321900:6:7	65	NM_001321900:7:8	73	0.907692	0.808219	11.0556	0.00973078	No
STAD	AB1X	5185	7:18669055,Silent,G,A,AB1X	HDAC9	chr7:18668973-18669104:+	NM_058176:5:7	59	NM_058176:5:6	65	NM_058176:6:7	73	0.907692	0.808219	11.0556	0.00973078	No
STAD	AB1X	5185	7:18669055,Silent,G,A,AB1X	HDAC9	chr7:18668973-18669104:+	NM_001321901:6:8	59	NM_001321901:6:7	65	NM_001321901:7:8	73	0.907692	0.808219	11.0556	0.00973078	No
STAD	AB1X	5185	7:18669055,Silent,G,A,AB1X	HDAC9	chr7:18668973-18669104:+	NM_001321874:6:8	59	NM_001321874:6:7	65	NM_001321874:7:8	73	0.907692	0.808219	11.0556	0.00973078	No
STAD	AB1X	5185	7:18669055,Silent,G,A,AB1X	HDAC9	chr7:18668973-18669104:+	NM_001321887:7:9	59	NM_001321887:7:8	65	NM_001321887:8:9	73	0.907692	0.808219	11.0556	0.00973078	No
STAD	AB1X	5185	7:18669055,Silent,G,A,AB1X	HDAC9	chr7:18668973-18669104:+	NM_178425:5:7	59	NM_178425:5:6	65	NM_178425:6:7	73	0.907692	0.808219	11.0556	0.00973078	No
STAD	AB1X	5185	7:18669055,Silent,G,A,AB1X	HDAC9	chr7:18668973-18669104:+	NM_001321870:7:9	59	NM_001321870:7:8	65	NM_001321870:8:9	73	0.907692	0.808219	11.0556	0.00973078	No
STAD	AB1X	5185	7:18669055,Silent,G,A,AB1X	HDAC9	chr7:18668973-18669104:+	NM_001321899:7:9	59	NM_001321899:7:8	65	NM_001321899:8:9	73	0.907692	0.808219	11.0556	0.00973078	No
STAD	AB1X	5185	7:18669055,Silent,G,A,AB1X	HDAC9	chr7:18668973-18669104:+	NM_001321890:6:8	59	NM_001321890:6:7	65	NM_001321890:7:8	73	0.907692	0.808219	11.0556	0.00973078	No
STAD	AB1X	5185	7:18669055,Silent,G,A,AB1X	HDAC9	chr7:18668973-18669104:+	NM_001321878:6:8	59	NM_001321878:6:7	65	NM_001321878:7:8	73	0.907692	0.808219	11.0556	0.00973078	No
STAD	AB1X	5185	7:18669055,Silent,G,A,AB1X	HDAC9	chr7:18668973-18669104:+	NM_001321876:6:8	59	NM_001321876:6:7	65	NM_001321876:7:8	73	0.907692	0.808219	11.0556	0.00973078	No
STAD	AB1X	5185	7:18669055,Silent,G,A,AB1X	HDAC9	chr7:18668973-18669104:+	NM_001321875:6:8	59	NM_001321875:6:7	65	NM_001321875:7:8	73	0.907692	0.808219	11.0556	0.00973078	No
UCEC	A22X	5632	7:116862107,Silent,C,T,A22X	ST7	chr7:116861977-116862116:+	NM_018412:13:15	25	NM_018412:13:14	22	NM_018412:14:15	36	1.13636	0.694444	4.14945	0.0076684	No
UCEC	A0G2	5165	7:11022151,Missense_Mutation,G,T,A0G2	PHF14	chr7:11021999-11022786:+	NM_014660:2:4	26	NM_014660:2:3	16	NM_014660:3:4	22	1.625	1.18182	4.49617	0.0130713	No
UCEC	A0G2	5165	7:11022530,Missense_Mutation,G,A,A0G2	PHF14	chr7:11021999-11022786:+	NM_014660:2:4	26	NM_014660:2:3	16	NM_014660:3:4	22	1.625	1.18182	4.49617	0.0130713	No
UCEC	A0G2	5210	7:24888758,Missense_Mutation,C,T,A0G2	OSBPL3	chr7:24888688-24888795:-	NR_104112:9:11	16	NR_104112:9:10	26	NR_104112:10:11	10	0.615385	1.6	3.28757	0.0288883	No
UCEC	A0G2	5210	7:24888758,Missense_Mutation,C,T,A0G2	OSBPL3	chr7:24888688-24888795:-	NM_145320:9:11	16	NM_145320:9:10	26	NM_145320:10:11	10	0.615385	1.6	3.28757	0.0288883	No
UCEC	A0G2	5210	7:24888758,Missense_Mutation,C,T,A0G2	OSBPL3	chr7:24888688-24888795:-	NM_015550:11:13	16	NM_015550:11:12	26	NM_015550:12:13	10	0.615385	1.6	3.28757	0.0288883	No
UCEC	A0G2	5210	7:24888758,Missense_Mutation,C,T,A0G2	OSBPL3	chr7:24888688-24888795:-	NR_104111:10:12	16	NR_104111:10:11	26	NR_104111:11:12	10	0.615385	1.6	3.28757	0.0288883	No
UCEC	A3B0	5255	7:36456711,Silent,G,A,A3B0	ANLN	chr7:36456689-36456799:+	NM_018685:8:10	25	NM_018685:8:9	29	NM_018685:9:10	39	0.862069	0.641026	5.37269	0.0345396	No
UCEC	A5DW	5738	7:148512093,Missense_Mutation,C,A,A5DW	EZH2	chr7:148512006-148512131:-	NM_004456:13:15	22	NM_004456:13:14	42	NM_004456:14:15	36	0.52381	0.611111	1.12778	0	No
UCEC	A5DW	5738	7:148512093,Missense_Mutation,C,A,A5DW	EZH2	chr7:148512006-148512131:-	NM_001203248:13:15	22	NM_001203248:13:14	42	NM_001203248:14:15	36	0.52381	0.611111	1.12778	0	No
UCEC	A5DW	5738	7:148512093,Missense_Mutation,C,A,A5DW	EZH2	chr7:148512006-148512131:-	NM_001203247:13:15	22	NM_001203247:13:14	42	NM_001203247:14:15	36	0.52381	0.611111	1.12778	0	No
UCEC	A5DW	5738	7:148512093,Missense_Mutation,C,A,A5DW	EZH2	chr7:148512006-148512131:-	NM_152998:12:14	22	NM_152998:12:13	42	NM_152998:13:14	36	0.52381	0.611111	1.12778	0	No
UCEC	A22U	5355	7:65551751,Missense_Mutation,G,A,A22U	ASL	chr7:65551731-65551808:+	NM_001024944:6:8	72	NM_001024944:6:7	144	NM_001024944:7:8	112	0.5	0.642857	17.7893	0.0135266	No
UCEC	A22U	5355	7:65551763,Missense_Mutation,G,A,A22U	ASL	chr7:65551731-65551808:+	NM_001024944:6:8	72	NM_001024944:6:7	144	NM_001024944:7:8	112	0.5	0.642857	17.7893	0.0135266	No
UCEC	A22U	5355	7:65551763,Missense_Mutation,G,A,A22U	ASL	chr7:65551731-65551808:+	NM_000048:7:9	72	NM_000048:7:8	144	NM_000048:8:9	112	0.5	0.642857	17.7893	0.0135266	No
UCEC	A22U	5355	7:65551751,Missense_Mutation,G,A,A22U	ASL	chr7:65551731-65551808:+	NM_000048:7:9	72	NM_000048:7:8	144	NM_000048:8:9	112	0.5	0.642857	17.7893	0.0135266	No
UCEC	A22U	5355	7:65551763,Missense_Mutation,G,A,A22U	ASL	chr7:65551731-65551808:+	NM_001024943:6:8	72	NM_001024943:6:7	144	NM_001024943:7:8	112	0.5	0.642857	17.7893	0.0135266	No
UCEC	A22U	5355	7:65551751,Missense_Mutation,G,A,A22U	ASL	chr7:65551731-65551808:+	NM_001024943:6:8	72	NM_001024943:6:7	144	NM_001024943:7:8	112	0.5	0.642857	17.7893	0.0135266	No
UCEC	A1BU	5422	7:75651254,Silent,G,A,A1BU	STYXL1	chr7:75651169-75651310:-	NM_001317789:2:4	39	NM_001317789:2:3	70	NM_001317789:3:4	68	0.557143	0.573529	4.49538	0	No
UCEC	A1BU	5422	7:75651254,Silent,G,A,A1BU	STYXL1	chr7:75651169-75651310:-	NR_134486:3:5	39	NR_134486:3:4	70	NR_134486:4:5	68	0.557143	0.573529	4.49538	0	No
UCEC	A0JV	5782	7:156480753,Missense_Mutation,G,A,A0JV	LMBR1	chr7:156480724-156480885:-	NM_022458:15:17	37	NM_022458:15:16	48	NM_022458:16:17	48	0.770833	0.770833	6.67283	0.00651268	No
UCEC	A2D0	5189	7:21951362,Missense_Mutation,C,T,A2D0	CDCA7L	chr7:21951235-21951372:-	NM_001127370:3:5	20	NM_001127370:3:4	12	NM_001127370:4:5	20	1.66667	1	4.64564	0.0402373	No
UCEC	A2D0	5189	7:21951362,Missense_Mutation,C,T,A2D0	CDCA7L	chr7:21951235-21951372:-	NM_018719:2:4	20	NM_018719:2:3	12	NM_018719:3:4	20	1.66667	1	4.64564	0.0402373	No
UCEC	A22R	5737	7:144288651,Silent,G,A,A22R	TPK1	chr7:144288516-144288662:-	NM_022445:6:8	27	NM_022445:6:7	31	NM_022445:7:8	40	0.870968	0.675	1.12059	0	No
BLCA	A3SJ	6260	8:145154091,Nonsense_Mutation,G,A,A3SJ	SHARPIN	chr8:145153984-145154108:-	NM_030974:6:8	120	NM_030974:6:7	113	NM_030974:7:8	189	1.06195	0.634921	51.9779	0.0459574	No
BLCA	A9T0	6044	8:68062083,Missense_Mutation,G,A,A9T0	CSPP1	chr8:68062018-68062170:+	NM_024790:15:17	14	NM_024790:15:16	11	NM_024790:16:17	12	1.27273	1.16667	0.72973	0	No
BRCA	A2FV	6058	8:73942610,Frame_Shift_Del,G,-,A2FV	TERF1	chr8:73942571-73942630:+	NM_017489:6:8	81	NM_017489:6:7	87	NM_017489:7:8	62	0.931034	1.30645	30.1485	0.0281809	No
COAD	A00U	5850	8:17921992,Missense_Mutation,G,A,A00U	ASAH1	chr8:17921966-17922040:-	NM_177924:5:7	31	NM_177924:5:6	17	NM_177924:6:7	44	1.82353	0.704545	0.343458	0	No
COAD	A00U	5850	8:17921992,Missense_Mutation,G,A,A00U	ASAH1	chr8:17921966-17922040:-	NM_001127505:5:7	31	NM_001127505:5:6	17	NM_001127505:6:7	44	1.82353	0.704545	0.343458	0	No
COAD	A00U	5850	8:17921992,Missense_Mutation,G,A,A00U	ASAH1	chr8:17921966-17922040:-	NM_004315:5:7	31	NM_004315:5:6	17	NM_004315:6:7	44	1.82353	0.704545	0.343458	0	No
COAD	3662	6181	8:124266185,Frame_Shift_Del,T,-,3662	ZHX1	chr8:124265562-124268411:-	NM_001017926:2:4	21	NM_001017926:2:3	16	NM_001017926:3:4	40	1.3125	0.525	4.58173	0.0124536	No
COAD	3662	6181	8:124266185,Frame_Shift_Del,T,-,3662	ZHX1	chr8:124265562-124268411:-	NM_007222:2:4	21	NM_007222:2:3	16	NM_007222:3:4	40	1.3125	0.525	4.58173	0.0124536	No
COAD	3662	6181	8:124266185,Frame_Shift_Del,T,-,3662	ZHX1	chr8:124265562-124268411:-	NR_037873:2:4	21	NR_037873:2:3	16	NR_037873:3:4	40	1.3125	0.525	4.58173	0.0124536	No
LIHC	A39Y	6058	8:73942621,Frame_Shift_Del,C,-,A39Y	TERF1	chr8:73942571-73942630:+	NM_017489:6:8	51	NM_017489:6:7	79	NM_017489:7:8	48	0.64557	1.0625	17.0981	0.0258919	No
LIHC	A39Y	6058	8:73942620,Frame_Shift_Del,T,-,A39Y	TERF1	chr8:73942571-73942630:+	NM_017489:6:8	51	NM_017489:6:7	79	NM_017489:7:8	48	0.64557	1.0625	17.0981	0.0258919	No
LIHC	A39Y	6058	8:73942623,Frame_Shift_Del,T,-,A39Y	TERF1	chr8:73942571-73942630:+	NM_017489:6:8	51	NM_017489:6:7	79	NM_017489:7:8	48	0.64557	1.0625	17.0981	0.0258919	No
LIHC	A39Y	6058	8:73942610,Frame_Shift_Del,G,-,A39Y	TERF1	chr8:73942571-73942630:+	NM_017489:6:8	51	NM_017489:6:7	79	NM_017489:7:8	48	0.64557	1.0625	17.0981	0.0258919	No
LIHC	A39Y	6058	8:73942603,Frame_Shift_Del,C,-,A39Y	TERF1	chr8:73942571-73942630:+	NM_017489:6:8	51	NM_017489:6:7	79	NM_017489:7:8	48	0.64557	1.0625	17.0981	0.0258919	No
LIHC	A39Y	6058	8:73942616,Frame_Shift_Del,A,-,A39Y	TERF1	chr8:73942571-73942630:+	NM_017489:6:8	51	NM_017489:6:7	79	NM_017489:7:8	48	0.64557	1.0625	17.0981	0.0258919	No
LIHC	A39Y	6058	8:73942591,Frame_Shift_Del,C,-,A39Y	TERF1	chr8:73942571-73942630:+	NM_017489:6:8	51	NM_017489:6:7	79	NM_017489:7:8	48	0.64557	1.0625	17.0981	0.0258919	No
LIHC	A39Y	6058	8:73942581,Frame_Shift_Del,A,-,A39Y	TERF1	chr8:73942571-73942630:+	NM_017489:6:8	51	NM_017489:6:7	79	NM_017489:7:8	48	0.64557	1.0625	17.0981	0.0258919	No
LIHC	A39Y	6087	8:82629520,Frame_Shift_Del,A,-,A39Y	ZFAND1	chr8:82629484-82629523:-	NM_001170796:2:4	61	NM_001170796:2:3	41	NM_001170796:3:4	58	1.4878	1.05172	18.2676	0.0172615	No
LIHC	A39Y	6087	8:82629520,Frame_Shift_Del,A,-,A39Y	ZFAND1	chr8:82629484-82629523:-	NM_001170797:2:4	61	NM_001170797:2:3	41	NM_001170797:3:4	58	1.4878	1.05172	18.2676	0.0172615	No
LIHC	A39Y	6087	8:82629520,Frame_Shift_Del,A,-,A39Y	ZFAND1	chr8:82629484-82629523:-	NM_024699:2:4	61	NM_024699:2:3	41	NM_024699:3:4	58	1.4878	1.05172	18.2676	0.0172615	No
LIHC	A39Y	6178	8:124154653,Frame_Shift_Del,A,-,A39Y	TBC1D31	chr8:124154502-124154696:+	NM_145647:18:20	43	NM_145647:18:19	27	NM_145647:19:20	30	1.59259	1.43333	6.63488	0.0179471	No
LIHC	A39Y	6178	8:124154548,Frame_Shift_Del,C,-,A39Y	TBC1D31	chr8:124154502-124154696:+	NM_145647:18:20	43	NM_145647:18:19	27	NM_145647:19:20	30	1.59259	1.43333	6.63488	0.0179471	No
LIHC	A39Y	6178	8:124154647,Frame_Shift_Del,G,-,A39Y	TBC1D31	chr8:124154502-124154696:+	NM_145647:18:20	43	NM_145647:18:19	27	NM_145647:19:20	30	1.59259	1.43333	6.63488	0.0179471	No
LIHC	A39Y	6178	8:124154522,Frame_Shift_Del,A,-,A39Y	TBC1D31	chr8:124154502-124154696:+	NM_145647:18:20	43	NM_145647:18:19	27	NM_145647:19:20	30	1.59259	1.43333	6.63488	0.0179471	No
LIHC	A39Y	6178	8:124154596,Frame_Shift_Del,A,-,A39Y	TBC1D31	chr8:124154502-124154696:+	NM_145647:18:20	43	NM_145647:18:19	27	NM_145647:19:20	30	1.59259	1.43333	6.63488	0.0179471	No
LIHC	A39Y	6178	8:124154604,Frame_Shift_Del,A,-,A39Y	TBC1D31	chr8:124154502-124154696:+	NM_145647:18:20	43	NM_145647:18:19	27	NM_145647:19:20	30	1.59259	1.43333	6.63488	0.0179471	No
LIHC	A39Y	6178	8:124154612,Frame_Shift_Del,C,-,A39Y	TBC1D31	chr8:124154502-124154696:+	NM_145647:18:20	43	NM_145647:18:19	27	NM_145647:19:20	30	1.59259	1.43333	6.63488	0.0179471	No
LIHC	A39Y	6178	8:124154506,Frame_Shift_Del,T,-,A39Y	TBC1D31	chr8:124154502-124154696:+	NM_145647:18:20	43	NM_145647:18:19	27	NM_145647:19:20	30	1.59259	1.43333	6.63488	0.0179471	No
LIHC	A39Y	6178	8:124154609,Frame_Shift_Del,T,-,A39Y	TBC1D31	chr8:124154502-124154696:+	NM_145647:18:20	43	NM_145647:18:19	27	NM_145647:19:20	30	1.59259	1.43333	6.63488	0.0179471	No
LIHC	A39Y	6178	8:124154571,Frame_Shift_Del,C,-,A39Y	TBC1D31	chr8:124154502-124154696:+	NM_145647:18:20	43	NM_145647:18:19	27	NM_145647:19:20	30	1.59259	1.43333	6.63488	0.0179471	No
LIHC	A39Y	6178	8:124154635,Frame_Shift_Del,G,-,A39Y	TBC1D31	chr8:124154502-124154696:+	NM_145647:18:20	43	NM_145647:18:19	27	NM_145647:19:20	30	1.59259	1.43333	6.63488	0.0179471	No
LIHC	A39Y	6178	8:124154649,Frame_Shift_Del,A,-,A39Y	TBC1D31	chr8:124154502-124154696:+	NM_145647:18:20	43	NM_145647:18:19	27	NM_145647:19:20	30	1.59259	1.43333	6.63488	0.0179471	No
LIHC	A39Y	6178	8:124154533,Frame_Shift_Del,A,-,A39Y	TBC1D31	chr8:124154502-124154696:+	NM_145647:18:20	43	NM_145647:18:19	27	NM_145647:19:20	30	1.59259	1.43333	6.63488	0.0179471	No
LIHC	A39Y	6178	8:124154638,Frame_Shift_Del,A,-,A39Y	TBC1D31	chr8:124154502-124154696:+	NM_145647:18:20	43	NM_145647:18:19	27	NM_145647:19:20	30	1.59259	1.43333	6.63488	0.0179471	No
LIHC	A39Y	6178	8:124154540,Frame_Shift_Del,C,-,A39Y	TBC1D31	chr8:124154502-124154696:+	NM_145647:18:20	43	NM_145647:18:19	27	NM_145647:19:20	30	1.59259	1.43333	6.63488	0.0179471	No
LIHC	A39Y	6178	8:124154512,Frame_Shift_Del,A,-,A39Y	TBC1D31	chr8:124154502-124154696:+	NM_145647:18:20	43	NM_145647:18:19	27	NM_145647:19:20	30	1.59259	1.43333	6.63488	0.0179471	No
LIHC	A39Y	6178	8:124154578,Frame_Shift_Del,A,-,A39Y	TBC1D31	chr8:124154502-124154696:+	NM_145647:18:20	43	NM_145647:18:19	27	NM_145647:19:20	30	1.59259	1.43333	6.63488	0.0179471	No
LIHC	A39Y	6178	8:124154574,Frame_Shift_Del,A,-,A39Y	TBC1D31	chr8:124154502-124154696:+	NM_145647:18:20	43	NM_145647:18:19	27	NM_145647:19:20	30	1.59259	1.43333	6.63488	0.0179471	No
LIHC	A39Y	6178	8:124154600,Frame_Shift_Del,A,-,A39Y	TBC1D31	chr8:124154502-124154696:+	NM_145647:18:20	43	NM_145647:18:19	27	NM_145647:19:20	30	1.59259	1.43333	6.63488	0.0179471	No
LIHC	A39Y	6178	8:124154525,Frame_Shift_Del,G,-,A39Y	TBC1D31	chr8:124154502-124154696:+	NM_145647:18:20	43	NM_145647:18:19	27	NM_145647:19:20	30	1.59259	1.43333	6.63488	0.0179471	No
LIHC	A39Y	6178	8:124154645,Frame_Shift_Del,A,-,A39Y	TBC1D31	chr8:124154502-124154696:+	NM_145647:18:20	43	NM_145647:18:19	27	NM_145647:19:20	30	1.59259	1.43333	6.63488	0.0179471	No
LIHC	A39Y	6178	8:124154543,Frame_Shift_Del,A,-,A39Y	TBC1D31	chr8:124154502-124154696:+	NM_145647:18:20	43	NM_145647:18:19	27	NM_145647:19:20	30	1.59259	1.43333	6.63488	0.0179471	No
LIHC	A39Y	6178	8:124154567,Frame_Shift_Del,T,-,A39Y	TBC1D31	chr8:124154502-124154696:+	NM_145647:18:20	43	NM_145647:18:19	27	NM_145647:19:20	30	1.59259	1.43333	6.63488	0.0179471	No
LIHC	A39Y	6178	8:124154615,Frame_Shift_Del,G,-,A39Y	TBC1D31	chr8:124154502-124154696:+	NM_145647:18:20	43	NM_145647:18:19	27	NM_145647:19:20	30	1.59259	1.43333	6.63488	0.0179471	No
LIHC	A39Y	6178	8:124154519,Frame_Shift_Del,G,-,A39Y	TBC1D31	chr8:124154502-124154696:+	NM_145647:18:20	43	NM_145647:18:19	27	NM_145647:19:20	30	1.59259	1.43333	6.63488	0.0179471	No
LIHC	A39Y	6178	8:124154571,Frame_Shift_Del,C,-,A39Y	TBC1D31	chr8:124154502-124154696:+	NM_001330606:17:19	43	NM_001330606:17:18	27	NM_001330606:18:19	30	1.59259	1.43333	6.63488	0.0179471	No
LIHC	A39Y	6178	8:124154612,Frame_Shift_Del,C,-,A39Y	TBC1D31	chr8:124154502-124154696:+	NM_001330606:17:19	43	NM_001330606:17:18	27	NM_001330606:18:19	30	1.59259	1.43333	6.63488	0.0179471	No
LIHC	A39Y	6178	8:124154506,Frame_Shift_Del,T,-,A39Y	TBC1D31	chr8:124154502-124154696:+	NM_001330606:17:19	43	NM_001330606:17:18	27	NM_001330606:18:19	30	1.59259	1.43333	6.63488	0.0179471	No
LIHC	A39Y	6178	8:124154609,Frame_Shift_Del,T,-,A39Y	TBC1D31	chr8:124154502-124154696:+	NM_001330606:17:19	43	NM_001330606:17:18	27	NM_001330606:18:19	30	1.59259	1.43333	6.63488	0.0179471	No
LIHC	A39Y	6178	8:124154604,Frame_Shift_Del,A,-,A39Y	TBC1D31	chr8:124154502-124154696:+	NM_001330606:17:19	43	NM_001330606:17:18	27	NM_001330606:18:19	30	1.59259	1.43333	6.63488	0.0179471	No
LIHC	A39Y	6178	8:124154649,Frame_Shift_Del,A,-,A39Y	TBC1D31	chr8:124154502-124154696:+	NM_001330606:17:19	43	NM_001330606:17:18	27	NM_001330606:18:19	30	1.59259	1.43333	6.63488	0.0179471	No
LIHC	A39Y	6178	8:124154635,Frame_Shift_Del,G,-,A39Y	TBC1D31	chr8:124154502-124154696:+	NM_001330606:17:19	43	NM_001330606:17:18	27	NM_001330606:18:19	30	1.59259	1.43333	6.63488	0.0179471	No
LIHC	A39Y	6178	8:124154647,Frame_Shift_Del,G,-,A39Y	TBC1D31	chr8:124154502-124154696:+	NM_001330606:17:19	43	NM_001330606:17:18	27	NM_001330606:18:19	30	1.59259	1.43333	6.63488	0.0179471	No
LIHC	A39Y	6178	8:124154548,Frame_Shift_Del,C,-,A39Y	TBC1D31	chr8:124154502-124154696:+	NM_001330606:17:19	43	NM_001330606:17:18	27	NM_001330606:18:19	30	1.59259	1.43333	6.63488	0.0179471	No
LIHC	A39Y	6178	8:124154653,Frame_Shift_Del,A,-,A39Y	TBC1D31	chr8:124154502-124154696:+	NM_001330606:17:19	43	NM_001330606:17:18	27	NM_001330606:18:19	30	1.59259	1.43333	6.63488	0.0179471	No
LIHC	A39Y	6178	8:124154596,Frame_Shift_Del,A,-,A39Y	TBC1D31	chr8:124154502-124154696:+	NM_001330606:17:19	43	NM_001330606:17:18	27	NM_001330606:18:19	30	1.59259	1.43333	6.63488	0.0179471	No
LIHC	A39Y	6178	8:124154522,Frame_Shift_Del,A,-,A39Y	TBC1D31	chr8:124154502-124154696:+	NM_001330606:17:19	43	NM_001330606:17:18	27	NM_001330606:18:19	30	1.59259	1.43333	6.63488	0.0179471	No
LIHC	A39Y	6178	8:124154645,Frame_Shift_Del,A,-,A39Y	TBC1D31	chr8:124154502-124154696:+	NM_001330606:17:19	43	NM_001330606:17:18	27	NM_001330606:18:19	30	1.59259	1.43333	6.63488	0.0179471	No
LIHC	A39Y	6178	8:124154567,Frame_Shift_Del,T,-,A39Y	TBC1D31	chr8:124154502-124154696:+	NM_001330606:17:19	43	NM_001330606:17:18	27	NM_001330606:18:19	30	1.59259	1.43333	6.63488	0.0179471	No
LIHC	A39Y	6178	8:124154615,Frame_Shift_Del,G,-,A39Y	TBC1D31	chr8:124154502-124154696:+	NM_001330606:17:19	43	NM_001330606:17:18	27	NM_001330606:18:19	30	1.59259	1.43333	6.63488	0.0179471	No
LIHC	A39Y	6178	8:124154519,Frame_Shift_Del,G,-,A39Y	TBC1D31	chr8:124154502-124154696:+	NM_001330606:17:19	43	NM_001330606:17:18	27	NM_001330606:18:19	30	1.59259	1.43333	6.63488	0.0179471	No
LIHC	A39Y	6178	8:124154543,Frame_Shift_Del,A,-,A39Y	TBC1D31	chr8:124154502-124154696:+	NM_001330606:17:19	43	NM_001330606:17:18	27	NM_001330606:18:19	30	1.59259	1.43333	6.63488	0.0179471	No
LIHC	A39Y	6178	8:124154533,Frame_Shift_Del,A,-,A39Y	TBC1D31	chr8:124154502-124154696:+	NM_001330606:17:19	43	NM_001330606:17:18	27	NM_001330606:18:19	30	1.59259	1.43333	6.63488	0.0179471	No
LIHC	A39Y	6178	8:124154600,Frame_Shift_Del,A,-,A39Y	TBC1D31	chr8:124154502-124154696:+	NM_001330606:17:19	43	NM_001330606:17:18	27	NM_001330606:18:19	30	1.59259	1.43333	6.63488	0.0179471	No
LIHC	A39Y	6178	8:124154525,Frame_Shift_Del,G,-,A39Y	TBC1D31	chr8:124154502-124154696:+	NM_001330606:17:19	43	NM_001330606:17:18	27	NM_001330606:18:19	30	1.59259	1.43333	6.63488	0.0179471	No
LIHC	A39Y	6178	8:124154578,Frame_Shift_Del,A,-,A39Y	TBC1D31	chr8:124154502-124154696:+	NM_001330606:17:19	43	NM_001330606:17:18	27	NM_001330606:18:19	30	1.59259	1.43333	6.63488	0.0179471	No
LIHC	A39Y	6178	8:124154574,Frame_Shift_Del,A,-,A39Y	TBC1D31	chr8:124154502-124154696:+	NM_001330606:17:19	43	NM_001330606:17:18	27	NM_001330606:18:19	30	1.59259	1.43333	6.63488	0.0179471	No
LIHC	A39Y	6178	8:124154512,Frame_Shift_Del,A,-,A39Y	TBC1D31	chr8:124154502-124154696:+	NM_001330606:17:19	43	NM_001330606:17:18	27	NM_001330606:18:19	30	1.59259	1.43333	6.63488	0.0179471	No
LIHC	A39Y	6178	8:124154638,Frame_Shift_Del,A,-,A39Y	TBC1D31	chr8:124154502-124154696:+	NM_001330606:17:19	43	NM_001330606:17:18	27	NM_001330606:18:19	30	1.59259	1.43333	6.63488	0.0179471	No
LIHC	A39Y	6178	8:124154540,Frame_Shift_Del,C,-,A39Y	TBC1D31	chr8:124154502-124154696:+	NM_001330606:17:19	43	NM_001330606:17:18	27	NM_001330606:18:19	30	1.59259	1.43333	6.63488	0.0179471	No
LUAD	2656	6053	8:71056877,Missense_Mutation,C,G,2656	NCOA2	chr8:71056877-71057083:-	NM_001321707:12:14	71	NM_001321707:12:13	135	NM_001321707:13:14	78	0.525926	0.910256	5.63883	0	Yes
LUAD	2656	6053	8:71056877,Missense_Mutation,C,G,2656	NCOA2	chr8:71056877-71057083:-	NM_001321703:12:14	71	NM_001321703:12:13	135	NM_001321703:13:14	78	0.525926	0.910256	5.63883	0	Yes
LUAD	2656	6053	8:71056877,Missense_Mutation,C,G,2656	NCOA2	chr8:71056877-71057083:-	NM_001321713:11:13	71	NM_001321713:11:12	135	NM_001321713:12:13	78	0.525926	0.910256	5.63883	0	Yes
LUAD	2656	6053	8:71056877,Missense_Mutation,C,G,2656	NCOA2	chr8:71056877-71057083:-	NM_006540:12:14	71	NM_006540:12:13	135	NM_006540:13:14	78	0.525926	0.910256	5.63883	0	Yes
LUSC	7950	5983	8:42196536,Missense_Mutation,C,T,7950	POLB	chr8:42196530-42196587:+	NM_002690:1:3	1109	NM_002690:1:2	1453	NM_002690:2:3	1508	0.763248	0.735411	82.5312	0.00200697	No
LUSC	5927	5800	8:1828220,Missense_Mutation,C,G,5927	ARHGEF10	chr8:1828214-1828330:+	NM_001308153:9:11	59	NM_001308153:9:10	71	NM_001308153:10:11	51	0.830986	1.15686	6.82731	0	No
LUSC	5927	5800	8:1828220,Missense_Mutation,C,G,5927	ARHGEF10	chr8:1828214-1828330:+	NM_014629:8:10	59	NM_014629:8:9	71	NM_014629:9:10	51	0.830986	1.15686	6.82731	0	No
LUSC	A53B	6038	8:67357596,Frame_Shift_Del,C,-,A53B	ADHFE1	chr8:67357453-67357649:+	NM_144650:5:7	26	NM_144650:5:6	28	NM_144650:6:7	28	0.928571	0.928571	2.16901	0.00111534	No
LUSC	4601	5940	8:37729089,Silent,C,A,4601	RAB11FIP1	chr8:37728796-37730697:-	NM_001002814:3:5	447	NM_001002814:3:4	271	NM_001002814:4:5	245	1.64945	1.82449	62.0854	0.0061003	No
OV	1682	6267	8:145763156,Nonsense_Mutation,T,A,1682	ARHGAP39	chr8:145763105-145763197:-	NM_025251:5:7	23	NM_025251:5:6	44	NM_025251:6:7	27	0.522727	0.851852	4.0231	0.00994643	No
SARC	AB2E	6029	8:62559369,Missense_Mutation,G,A,AB2E	ASPH	chr8:62559309-62559437:-	NM_032466:5:7	195	NM_032466:5:6	308	NM_032466:6:7	267	0.633117	0.730337	54.7422	0.0194707	No
SARC	AB2E	6029	8:62559369,Missense_Mutation,G,A,AB2E	ASPH	chr8:62559309-62559437:-	NM_001164754:5:7	195	NM_001164754:5:6	308	NM_001164754:6:7	267	0.633117	0.730337	54.7422	0.0194707	No
SARC	AB2E	6029	8:62559369,Missense_Mutation,G,A,AB2E	ASPH	chr8:62559309-62559437:-	NM_001164752:6:8	195	NM_001164752:6:7	308	NM_001164752:7:8	267	0.633117	0.730337	54.7422	0.0194707	No
SARC	AB2E	6029	8:62559369,Missense_Mutation,G,A,AB2E	ASPH	chr8:62559309-62559437:-	NM_032468:6:8	195	NM_032468:6:7	308	NM_032468:7:8	267	0.633117	0.730337	54.7422	0.0194707	No
SARC	AB2E	6029	8:62559369,Missense_Mutation,G,A,AB2E	ASPH	chr8:62559309-62559437:-	NM_001164751:6:8	195	NM_001164751:6:7	308	NM_001164751:7:8	267	0.633117	0.730337	54.7422	0.0194707	No
SARC	AB2E	6029	8:62559369,Missense_Mutation,G,A,AB2E	ASPH	chr8:62559309-62559437:-	NM_004318:5:7	195	NM_004318:5:6	308	NM_004318:6:7	267	0.633117	0.730337	54.7422	0.0194707	No
SARC	AB2E	6029	8:62559369,Missense_Mutation,G,A,AB2E	ASPH	chr8:62559309-62559437:-	NM_001164750:5:7	195	NM_001164750:5:6	308	NM_001164750:6:7	267	0.633117	0.730337	54.7422	0.0194707	No
STAD	6452	6254	8:144902883,Missense_Mutation,C,T,6452	PUF60	chr8:144902836-144902886:-	NM_001271098:4:6	315	NM_001271098:4:5	402	NM_001271098:5:6	423	0.783582	0.744681	168.812	0.0300109	No
STAD	6452	6254	8:144902883,Missense_Mutation,C,T,6452	PUF60	chr8:144902836-144902886:-	NM_078480:4:6	315	NM_078480:4:5	402	NM_078480:5:6	423	0.783582	0.744681	168.812	0.0300109	No
STAD	6452	6254	8:144902883,Missense_Mutation,C,T,6452	PUF60	chr8:144902836-144902886:-	NM_001271099:3:5	315	NM_001271099:3:4	402	NM_001271099:4:5	423	0.783582	0.744681	168.812	0.0300109	No
STAD	6452	6254	8:144902883,Missense_Mutation,C,T,6452	PUF60	chr8:144902836-144902886:-	NM_001136033:4:6	315	NM_001136033:4:5	402	NM_001136033:5:6	423	0.783582	0.744681	168.812	0.0300109	No
UCEC	A0G2	5944	8:38050231,Missense_Mutation,A,C,A0G2	BAG4	chr8:38050206-38050313:+	NM_004874:1:3	13	NM_004874:1:2	13	NM_004874:2:3	22	1	0.590909	2.80479	0.0385307	No
UCEC	A3B0	6178	8:124154582,Missense_Mutation,A,C,A3B0	TBC1D31	chr8:124154502-124154696:+	NM_145647:18:20	36	NM_145647:18:19	33	NM_145647:19:20	61	1.09091	0.590164	7.74723	0.0337702	No
UCEC	A3B0	6178	8:124154582,Missense_Mutation,A,C,A3B0	TBC1D31	chr8:124154502-124154696:+	NM_001330606:17:19	36	NM_001330606:17:18	33	NM_001330606:18:19	61	1.09091	0.590164	7.74723	0.0337702	No
UCEC	A11E	6029	8:62559373,Missense_Mutation,C,A,A11E	ASPH	chr8:62559309-62559437:-	NM_032466:5:7	202	NM_032466:5:6	376	NM_032466:6:7	250	0.537234	0.808	35.0649	0.00922078	No
UCEC	A11E	6029	8:62559373,Missense_Mutation,C,A,A11E	ASPH	chr8:62559309-62559437:-	NM_001164754:5:7	202	NM_001164754:5:6	376	NM_001164754:6:7	250	0.537234	0.808	35.0649	0.00922078	No
UCEC	A11E	6029	8:62559373,Missense_Mutation,C,A,A11E	ASPH	chr8:62559309-62559437:-	NM_001164752:6:8	202	NM_001164752:6:7	376	NM_001164752:7:8	250	0.537234	0.808	35.0649	0.00922078	No
UCEC	A11E	6029	8:62559373,Missense_Mutation,C,A,A11E	ASPH	chr8:62559309-62559437:-	NM_032468:6:8	202	NM_032468:6:7	376	NM_032468:7:8	250	0.537234	0.808	35.0649	0.00922078	No
UCEC	A11E	6029	8:62559373,Missense_Mutation,C,A,A11E	ASPH	chr8:62559309-62559437:-	NM_001164751:6:8	202	NM_001164751:6:7	376	NM_001164751:7:8	250	0.537234	0.808	35.0649	0.00922078	No
UCEC	A11E	6029	8:62559373,Missense_Mutation,C,A,A11E	ASPH	chr8:62559309-62559437:-	NM_004318:5:7	202	NM_004318:5:6	376	NM_004318:6:7	250	0.537234	0.808	35.0649	0.00922078	No
UCEC	A11E	6029	8:62559373,Missense_Mutation,C,A,A11E	ASPH	chr8:62559309-62559437:-	NM_001164750:5:7	202	NM_001164750:5:6	376	NM_001164750:6:7	250	0.537234	0.808	35.0649	0.00922078	No
UCEC	A0UV	5909	8:27614284,Missense_Mutation,A,C,A0UV	CCDC25	chr8:27614236-27614287:-	NR_130761:3:5	38	NR_130761:3:4	38	NR_130761:4:5	43	1	0.883721	8.66667	0.010091	No
UCEC	A0UV	5909	8:27614247,Nonsense_Mutation,G,A,A0UV	CCDC25	chr8:27614236-27614287:-	NR_130761:3:5	38	NR_130761:3:4	38	NR_130761:4:5	43	1	0.883721	8.66667	0.010091	No
UCEC	A0UV	5909	8:27614247,Nonsense_Mutation,G,A,A0UV	CCDC25	chr8:27614236-27614287:-	NM_001304529:3:5	38	NM_001304529:3:4	38	NM_001304529:4:5	43	1	0.883721	8.66667	0.010091	No
UCEC	A0UV	5909	8:27614284,Missense_Mutation,A,C,A0UV	CCDC25	chr8:27614236-27614287:-	NM_001304529:3:5	38	NM_001304529:3:4	38	NM_001304529:4:5	43	1	0.883721	8.66667	0.010091	No
UCEC	A0UV	5909	8:27614247,Nonsense_Mutation,G,A,A0UV	CCDC25	chr8:27614236-27614287:-	NM_018246:3:5	38	NM_018246:3:4	38	NM_018246:4:5	43	1	0.883721	8.66667	0.010091	No
UCEC	A0UV	5909	8:27614284,Missense_Mutation,A,C,A0UV	CCDC25	chr8:27614236-27614287:-	NM_018246:3:5	38	NM_018246:3:4	38	NM_018246:4:5	43	1	0.883721	8.66667	0.010091	No
UCEC	A1CE	6122	8:95704959,Silent,C,T,A1CE	ESRP1	chr8:95704905-95705055:+	NM_001034915:13:15	79	NM_001034915:13:14	134	NM_001034915:14:15	116	0.589552	0.681034	30.3757	0.0218887	No
UCEC	A1CE	6122	8:95704959,Silent,C,T,A1CE	ESRP1	chr8:95704905-95705055:+	NM_017697:13:15	79	NM_017697:13:14	134	NM_017697:14:15	116	0.589552	0.681034	30.3757	0.0218887	No
UCEC	A1OF	5796	8:382904,Missense_Mutation,G,T,A1OF	FBXO25	chr8:382886-382935:+	NM_183421:3:5	24	NM_183421:3:4	18	NM_183421:4:5	18	1.33333	1.33333	6.80627	0.0301356	No
UCEC	A1OF	5796	8:382904,Missense_Mutation,G,T,A1OF	FBXO25	chr8:382886-382935:+	NM_183420:3:5	24	NM_183420:3:4	18	NM_183420:4:5	18	1.33333	1.33333	6.80627	0.0301356	No
UCEC	A1OF	5982	8:42177117,Missense_Mutation,C,A,A1OF	IKBKB	chr8:42177103-42177164:+	NM_001556:14:16	18	NM_001556:14:15	24	NM_001556:15:16	30	0.75	0.6	0.569061	0.00184129	No
UCEC	A1OF	5982	8:42177155,Silent,C,T,A1OF	IKBKB	chr8:42177103-42177164:+	NM_001556:14:16	18	NM_001556:14:15	24	NM_001556:15:16	30	0.75	0.6	0.569061	0.00184129	No
UCEC	A1OF	5982	8:42177155,Silent,C,T,A1OF	IKBKB	chr8:42177103-42177164:+	NM_001190720:13:15	18	NM_001190720:13:14	24	NM_001190720:14:15	30	0.75	0.6	0.569061	0.00184129	No
UCEC	A1OF	5982	8:42177117,Missense_Mutation,C,A,A1OF	IKBKB	chr8:42177103-42177164:+	NM_001190720:13:15	18	NM_001190720:13:14	24	NM_001190720:14:15	30	0.75	0.6	0.569061	0.00184129	No
UCEC	A1OF	5982	8:42177155,Silent,C,T,A1OF	IKBKB	chr8:42177103-42177164:+	NR_033818:14:16	18	NR_033818:14:15	24	NR_033818:15:16	30	0.75	0.6	0.569061	0.00184129	No
UCEC	A1OF	5982	8:42177117,Missense_Mutation,C,A,A1OF	IKBKB	chr8:42177103-42177164:+	NR_033818:14:16	18	NR_033818:14:15	24	NR_033818:15:16	30	0.75	0.6	0.569061	0.00184129	No
UCEC	A1OF	5982	8:42177155,Silent,C,T,A1OF	IKBKB	chr8:42177103-42177164:+	NR_040009:14:16	18	NR_040009:14:15	24	NR_040009:15:16	30	0.75	0.6	0.569061	0.00184129	No
UCEC	A1OF	5982	8:42177117,Missense_Mutation,C,A,A1OF	IKBKB	chr8:42177103-42177164:+	NR_040009:14:16	18	NR_040009:14:15	24	NR_040009:15:16	30	0.75	0.6	0.569061	0.00184129	No
UCEC	A1OF	5982	8:42177155,Silent,C,T,A1OF	IKBKB	chr8:42177103-42177164:+	NM_001242778:13:15	18	NM_001242778:13:14	24	NM_001242778:14:15	30	0.75	0.6	0.569061	0.00184129	No
UCEC	A1OF	5982	8:42177117,Missense_Mutation,C,A,A1OF	IKBKB	chr8:42177103-42177164:+	NM_001242778:13:15	18	NM_001242778:13:14	24	NM_001242778:14:15	30	0.75	0.6	0.569061	0.00184129	No
UCEC	A059	6100	8:90775161,Missense_Mutation,T,C,A059	RIPK2	chr8:90775057-90775210:+	NM_003821:1:3	96	NM_003821:1:2	96	NM_003821:2:3	154	1	0.623377	27.087	0.0416459	No
UCEC	A0JY	6124	8:95709089,Missense_Mutation,G,A,A0JY	ESRP1	chr8:95709080-95709189:+	NM_017697:14:16	86	NM_017697:14:15	126	NM_017697:15:16	155	0.68254	0.554839	27.8656	0.0161602	No
UCEC	A0JY	6124	8:95709089,Missense_Mutation,G,A,A0JY	ESRP1	chr8:95709080-95709189:+	NM_001034915:14:16	86	NM_001034915:14:15	126	NM_001034915:15:16	155	0.68254	0.554839	27.8656	0.0161602	No
BLCA	A43P	6469	9:86281346,Missense_Mutation,C,T,A43P	UBQLN1	chr9:86281265-86281348:-	NM_013438:7:9	83	NM_013438:7:8	113	NM_013438:8:9	114	0.734513	0.72807	32.3612	0.0404964	No
BLCA	A43P	6469	9:86281340,Silent,C,A,A43P	UBQLN1	chr9:86281265-86281348:-	NM_013438:7:9	83	NM_013438:7:8	113	NM_013438:8:9	114	0.734513	0.72807	32.3612	0.0404964	No
BLCA	A3JX	6631	9:128677988,Nonsense_Mutation,G,T,A3JX	PBX3	chr9:128677965-128678206:+	NM_001330782:2:4	21	NM_001330782:2:3	32	NM_001330782:3:4	20	0.65625	1.05	5.10319	0.0125017	Yes
BLCA	A3JX	6631	9:128677988,Nonsense_Mutation,G,T,A3JX	PBX3	chr9:128677965-128678206:+	NM_006195:2:4	21	NM_006195:2:3	32	NM_006195:3:4	20	0.65625	1.05	5.10319	0.0125017	Yes
BLCA	A3JX	6631	9:128677988,Nonsense_Mutation,G,T,A3JX	PBX3	chr9:128677965-128678206:+	NM_001134778:2:4	21	NM_001134778:2:3	32	NM_001134778:3:4	20	0.65625	1.05	5.10319	0.0125017	Yes
BLCA	A9PF	6572	9:116130661,Missense_Mutation,C,T,A9PF	BSPRY	chr9:116130539-116130663:+	NM_017688:4:6	16	NM_017688:4:5	30	NM_017688:5:6	30	0.533333	0.533333	2.97297	0.0220494	No
BLCA	A9PF	6572	9:116130661,Missense_Mutation,C,T,A9PF	BSPRY	chr9:116130539-116130663:+	NM_001317943:4:6	16	NM_001317943:4:5	30	NM_001317943:5:6	30	0.533333	0.533333	2.97297	0.0220494	No
LGG	6392	6412	9:37857348,Nonsense_Mutation,G,T,6392	DCAF10	chr9:37857238-37857348:+	NM_001286810:4:6	24	NM_001286810:4:5	36	NM_001286810:5:6	23	0.666667	1.04348	6.55922	0.000490737	Yes
LGG	6392	6412	9:37857348,Nonsense_Mutation,G,T,6392	DCAF10	chr9:37857238-37857348:+	NM_024345:4:6	24	NM_024345:4:5	36	NM_024345:5:6	23	0.666667	1.04348	6.55922	0.000490737	Yes
BRCA	A15G	6584	9:123169438,Silent,T,C,A15G	CDK5RAP2	chr9:123169290-123169526:-	NR_073556:32:34	66	NR_073556:32:33	107	NR_073556:33:34	88	0.616822	0.75	26.1349	0.0316895	No
BRCA	A15G	6584	9:123169438,Silent,T,C,A15G	CDK5RAP2	chr9:123169290-123169526:-	NR_073557:31:33	66	NR_073557:31:32	107	NR_073557:32:33	88	0.616822	0.75	26.1349	0.0316895	No
BRCA	A15G	6584	9:123169438,Silent,T,C,A15G	CDK5RAP2	chr9:123169290-123169526:-	NM_001272039:28:30	66	NM_001272039:28:29	107	NM_001272039:29:30	88	0.616822	0.75	26.1349	0.0316895	No
BRCA	A15G	6584	9:123169438,Silent,T,C,A15G	CDK5RAP2	chr9:123169290-123169526:-	NR_073558:31:33	66	NR_073558:31:32	107	NR_073558:32:33	88	0.616822	0.75	26.1349	0.0316895	No
BRCA	A15G	6584	9:123169438,Silent,T,C,A15G	CDK5RAP2	chr9:123169290-123169526:-	NM_018249:31:33	66	NM_018249:31:32	107	NM_018249:32:33	88	0.616822	0.75	26.1349	0.0316895	No
CESC	A8YY	6739	9:136338641,Missense_Mutation,G,A,A8YY	SLC2A6	chr9:136338537-136338722:-	NM_017585:7:9	18	NM_017585:7:8	19	NM_017585:8:9	24	0.947368	0.75	2.0066	0.00517295	No
COAD	5661	6392	9:36657290,Missense_Mutation,C,T,5661	MELK	chr9:36657238-36657360:+	NM_014791:12:14	54	NM_014791:12:13	79	NM_014791:13:14	103	0.683544	0.524272	19.4684	0.0370359	No
COAD	5661	6392	9:36657290,Missense_Mutation,C,T,5661	MELK	chr9:36657238-36657360:+	NM_001256688:10:12	54	NM_001256688:10:11	79	NM_001256688:11:12	103	0.683544	0.524272	19.4684	0.0370359	No
COAD	5661	6392	9:36657290,Missense_Mutation,C,T,5661	MELK	chr9:36657238-36657360:+	NM_001256691:10:12	54	NM_001256691:10:11	79	NM_001256691:11:12	103	0.683544	0.524272	19.4684	0.0370359	No
COAD	5661	6392	9:36657290,Missense_Mutation,C,T,5661	MELK	chr9:36657238-36657360:+	NM_001256693:10:12	54	NM_001256693:10:11	79	NM_001256693:11:12	103	0.683544	0.524272	19.4684	0.0370359	No
COAD	5661	6392	9:36657290,Missense_Mutation,C,T,5661	MELK	chr9:36657238-36657360:+	NR_046337:12:14	54	NR_046337:12:13	79	NR_046337:13:14	103	0.683544	0.524272	19.4684	0.0370359	No
COAD	5661	6392	9:36657290,Missense_Mutation,C,T,5661	MELK	chr9:36657238-36657360:+	NM_001256689:11:13	54	NM_001256689:11:12	79	NM_001256689:12:13	103	0.683544	0.524272	19.4684	0.0370359	No
COAD	5661	6392	9:36657290,Missense_Mutation,C,T,5661	MELK	chr9:36657238-36657360:+	NM_001256692:9:11	54	NM_001256692:9:10	79	NM_001256692:10:11	103	0.683544	0.524272	19.4684	0.0370359	No
COAD	5661	6392	9:36657290,Missense_Mutation,C,T,5661	MELK	chr9:36657238-36657360:+	NM_001256687:11:13	54	NM_001256687:11:12	79	NM_001256687:12:13	103	0.683544	0.524272	19.4684	0.0370359	No
COAD	5661	6392	9:36657290,Missense_Mutation,C,T,5661	MELK	chr9:36657238-36657360:+	NM_001256690:10:12	54	NM_001256690:10:11	79	NM_001256690:11:12	103	0.683544	0.524272	19.4684	0.0370359	No
KIRP	7732	6340	9:32988092,Nonsense_Mutation,T,A,7732	APTX	chr9:32988081-32988127:-	NR_036577:2:4	18	NR_036577:2:3	29	NR_036577:3:4	16	0.62069	1.125	5.20069	0.0114906	No
LIHC	5260	6550	9:112918686,Missense_Mutation,G,A,5260	PALM2-AKAP2	chr9:112918599-112918777:+	NM_001136562:2:4	34	NM_001136562:2:3	36	NM_001136562:3:4	37	0.944444	0.918919	9.50811	0.0259737	No
LIHC	5260	6550	9:112918686,Missense_Mutation,G,A,5260	PALM2-AKAP2	chr9:112918599-112918777:+	NM_001004065:2:4	34	NM_001004065:2:3	36	NM_001004065:3:4	37	0.944444	0.918919	9.50811	0.0259737	No
LIHC	5260	6550	9:112918686,Missense_Mutation,G,A,5260	PALM2-AKAP2	chr9:112918599-112918777:+	NM_147150:8:10	34	NM_147150:8:9	36	NM_147150:9:10	37	0.944444	0.918919	9.50811	0.0259737	No
LIHC	A10Z	6546	9:112185130,Missense_Mutation,G,A,A10Z	PTPN3	chr9:112184998-112185132:-	NM_001145369:7:9	65	NM_001145369:7:8	45	NM_001145369:8:9	69	1.44444	0.942029	10.0081	3.74729e-05	No
LIHC	A10Z	6546	9:112185130,Missense_Mutation,G,A,A10Z	PTPN3	chr9:112184998-112185132:-	NM_001145371:2:4	65	NM_001145371:2:3	45	NM_001145371:3:4	69	1.44444	0.942029	10.0081	3.74729e-05	No
LIHC	A10Z	6546	9:112185130,Missense_Mutation,G,A,A10Z	PTPN3	chr9:112184998-112185132:-	NM_002829:12:14	65	NM_002829:12:13	45	NM_002829:13:14	69	1.44444	0.942029	10.0081	3.74729e-05	No
LUAD	6968	6631	9:128678060,Missense_Mutation,G,C,6968	PBX3	chr9:128677965-128678206:+	NM_001330782:2:4	37	NM_001330782:2:3	54	NM_001330782:3:4	67	0.685185	0.552239	6.96304	0.00195348	No
LUAD	6968	6631	9:128678060,Missense_Mutation,G,C,6968	PBX3	chr9:128677965-128678206:+	NM_006195:2:4	37	NM_006195:2:3	54	NM_006195:3:4	67	0.685185	0.552239	6.96304	0.00195348	No
LUAD	6968	6631	9:128678060,Missense_Mutation,G,C,6968	PBX3	chr9:128677965-128678206:+	NM_001134778:2:4	37	NM_001134778:2:3	54	NM_001134778:3:4	67	0.685185	0.552239	6.96304	0.00195348	No
PRAD	5511	6546	9:112185102,Silent,C,T,5511	PTPN3	chr9:112184998-112185132:-	NM_001145369:7:9	41	NM_001145369:7:8	21	NM_001145369:8:9	21	1.95238	1.95238	12.2727	0.00248608	No
PRAD	5511	6546	9:112185102,Silent,C,T,5511	PTPN3	chr9:112184998-112185132:-	NM_001145371:2:4	41	NM_001145371:2:3	21	NM_001145371:3:4	21	1.95238	1.95238	12.2727	0.00248608	No
PRAD	5511	6546	9:112185102,Silent,C,T,5511	PTPN3	chr9:112184998-112185132:-	NM_002829:12:14	41	NM_002829:12:13	21	NM_002829:13:14	21	1.95238	1.95238	12.2727	0.00248608	No
SKCM	A26C	6550	9:112918706,Silent,C,T,A26C	PALM2-AKAP2	chr9:112918599-112918777:+	NM_001136562:2:4	47	NM_001136562:2:3	61	NM_001136562:3:4	88	0.770492	0.534091	15.3627	0.0473909	No
SKCM	A26C	6550	9:112918706,Silent,C,T,A26C	PALM2-AKAP2	chr9:112918599-112918777:+	NM_001004065:2:4	47	NM_001004065:2:3	61	NM_001004065:3:4	88	0.770492	0.534091	15.3627	0.0473909	No
SKCM	A26C	6550	9:112918706,Silent,C,T,A26C	PALM2-AKAP2	chr9:112918599-112918777:+	NM_147150:8:10	47	NM_147150:8:9	61	NM_147150:9:10	88	0.770492	0.534091	15.3627	0.0473909	No
STAD	7704	6627	9:128268643,Missense_Mutation,C,A,7704	MAPKAP1	chr9:128268589-128268696:-	NM_001006620:6:8	128	NM_001006620:6:7	95	NM_001006620:7:8	118	1.34737	1.08475	49.3714	0.00854465	No
STAD	7704	6627	9:128268643,Missense_Mutation,C,A,7704	MAPKAP1	chr9:128268589-128268696:-	NM_001006617:7:9	128	NM_001006617:7:8	95	NM_001006617:8:9	118	1.34737	1.08475	49.3714	0.00854465	No
STAD	7704	6627	9:128268643,Missense_Mutation,C,A,7704	MAPKAP1	chr9:128268589-128268696:-	NM_001006621:5:7	128	NM_001006621:5:6	95	NM_001006621:6:7	118	1.34737	1.08475	49.3714	0.00854465	No
STAD	8361	6778	9:140349733,Missense_Mutation,T,C,8361	NSMF	chr9:140349691-140349759:-	NM_015537:4:6	291	NM_015537:4:5	410	NM_015537:5:6	520	0.709756	0.559615	54.5741	0.010577	No
UCEC	A1DV	6406	9:37126669,Nonsense_Mutation,G,T,A1DV	ZCCHC7	chr9:37126309-37126939:+	NM_032226:1:3	12	NM_032226:1:2	8	NM_032226:2:3	24	1.5	0.5	1.01139	0.00581672	No
UCEC	A2HC	6706	9:134379716,Silent,G,A,A2HC	POMT1	chr9:134379576-134379727:+	NM_001077365:1:3	21	NM_001077365:1:2	29	NM_001077365:2:3	32	0.724138	0.65625	3.43831	0.00756237	No
UCEC	A2HC	6706	9:134379716,Silent,G,A,A2HC	POMT1	chr9:134379576-134379727:+	NM_007171:1:3	21	NM_007171:1:2	29	NM_007171:2:3	32	0.724138	0.65625	3.43831	0.00756237	No
UCEC	A2D5	6487	9:90585492,Missense_Mutation,A,G,A2D5	CDK20	chr9:90585483-90585545:-	NM_001039803:4:6	10	NM_001039803:4:5	10	NM_001039803:5:6	13	1	0.769231	2.18015	0.0487947	No
UCEC	A1MR	6339	9:32558926,Missense_Mutation,C,A,A1MR	NDUFB6	chr9:32558908-32558952:-	NM_002493:2:4	105	NM_002493:2:3	155	NM_002493:3:4	150	0.677419	0.7	22.5092	0.00966144	No
UCEC	A22R	6469	9:86281342,Silent,G,A,A22R	UBQLN1	chr9:86281265-86281348:-	NM_013438:7:9	248	NM_013438:7:8	265	NM_013438:8:9	327	0.935849	0.75841	37.9375	0	No
UCEC	A22R	6577	9:116791223,Missense_Mutation,C,T,A22R	ZNF618	chr9:116791013-116791252:+	NM_001318040:9:11	40	NM_001318040:9:10	31	NM_001318040:10:11	22	1.29032	1.81818	4.81564	0.00186193	No
CHOL	AA2X	7384	10:111674853,Missense_Mutation,T,A,AA2X	XPNPEP1	chr10:111674769-111674857:-	NM_001324133:1:3	31	NM_001324133:1:2	34	NM_001324133:2:3	47	0.911765	0.659574	4.11429	0	Yes
CHOL	AA2X	7384	10:111674853,Missense_Mutation,T,A,AA2X	XPNPEP1	chr10:111674769-111674857:-	NM_001324134:1:3	31	NM_001324134:1:2	34	NM_001324134:2:3	47	0.911765	0.659574	4.11429	0	Yes
CHOL	AA2X	7384	10:111674853,Missense_Mutation,T,A,AA2X	XPNPEP1	chr10:111674769-111674857:-	NM_001324131:1:3	31	NM_001324131:1:2	34	NM_001324131:2:3	47	0.911765	0.659574	4.11429	0	Yes
CHOL	AA2X	7384	10:111674853,Missense_Mutation,T,A,AA2X	XPNPEP1	chr10:111674769-111674857:-	NM_001324135:1:3	31	NM_001324135:1:2	34	NM_001324135:2:3	47	0.911765	0.659574	4.11429	0	Yes
CHOL	AA2X	7384	10:111674853,Missense_Mutation,T,A,AA2X	XPNPEP1	chr10:111674769-111674857:-	NM_020383:1:3	31	NM_020383:1:2	34	NM_020383:2:3	47	0.911765	0.659574	4.11429	0	Yes
CHOL	AA2X	7384	10:111674853,Missense_Mutation,T,A,AA2X	XPNPEP1	chr10:111674769-111674857:-	NM_001167604:1:3	31	NM_001167604:1:2	34	NM_001167604:2:3	47	0.911765	0.659574	4.11429	0	Yes
GBM	5416	7217	10:86017712,Missense_Mutation,C,A,5416	RGR	chr10:86017649-86017762:+	NM_002921:5:7	65	NM_002921:5:6	40	NM_002921:6:7	43	1.625	1.51163	4.99346	1.72198e-05	No
GBM	5416	7217	10:86017674,Missense_Mutation,C,T,5416	RGR	chr10:86017649-86017762:+	NM_002921:5:7	65	NM_002921:5:6	40	NM_002921:6:7	43	1.625	1.51163	4.99346	1.72198e-05	No
GBM	5416	7217	10:86017712,Missense_Mutation,C,A,5416	RGR	chr10:86017649-86017762:+	NM_001012720:5:7	65	NM_001012720:5:6	40	NM_001012720:6:7	43	1.625	1.51163	4.99346	1.72198e-05	No
GBM	5416	7217	10:86017674,Missense_Mutation,C,T,5416	RGR	chr10:86017649-86017762:+	NM_001012720:5:7	65	NM_001012720:5:6	40	NM_001012720:6:7	43	1.625	1.51163	4.99346	1.72198e-05	No
LGG	6392	7304	10:99213591,Silent,G,A,6392	ZDHHC16	chr10:99213556-99213603:+	NM_198044:5:7	66	NM_198044:5:6	60	NM_198044:6:7	70	1.1	0.942857	31.5204	0.023363	No
BRCA	A18U	7478	10:129913245,Missense_Mutation,G,C,A18U	MKI67	chr10:129913192-129914271:-	NM_002417:6:8	26	NM_002417:6:7	32	NM_002417:7:8	41	0.8125	0.634146	5.71257	0.0356158	No
CESC	A8EK	6906	10:27048038,Missense_Mutation,G,A,A8EK	ABI1	chr10:27047991-27048167:-	NM_001012751:7:9	110	NM_001012751:7:8	149	NM_001012751:8:9	90	0.738255	1.22222	34.2013	0.0212808	No
COAD	6718	6925	10:28884919,Missense_Mutation,A,C,6718	WAC	chr10:28884662-28884970:+	NM_016628:6:8	132	NM_016628:6:7	167	NM_016628:7:8	262	0.790419	0.503817	57.5186	0.0124635	No
COAD	6718	6925	10:28884919,Missense_Mutation,A,C,6718	WAC	chr10:28884662-28884970:+	NM_100264:6:8	132	NM_100264:6:7	167	NM_100264:7:8	262	0.790419	0.503817	57.5186	0.0124635	No
COAD	4951	7491	10:135197636,Silent,G,A,4951	PAOX	chr10:135197464-135197716:+	NM_152911:3:5	14	NM_152911:3:4	7	NM_152911:4:5	11	2	1.27273	2.77804	0.0168354	No
COAD	4951	7491	10:135197636,Silent,G,A,4951	PAOX	chr10:135197464-135197716:+	NM_207128:3:5	14	NM_207128:3:4	7	NM_207128:4:5	11	2	1.27273	2.77804	0.0168354	No
READ	A002	7268	10:97111111,Missense_Mutation,C,T,A002	SORBS1	chr10:97110966-97111133:-	NM_001034956:19:21	47	NM_001034956:19:20	26	NM_001034956:20:21	83	1.80769	0.566265	6.57333	0.00441072	No
READ	A002	7268	10:97111111,Missense_Mutation,C,T,A002	SORBS1	chr10:97110966-97111133:-	NM_001034957:14:16	47	NM_001034957:14:15	26	NM_001034957:15:16	83	1.80769	0.566265	6.57333	0.00441072	No
READ	A002	7268	10:97111111,Missense_Mutation,C,T,A002	SORBS1	chr10:97110966-97111133:-	NM_001290296:20:22	47	NM_001290296:20:21	26	NM_001290296:21:22	83	1.80769	0.566265	6.57333	0.00441072	No
READ	A002	7268	10:97111111,Missense_Mutation,C,T,A002	SORBS1	chr10:97110966-97111133:-	NM_001290298:18:20	47	NM_001290298:18:19	26	NM_001290298:19:20	83	1.80769	0.566265	6.57333	0.00441072	No
READ	A002	7268	10:97111111,Missense_Mutation,C,T,A002	SORBS1	chr10:97110966-97111133:-	NM_001034954:22:24	47	NM_001034954:22:23	26	NM_001034954:23:24	83	1.80769	0.566265	6.57333	0.00441072	No
READ	A002	7268	10:97111111,Missense_Mutation,C,T,A002	SORBS1	chr10:97110966-97111133:-	NM_001290294:22:24	47	NM_001290294:22:23	26	NM_001290294:23:24	83	1.80769	0.566265	6.57333	0.00441072	No
READ	A002	7268	10:97111111,Missense_Mutation,C,T,A002	SORBS1	chr10:97110966-97111133:-	NM_001034955:22:24	47	NM_001034955:22:23	26	NM_001034955:23:24	83	1.80769	0.566265	6.57333	0.00441072	No
READ	A002	7268	10:97111111,Missense_Mutation,C,T,A002	SORBS1	chr10:97110966-97111133:-	NM_001290295:17:19	47	NM_001290295:17:18	26	NM_001290295:18:19	83	1.80769	0.566265	6.57333	0.00441072	No
READ	A002	7268	10:97111111,Missense_Mutation,C,T,A002	SORBS1	chr10:97110966-97111133:-	NM_001290297:17:19	47	NM_001290297:17:18	26	NM_001290297:18:19	83	1.80769	0.566265	6.57333	0.00441072	No
READ	A002	7268	10:97111111,Missense_Mutation,C,T,A002	SORBS1	chr10:97110966-97111133:-	NM_024991:18:20	47	NM_024991:18:19	26	NM_024991:19:20	83	1.80769	0.566265	6.57333	0.00441072	No
HNSC	7422	7325	10:100195167,Missense_Mutation,C,G,7422	HPS1	chr10:100195029-100195171:-	NM_001311345:4:6	34	NM_001311345:4:5	37	NM_001311345:5:6	46	0.918919	0.73913	14.2678	0.0354151	No
HNSC	7422	7325	10:100195167,Missense_Mutation,C,G,7422	HPS1	chr10:100195029-100195171:-	NM_001322487:4:6	34	NM_001322487:4:5	37	NM_001322487:5:6	46	0.918919	0.73913	14.2678	0.0354151	No
HNSC	7422	7325	10:100195167,Missense_Mutation,C,G,7422	HPS1	chr10:100195029-100195171:-	NM_001322492:4:6	34	NM_001322492:4:5	37	NM_001322492:5:6	46	0.918919	0.73913	14.2678	0.0354151	No
HNSC	7422	7325	10:100195167,Missense_Mutation,C,G,7422	HPS1	chr10:100195029-100195171:-	NM_001322490:4:6	34	NM_001322490:4:5	37	NM_001322490:5:6	46	0.918919	0.73913	14.2678	0.0354151	No
HNSC	7398	7478	10:129913444,Missense_Mutation,C,T,7398	MKI67	chr10:129913192-129914271:-	NM_002417:6:8	34	NM_002417:6:7	35	NM_002417:7:8	50	0.971429	0.68	8.95525	0.0366359	No
HNSC	5334	7344	10:103190136,Missense_Mutation,C,G,5334	BTRC	chr10:103190102-103190209:+	NM_033637:1:3	13	NM_033637:1:2	10	NM_033637:2:3	9	1.3	1.44444	5.14258	0.035087	No
LUAD	A4VP	7492	10:135203109,Frame_Shift_Ins,-,CA,A4VP	PAOX	chr10:135203094-135203251:+	NR_109764:5:7	32	NR_109764:5:6	30	NR_109764:6:7	16	1.06667	2	2.19531	0.00195224	No
LUAD	A4VP	7492	10:135203109,Frame_Shift_Ins,-,CA,A4VP	PAOX	chr10:135203094-135203251:+	NM_152911:5:7	32	NM_152911:5:6	30	NM_152911:6:7	16	1.06667	2	2.19531	0.00195224	No
LUAD	A4VP	7492	10:135203109,Frame_Shift_Ins,-,CA,A4VP	PAOX	chr10:135203094-135203251:+	NR_109765:3:5	32	NR_109765:3:4	30	NR_109765:4:5	16	1.06667	2	2.19531	0.00195224	No
LUAD	A4VP	7492	10:135203109,Frame_Shift_Ins,-,CA,A4VP	PAOX	chr10:135203094-135203251:+	NR_109763:4:6	32	NR_109763:4:5	30	NR_109763:5:6	16	1.06667	2	2.19531	0.00195224	No
LUAD	5930	6925	10:28884664,Missense_Mutation,G,A,5930	WAC	chr10:28884662-28884970:+	NM_016628:6:8	114	NM_016628:6:7	87	NM_016628:7:8	117	1.31034	0.974359	47.423	0.0268613	No
LUAD	5930	6925	10:28884664,Missense_Mutation,G,A,5930	WAC	chr10:28884662-28884970:+	NM_100264:6:8	114	NM_100264:6:7	87	NM_100264:7:8	117	1.31034	0.974359	47.423	0.0268613	No
LUSC	8628	7240	10:90773103,Missense_Mutation,A,G,8628	FAS	chr10:90773100-90773124:+	NM_152871:6:8	19	NM_152871:6:7	31	NM_152871:7:8	32	0.612903	0.59375	0.220441	0	Yes
LUSC	8628	7240	10:90773103,Missense_Mutation,A,G,8628	FAS	chr10:90773100-90773124:+	NR_028035:5:7	19	NR_028035:5:6	31	NR_028035:6:7	32	0.612903	0.59375	0.220441	0	Yes
LUSC	8628	7240	10:90773103,Missense_Mutation,A,G,8628	FAS	chr10:90773100-90773124:+	NR_028034:4:6	19	NR_028034:4:5	31	NR_028034:5:6	32	0.612903	0.59375	0.220441	0	Yes
LUSC	8628	7240	10:90773103,Missense_Mutation,A,G,8628	FAS	chr10:90773100-90773124:+	NR_028036:6:8	19	NR_028036:6:7	31	NR_028036:7:8	32	0.612903	0.59375	0.220441	0	Yes
LUSC	8628	7240	10:90773103,Missense_Mutation,A,G,8628	FAS	chr10:90773100-90773124:+	NR_028033:5:7	19	NR_028033:5:6	31	NR_028033:6:7	32	0.612903	0.59375	0.220441	0	Yes
LUSC	8628	7240	10:90773103,Missense_Mutation,A,G,8628	FAS	chr10:90773100-90773124:+	NM_000043:7:9	19	NM_000043:7:8	31	NM_000043:8:9	32	0.612903	0.59375	0.220441	0	Yes
LUSC	8628	7240	10:90773103,Missense_Mutation,A,G,8628	FAS	chr10:90773100-90773124:+	NR_135314:7:9	19	NR_135314:7:8	31	NR_135314:8:9	32	0.612903	0.59375	0.220441	0	Yes
LUSC	8628	7240	10:90773103,Missense_Mutation,A,G,8628	FAS	chr10:90773100-90773124:+	NR_135315:5:7	19	NR_135315:5:6	31	NR_135315:6:7	32	0.612903	0.59375	0.220441	0	Yes
LUSC	A4JL	7491	10:135197670,Missense_Mutation,G,A,A4JL	PAOX	chr10:135197464-135197716:+	NM_152911:3:5	23	NM_152911:3:4	38	NM_152911:4:5	46	0.605263	0.5	4.35484	7.70996e-06	No
LUSC	A4JL	7491	10:135197670,Missense_Mutation,G,A,A4JL	PAOX	chr10:135197464-135197716:+	NM_207128:3:5	23	NM_207128:3:4	38	NM_207128:4:5	46	0.605263	0.5	4.35484	7.70996e-06	No
LUSC	4133	6867	10:16858988,Silent,C,T,4133	RSU1	chr10:16858972-16859083:-	NM_012425:1:3	58	NM_012425:1:2	40	NM_012425:2:3	94	1.45	0.617021	22.8096	0.0148331	No
PAAD	7923	7199	10:81070787,In_Frame_Del,CTC,-,7923	ZMIZ1	chr10:81070681-81070941:+	NM_020338:23:25	75	NM_020338:23:24	62	NM_020338:24:25	110	1.20968	0.681818	27.6323	0.0182441	No
PAAD	7897	7199	10:81070787,In_Frame_Del,CTC,-,7897	ZMIZ1	chr10:81070681-81070941:+	NM_020338:23:25	97	NM_020338:23:24	76	NM_020338:24:25	95	1.27632	1.02105	27.6323	0.000808429	No
PRAD	7081	7199	10:81070925,Missense_Mutation,C,A,7081	ZMIZ1	chr10:81070681-81070941:+	NM_020338:23:25	91	NM_020338:23:24	69	NM_020338:24:25	104	1.31884	0.875	33.3851	0.020938	No
SKCM	A44O	7071	10:60150558,Missense_Mutation,C,T,A44O	TFAM	chr10:60150525-60150620:+	NM_003201:4:6	28	NM_003201:4:5	40	NM_003201:5:6	55	0.7	0.509091	5.68932	0.000363715	No
SKCM	A44O	7071	10:60150558,Missense_Mutation,C,T,A44O	TFAM	chr10:60150525-60150620:+	NR_073073:5:7	28	NR_073073:5:6	40	NR_073073:6:7	55	0.7	0.509091	5.68932	0.000363715	No
SARC	A5VD	7491	10:135197628,Missense_Mutation,G,A,A5VD	PAOX	chr10:135197464-135197716:+	NM_152911:3:5	15	NM_152911:3:4	9	NM_152911:4:5	10	1.66667	1.5	5.1284	0.0431167	No
SARC	A5VD	7491	10:135197627,Silent,G,A,A5VD	PAOX	chr10:135197464-135197716:+	NM_152911:3:5	15	NM_152911:3:4	9	NM_152911:4:5	10	1.66667	1.5	5.1284	0.0431167	No
SARC	A5VD	7491	10:135197627,Silent,G,A,A5VD	PAOX	chr10:135197464-135197716:+	NM_207128:3:5	15	NM_207128:3:4	9	NM_207128:4:5	10	1.66667	1.5	5.1284	0.0431167	No
SARC	A5VD	7491	10:135197628,Missense_Mutation,G,A,A5VD	PAOX	chr10:135197464-135197716:+	NM_207128:3:5	15	NM_207128:3:4	9	NM_207128:4:5	10	1.66667	1.5	5.1284	0.0431167	No
SARC	A6YV	7227	10:88935719,Silent,G,T,A6YV	FAM35A	chr10:88935646-88935852:+	NM_001330112:6:8	52	NM_001330112:6:7	58	NM_001330112:7:8	100	0.896552	0.52	17.0863	0.0110892	No
STAD	7197	7071	10:60150559,Missense_Mutation,G,T,7197	TFAM	chr10:60150525-60150620:+	NM_003201:4:6	36	NM_003201:4:5	66	NM_003201:5:6	58	0.545455	0.62069	10.0529	0.0121802	No
STAD	7197	7071	10:60150559,Missense_Mutation,G,T,7197	TFAM	chr10:60150525-60150620:+	NR_073073:5:7	36	NR_073073:5:6	66	NR_073073:6:7	58	0.545455	0.62069	10.0529	0.0121802	No
UCEC	A222	7135	10:73103990,Missense_Mutation,G,A,A222	SLC29A3	chr10:73103966-73104048:+	NM_001174098:2:4	13	NM_001174098:2:3	22	NM_001174098:3:4	10	0.590909	1.3	1.94118	0.01678	No
UCEC	A222	7135	10:73103990,Missense_Mutation,G,A,A222	SLC29A3	chr10:73103966-73104048:+	NM_018344:2:4	13	NM_018344:2:3	22	NM_018344:3:4	10	0.590909	1.3	1.94118	0.01678	No
UCEC	A0G2	6793	10:267204,Missense_Mutation,G,A,A0G2	ZMYND11	chr10:267135-267296:+	NM_001330057:4:6	35	NM_001330057:4:5	42	NM_001330057:5:6	45	0.833333	0.777778	10.244	0.0275152	No
UCEC	A0G2	6793	10:267204,Missense_Mutation,G,A,A0G2	ZMYND11	chr10:267135-267296:+	NM_001202468:2:4	35	NM_001202468:2:3	42	NM_001202468:3:4	45	0.833333	0.777778	10.244	0.0275152	No
UCEC	A0G2	6793	10:267204,Missense_Mutation,G,A,A0G2	ZMYND11	chr10:267135-267296:+	NM_212479:3:5	35	NM_212479:3:4	42	NM_212479:4:5	45	0.833333	0.777778	10.244	0.0275152	No
UCEC	A0G2	6793	10:267204,Missense_Mutation,G,A,A0G2	ZMYND11	chr10:267135-267296:+	NM_006624:3:5	35	NM_006624:3:4	42	NM_006624:4:5	45	0.833333	0.777778	10.244	0.0275152	No
UCEC	A0G2	7478	10:129913670,Silent,G,A,A0G2	MKI67	chr10:129913192-129914271:-	NM_002417:6:8	32	NM_002417:6:7	42	NM_002417:7:8	29	0.761905	1.10345	3.35236	0.0100774	No
UCEC	A17Q	6925	10:28884783,Silent,G,A,A17Q	WAC	chr10:28884662-28884970:+	NM_016628:6:8	101	NM_016628:6:7	134	NM_016628:7:8	165	0.753731	0.612121	34.2889	0.023074	No
UCEC	A17Q	6925	10:28884783,Silent,G,A,A17Q	WAC	chr10:28884662-28884970:+	NM_100264:6:8	101	NM_100264:6:7	134	NM_100264:7:8	165	0.753731	0.612121	34.2889	0.023074	No
UCEC	A6W3	7307	10:99236713,Missense_Mutation,C,A,A6W3	MMS19	chr10:99236592-99236720:-	NM_001289405:7:9	31	NM_001289405:7:8	34	NM_001289405:8:9	42	0.911765	0.738095	3.87269	0.00520673	No
UCEC	A6W3	7307	10:99236713,Missense_Mutation,C,A,A6W3	MMS19	chr10:99236592-99236720:-	NM_001330128:6:8	31	NM_001330128:6:7	34	NM_001330128:7:8	42	0.911765	0.738095	3.87269	0.00520673	No
UCEC	A6W3	7307	10:99236713,Missense_Mutation,C,A,A6W3	MMS19	chr10:99236592-99236720:-	NM_022362:6:8	31	NM_022362:6:7	34	NM_022362:7:8	42	0.911765	0.738095	3.87269	0.00520673	No
UCEC	A1CR	7492	10:135203111,Missense_Mutation,G,A,A1CR	PAOX	chr10:135203094-135203251:+	NR_109764:5:7	20	NR_109764:5:6	26	NR_109764:6:7	20	0.769231	1	4.17505	0.0261946	No
UCEC	A1CR	7492	10:135203111,Missense_Mutation,G,A,A1CR	PAOX	chr10:135203094-135203251:+	NM_152911:5:7	20	NM_152911:5:6	26	NM_152911:6:7	20	0.769231	1	4.17505	0.0261946	No
UCEC	A1CR	7492	10:135203111,Missense_Mutation,G,A,A1CR	PAOX	chr10:135203094-135203251:+	NR_109765:3:5	20	NR_109765:3:4	26	NR_109765:4:5	20	0.769231	1	4.17505	0.0261946	No
UCEC	A1CR	7492	10:135203111,Missense_Mutation,G,A,A1CR	PAOX	chr10:135203094-135203251:+	NR_109763:4:6	20	NR_109763:4:5	26	NR_109763:5:6	20	0.769231	1	4.17505	0.0261946	No
UCEC	A2HC	7344	10:103190118,Missense_Mutation,C,A,A2HC	BTRC	chr10:103190102-103190209:+	NM_033637:1:3	13	NM_033637:1:2	11	NM_033637:2:3	11	1.18182	1.18182	1.90608	0.0163857	No
UCEC	A2HC	7478	10:129913718,Silent,C,T,A2HC	MKI67	chr10:129913192-129914271:-	NM_002417:6:8	42	NM_002417:6:7	45	NM_002417:7:8	26	0.933333	1.61538	3.35236	0.00425412	No
UCEC	A2D5	7478	10:129913962,Missense_Mutation,A,G,A2D5	MKI67	chr10:129913192-129914271:-	NM_002417:6:8	29	NM_002417:6:7	29	NM_002417:7:8	42	1	0.690476	3.35236	0.0127119	No
UCEC	A103	6948	10:32143085,Missense_Mutation,T,G,A103	ARHGAP12	chr10:32142994-32143134:-	NM_001270696:4:6	27	NM_001270696:4:5	15	NM_001270696:5:6	15	1.8	1.8	7.26471	0.0370693	No
UCEC	A103	6948	10:32143119,Nonsense_Mutation,C,A,A103	ARHGAP12	chr10:32142994-32143134:-	NM_001270696:4:6	27	NM_001270696:4:5	15	NM_001270696:5:6	15	1.8	1.8	7.26471	0.0370693	No
UCEC	A103	6948	10:32143119,Nonsense_Mutation,C,A,A103	ARHGAP12	chr10:32142994-32143134:-	NM_001270695:4:6	27	NM_001270695:4:5	15	NM_001270695:5:6	15	1.8	1.8	7.26471	0.0370693	No
UCEC	A103	6948	10:32143085,Missense_Mutation,T,G,A103	ARHGAP12	chr10:32142994-32143134:-	NM_001270695:4:6	27	NM_001270695:4:5	15	NM_001270695:5:6	15	1.8	1.8	7.26471	0.0370693	No
UCEC	A103	6948	10:32143085,Missense_Mutation,T,G,A103	ARHGAP12	chr10:32142994-32143134:-	NM_018287:4:6	27	NM_018287:4:5	15	NM_018287:5:6	15	1.8	1.8	7.26471	0.0370693	No
UCEC	A103	6948	10:32143119,Nonsense_Mutation,C,A,A103	ARHGAP12	chr10:32142994-32143134:-	NM_018287:4:6	27	NM_018287:4:5	15	NM_018287:5:6	15	1.8	1.8	7.26471	0.0370693	No
UCEC	A22R	6961	10:34573154,Missense_Mutation,C,A,A22R	PARD3	chr10:34573063-34573173:-	NM_001184790:18:20	40	NM_001184790:18:19	44	NM_001184790:19:20	35	0.909091	1.14286	10.8741	0.0133242	No
UCEC	A22R	6961	10:34573154,Missense_Mutation,C,A,A22R	PARD3	chr10:34573063-34573173:-	NM_001184785:20:22	40	NM_001184785:20:21	44	NM_001184785:21:22	35	0.909091	1.14286	10.8741	0.0133242	No
UCEC	A22R	6961	10:34573154,Missense_Mutation,C,A,A22R	PARD3	chr10:34573063-34573173:-	NM_019619:20:22	40	NM_019619:20:21	44	NM_019619:21:22	35	0.909091	1.14286	10.8741	0.0133242	No
UCEC	A22R	6961	10:34573154,Missense_Mutation,C,A,A22R	PARD3	chr10:34573063-34573173:-	NM_001184786:19:21	40	NM_001184786:19:20	44	NM_001184786:20:21	35	0.909091	1.14286	10.8741	0.0133242	No
UCEC	A22R	6961	10:34573154,Missense_Mutation,C,A,A22R	PARD3	chr10:34573063-34573173:-	NM_001184788:19:21	40	NM_001184788:19:20	44	NM_001184788:20:21	35	0.909091	1.14286	10.8741	0.0133242	No
UCS	A4PN	7404	10:114919686,Silent,C,T,A4PN	TCF7L2	chr10:114919679-114919751:+	NM_030756:12:14	15	NM_030756:12:13	17	NM_030756:13:14	29	0.882353	0.517241	2.17857	0	No
PCPG	A7HC	7583	11:8752376,Missense_Mutation,C,T,A7HC	ST5	chr11:8751497-8752756:-	NM_005418:5:7	28	NM_005418:5:6	20	NM_005418:6:7	38	1.4	0.736842	5.41011	0	No
PCPG	A7HC	7583	11:8752376,Missense_Mutation,C,T,A7HC	ST5	chr11:8751497-8752756:-	NM_213618:2:4	28	NM_213618:2:3	20	NM_213618:3:4	38	1.4	0.736842	5.41011	0	No
BLCA	A2LA	7572	11:6629326,Missense_Mutation,C,G,A2LA	ILK	chr11:6629276-6629441:+	NM_001014794:2:4	97	NM_001014794:2:3	104	NM_001014794:3:4	137	0.932692	0.708029	5.81818	0	No
GBM	878	8113	11:117234200,Frame_Shift_Ins,-,G,0878	CEP164	chr11:117234145-117234222:+	NM_014956:7:9	17	NM_014956:7:8	15	NM_014956:8:9	13	1.13333	1.30769	7.75497	0.0467307	No
GBM	878	8113	11:117234200,Frame_Shift_Ins,-,G,0878	CEP164	chr11:117234145-117234222:+	NM_001271933:6:8	17	NM_001271933:6:7	15	NM_001271933:7:8	13	1.13333	1.30769	7.75497	0.0467307	No
GBM	5416	7886	11:66555652,Missense_Mutation,G,A,5416	C11orf80	chr11:66555631-66555740:+	NM_024650:4:6	13	NM_024650:4:5	24	NM_024650:5:6	24	0.541667	0.541667	4.15033	0.0349955	No
GBM	5416	7886	11:66555652,Missense_Mutation,G,A,5416	C11orf80	chr11:66555631-66555740:+	NM_001302084:2:4	13	NM_001302084:2:3	24	NM_001302084:3:4	24	0.541667	0.541667	4.15033	0.0349955	No
LGG	6392	8100	11:115080356,Missense_Mutation,G,T,6392	CADM1	chr11:115080294-115080377:-	NM_001301043:7:9	165	NM_001301043:7:8	153	NM_001301043:8:9	86	1.07843	1.9186	25.0215	0.000513048	No
LGG	6392	8100	11:115080356,Missense_Mutation,G,T,6392	CADM1	chr11:115080294-115080377:-	NM_001301044:7:9	165	NM_001301044:7:8	153	NM_001301044:8:9	86	1.07843	1.9186	25.0215	0.000513048	No
BRCA	A135	7885	11:66411587,Missense_Mutation,G,A,A135	RBM4	chr11:66410921-66411611:+	NM_002896:2:4	527	NM_002896:2:3	358	NM_002896:3:4	590	1.47207	0.89322	192.743	0.0230513	No
BRCA	A06U	7885	11:66411228,Silent,C,T,A06U	RBM4	chr11:66410921-66411611:+	NM_002896:2:4	498	NM_002896:2:3	300	NM_002896:3:4	485	1.66	1.0268	192.743	0.0292939	No
CESC	A73O	7584	11:8934037,Missense_Mutation,G,C,A73O	AKIP1	chr11:8934000-8934080:+	NR_045417:1:3	116	NR_045417:1:2	104	NR_045417:2:3	96	1.11538	1.20833	49.5314	0.0236394	No
CESC	A2R8	7740	11:47283259,Silent,G,A,A2R8	NR1H3	chr11:47283098-47283277:+	NM_001130102:4:6	84	NM_001130102:4:5	85	NM_001130102:5:6	75	0.988235	1.12	4.53795	0.00329815	No
CESC	A2R8	7740	11:47283259,Silent,G,A,A2R8	NR1H3	chr11:47283098-47283277:+	NM_005693:5:7	84	NM_005693:5:6	85	NM_005693:6:7	75	0.988235	1.12	4.53795	0.00329815	No
CESC	A2R8	7740	11:47283259,Silent,G,A,A2R8	NR1H3	chr11:47283098-47283277:+	NM_001251935:5:7	84	NM_001251935:5:6	85	NM_001251935:6:7	75	0.988235	1.12	4.53795	0.00329815	No
CESC	A2R8	7740	11:47283259,Silent,G,A,A2R8	NR1H3	chr11:47283098-47283277:+	NM_001251934:5:7	84	NM_001251934:5:6	85	NM_001251934:6:7	75	0.988235	1.12	4.53795	0.00329815	No
ESCA	A43C	7783	11:60152619,Missense_Mutation,C,A,A43C	MS4A7	chr11:60152561-60152695:+	NM_021201:2:4	62	NM_021201:2:3	48	NM_021201:3:4	34	1.29167	1.82353	11.9448	0.0166094	No
ESCA	A43C	7783	11:60152619,Missense_Mutation,C,A,A43C	MS4A7	chr11:60152561-60152695:+	NM_206939:2:4	62	NM_206939:2:3	48	NM_206939:3:4	34	1.29167	1.82353	11.9448	0.0166094	No
KIRC	4824	7625	11:17544782,Silent,C,A,4824	USH1C	chr11:17544758-17544814:-	NM_153676:10:12	199	NM_153676:10:11	228	NM_153676:11:12	366	0.872807	0.543716	44.3943	0.00191901	No
KIRC	4824	7625	11:17544782,Silent,C,A,4824	USH1C	chr11:17544758-17544814:-	NM_005709:10:12	199	NM_005709:10:11	228	NM_005709:11:12	366	0.872807	0.543716	44.3943	0.00191901	No
KIRC	4824	7625	11:17544782,Silent,C,A,4824	USH1C	chr11:17544758-17544814:-	NR_123738:10:12	199	NR_123738:10:11	228	NR_123738:11:12	366	0.872807	0.543716	44.3943	0.00191901	No
LIHC	AA8I	7583	11:8751983,Missense_Mutation,A,G,AA8I	ST5	chr11:8751497-8752756:-	NM_005418:5:7	18	NM_005418:5:6	15	NM_005418:6:7	13	1.2	1.38462	4.4011	0.0348389	No
LIHC	AA8I	7583	11:8751983,Missense_Mutation,A,G,AA8I	ST5	chr11:8751497-8752756:-	NM_213618:2:4	18	NM_213618:2:3	15	NM_213618:3:4	13	1.2	1.38462	4.4011	0.0348389	No
LUAD	5644	7836	11:63995073,Missense_Mutation,G,C,5644	NUDT22	chr11:63995040-63995138:+	NM_032344:2:4	120	NM_032344:2:3	98	NM_032344:3:4	124	1.22449	0.967742	22.8777	0.000994357	No
LUAD	5644	7836	11:63995073,Missense_Mutation,G,C,5644	NUDT22	chr11:63995040-63995138:+	NM_001128612:2:4	120	NM_001128612:2:3	98	NM_001128612:3:4	124	1.22449	0.967742	22.8777	0.000994357	No
LUSC	A5MY	7940	11:72415320,Silent,G,A,A5MY	ARAP1	chr11:72415197-72415379:-	NM_015242:11:13	39	NM_015242:11:12	29	NM_015242:12:13	39	1.34483	1	10.1202	0.016728	No
LUSC	A5MY	7940	11:72415320,Silent,G,A,A5MY	ARAP1	chr11:72415197-72415379:-	NM_001040118:13:15	39	NM_001040118:13:14	29	NM_001040118:14:15	39	1.34483	1	10.1202	0.016728	No
LUSC	8386	7783	11:60152640,Missense_Mutation,A,G,8386	MS4A7	chr11:60152561-60152695:+	NM_021201:2:4	95	NM_021201:2:3	73	NM_021201:3:4	58	1.30137	1.63793	22.1225	0.0177052	Yes
LUSC	8386	7783	11:60152640,Missense_Mutation,A,G,8386	MS4A7	chr11:60152561-60152695:+	NM_206939:2:4	95	NM_206939:2:3	73	NM_206939:3:4	58	1.30137	1.63793	22.1225	0.0177052	Yes
LUSC	1079	7774	11:59423506,Silent,G,A,1079	PATL1	chr11:59423429-59423518:-	NM_152716:6:8	47	NM_152716:6:7	62	NM_152716:7:8	67	0.758065	0.701493	17.4458	0.0175127	No
PAAD	A545	7689	11:35218359,Missense_Mutation,T,G,A545	CD44	chr11:35218293-35218421:+	NM_000610:5:7	167	NM_000610:5:6	148	NM_000610:6:7	113	1.12838	1.47788	47.4253	0.0349787	No
SKCM	A726	7662	11:26584718,Missense_Mutation,T,G,A726	MUC15	chr11:26584663-26584812:-	NM_001135091:3:5	13	NM_001135091:3:4	23	NM_001135091:4:5	21	0.565217	0.619048	0.90099	0	No
SKCM	A726	7662	11:26584718,Missense_Mutation,T,G,A726	MUC15	chr11:26584663-26584812:-	NM_145650:2:4	13	NM_145650:2:3	23	NM_145650:3:4	21	0.565217	0.619048	0.90099	0	No
SARC	A8XZ	8039	11:102080254,Missense_Mutation,C,T,A8XZ	YAP1	chr11:102080248-102080295:+	NM_001282097:4:6	187	NM_001282097:4:5	242	NM_001282097:5:6	273	0.772727	0.684982	63.965	0.041787	No
SARC	A8XZ	8039	11:102080254,Missense_Mutation,C,T,A8XZ	YAP1	chr11:102080248-102080295:+	NM_001195045:5:7	187	NM_001195045:5:6	242	NM_001195045:6:7	273	0.772727	0.684982	63.965	0.041787	No
SARC	A8XZ	8039	11:102080254,Missense_Mutation,C,T,A8XZ	YAP1	chr11:102080248-102080295:+	NM_001130145:5:7	187	NM_001130145:5:6	242	NM_001130145:6:7	273	0.772727	0.684982	63.965	0.041787	No
STAD	A4YV	7959	11:74554923,Missense_Mutation,G,A,A4YV	XRRA1	chr11:74554899-74555004:-	NM_001270381:14:16	15	NM_001270381:14:15	28	NM_001270381:15:16	21	0.535714	0.714286	4.79576	0.032987	No
STAD	A4YV	7959	11:74554923,Missense_Mutation,G,A,A4YV	XRRA1	chr11:74554899-74555004:-	NM_182969:17:19	15	NM_182969:17:18	28	NM_182969:18:19	21	0.535714	0.714286	4.79576	0.032987	No
STAD	6177	7508	11:621813,Missense_Mutation,T,A,6177	CDHR5	chr11:621812-621904:-	NM_001171968:3:5	109	NM_001171968:3:4	80	NM_001171968:4:5	109	1.3625	1	7.20106	0	Yes
STAD	6177	7508	11:621813,Missense_Mutation,T,A,6177	CDHR5	chr11:621812-621904:-	NM_031264:3:5	109	NM_031264:3:4	80	NM_031264:4:5	109	1.3625	1	7.20106	0	Yes
STAD	6177	7508	11:621813,Missense_Mutation,T,A,6177	CDHR5	chr11:621812-621904:-	NM_021924:3:5	109	NM_021924:3:4	80	NM_021924:4:5	109	1.3625	1	7.20106	0	Yes
THYM	AB19	7959	11:74554982,Missense_Mutation,G,T,AB19	XRRA1	chr11:74554899-74555004:-	NM_001270381:14:16	27	NM_001270381:14:15	18	NM_001270381:15:16	15	1.5	1.8	10.8992	0.0399734	No
THYM	AB19	7959	11:74554982,Missense_Mutation,G,T,AB19	XRRA1	chr11:74554899-74555004:-	NM_182969:17:19	27	NM_182969:17:18	18	NM_182969:18:19	15	1.5	1.8	10.8992	0.0399734	No
UCEC	A0G2	7920	11:70267619,Missense_Mutation,G,T,A0G2	CTTN	chr11:70267576-70267686:+	NM_005231:10:12	205	NM_005231:10:11	183	NM_005231:11:12	288	1.12022	0.711806	48.4048	0.00535893	No
UCEC	A0G2	7963	11:74638495,Missense_Mutation,G,T,A0G2	XRRA1	chr11:74638436-74638533:-	NM_182969:6:8	13	NM_182969:6:7	16	NM_182969:7:8	10	0.8125	1.3	2.68635	0.0365668	No
UCEC	A0G2	7963	11:74638495,Missense_Mutation,G,T,A0G2	XRRA1	chr11:74638436-74638533:-	NM_001270380:6:8	13	NM_001270380:6:7	16	NM_001270380:7:8	10	0.8125	1.3	2.68635	0.0365668	No
UCEC	A0G2	7963	11:74638495,Missense_Mutation,G,T,A0G2	XRRA1	chr11:74638436-74638533:-	NM_001270381:4:6	13	NM_001270381:4:5	16	NM_001270381:5:6	10	0.8125	1.3	2.68635	0.0365668	No
UCEC	A0G2	8039	11:102080254,Missense_Mutation,C,T,A0G2	YAP1	chr11:102080248-102080295:+	NM_001282097:4:6	96	NM_001282097:4:5	80	NM_001282097:5:6	125	1.2	0.768	34.2551	0.0380418	No
UCEC	A0G2	8039	11:102080254,Missense_Mutation,C,T,A0G2	YAP1	chr11:102080248-102080295:+	NM_001195045:5:7	96	NM_001195045:5:6	80	NM_001195045:6:7	125	1.2	0.768	34.2551	0.0380418	No
UCEC	A0G2	8039	11:102080254,Missense_Mutation,C,T,A0G2	YAP1	chr11:102080248-102080295:+	NM_001130145:5:7	96	NM_001130145:5:6	80	NM_001130145:6:7	125	1.2	0.768	34.2551	0.0380418	No
UCEC	A1CE	8220	11:134118822,Missense_Mutation,C,T,A1CE	THYN1	chr11:134118703-134118853:-	NM_014174:5:7	203	NM_014174:5:6	171	NM_014174:6:7	296	1.18713	0.685811	74.4804	0.0368754	No
UCEC	A1CE	8220	11:134118822,Missense_Mutation,C,T,A1CE	THYN1	chr11:134118703-134118853:-	NM_199298:6:8	203	NM_199298:6:7	171	NM_199298:7:8	296	1.18713	0.685811	74.4804	0.0368754	No
UCEC	A1CE	8220	11:134118822,Missense_Mutation,C,T,A1CE	THYN1	chr11:134118703-134118853:-	NM_001037305:6:8	203	NM_001037305:6:7	171	NM_001037305:7:8	296	1.18713	0.685811	74.4804	0.0368754	No
UCEC	A0VO	7589	11:9049103,Missense_Mutation,T,C,A0VO	SCUBE2	chr11:9048911-9049108:-	NM_001330199:18:20	78	NM_001330199:18:19	89	NM_001330199:19:20	104	0.876404	0.75	3.05926	0.00185403	No
UCEC	A0VO	7589	11:9049103,Missense_Mutation,T,C,A0VO	SCUBE2	chr11:9048911-9049108:-	NM_020974:18:20	78	NM_020974:18:19	89	NM_020974:19:20	104	0.876404	0.75	3.05926	0.00185403	No
UCEC	A2HC	8214	11:129993594,Missense_Mutation,G,A,A2HC	APLP2	chr11:129993507-129993674:+	NM_001142276:6:8	1533	NM_001142276:6:7	1107	NM_001142276:7:8	1073	1.38482	1.4287	407.827	0.00723802	No
UCEC	A2HC	8214	11:129993594,Missense_Mutation,G,A,A2HC	APLP2	chr11:129993507-129993674:+	NM_001328684:6:8	1533	NM_001328684:6:7	1107	NM_001328684:7:8	1073	1.38482	1.4287	407.827	0.00723802	No
UCEC	A2HC	8214	11:129993594,Missense_Mutation,G,A,A2HC	APLP2	chr11:129993507-129993674:+	NM_001243299:6:8	1533	NM_001243299:6:7	1107	NM_001243299:7:8	1073	1.38482	1.4287	407.827	0.00723802	No
UCEC	A2HC	8214	11:129993594,Missense_Mutation,G,A,A2HC	APLP2	chr11:129993507-129993674:+	NM_001642:6:8	1533	NM_001642:6:7	1107	NM_001642:7:8	1073	1.38482	1.4287	407.827	0.00723802	No
UCEC	A2HC	8214	11:129993594,Missense_Mutation,G,A,A2HC	APLP2	chr11:129993507-129993674:+	NM_001328686:6:8	1533	NM_001328686:6:7	1107	NM_001328686:7:8	1073	1.38482	1.4287	407.827	0.00723802	No
UCEC	A0UF	7765	11:57561520,Missense_Mutation,G,T,A0UF	CTNND1	chr11:57561482-57561553:+	NM_001085463:1:3	33	NM_001085463:1:2	19	NM_001085463:2:3	52	1.73684	0.634615	8.59665	0.0435731	No
UCEC	A0UF	7765	11:57561520,Missense_Mutation,G,T,A0UF	CTNND1	chr11:57561482-57561553:+	NM_001085468:1:3	33	NM_001085468:1:2	19	NM_001085468:2:3	52	1.73684	0.634615	8.59665	0.0435731	No
UCEC	A0UF	7765	11:57561520,Missense_Mutation,G,T,A0UF	CTNND1	chr11:57561482-57561553:+	NM_001085464:1:3	33	NM_001085464:1:2	19	NM_001085464:2:3	52	1.73684	0.634615	8.59665	0.0435731	No
UCEC	A0UF	7765	11:57561520,Missense_Mutation,G,T,A0UF	CTNND1	chr11:57561482-57561553:+	NM_001085465:1:3	33	NM_001085465:1:2	19	NM_001085465:2:3	52	1.73684	0.634615	8.59665	0.0435731	No
UCEC	A0UF	7765	11:57561520,Missense_Mutation,G,T,A0UF	CTNND1	chr11:57561482-57561553:+	NM_001085466:1:3	33	NM_001085466:1:2	19	NM_001085466:2:3	52	1.73684	0.634615	8.59665	0.0435731	No
UCEC	A2D5	7618	11:16117603,Missense_Mutation,C,T,A2D5	SOX6	chr11:16117542-16117664:-	NM_033326:8:10	16	NM_033326:8:9	16	NM_033326:9:10	13	1	1.23077	1.48897	0.0112713	No
UCEC	A2D5	7618	11:16117603,Missense_Mutation,C,T,A2D5	SOX6	chr11:16117542-16117664:-	NM_001145819:8:10	16	NM_001145819:8:9	16	NM_001145819:9:10	13	1	1.23077	1.48897	0.0112713	No
UCEC	A1E0	7744	11:47348331,Nonsense_Mutation,C,T,A1E0	MADD	chr11:47348289-47348358:+	NM_130471:31:33	39	NM_130471:31:32	46	NM_130471:32:33	50	0.847826	0.78	11.6104	0.02195	No
UCEC	A1E0	7744	11:47348331,Nonsense_Mutation,C,T,A1E0	MADD	chr11:47348289-47348358:+	NM_003682:33:35	39	NM_003682:33:34	46	NM_003682:34:35	50	0.847826	0.78	11.6104	0.02195	No
UCEC	A1E0	7744	11:47348331,Nonsense_Mutation,C,T,A1E0	MADD	chr11:47348289-47348358:+	NM_130472:30:32	39	NM_130472:30:31	46	NM_130472:31:32	50	0.847826	0.78	11.6104	0.02195	No
UCEC	A1E0	7744	11:47348331,Nonsense_Mutation,C,T,A1E0	MADD	chr11:47348289-47348358:+	NM_130470:30:32	39	NM_130470:30:31	46	NM_130470:31:32	50	0.847826	0.78	11.6104	0.02195	No
UCEC	A1E0	7744	11:47348331,Nonsense_Mutation,C,T,A1E0	MADD	chr11:47348289-47348358:+	NM_001135943:30:32	39	NM_001135943:30:31	46	NM_001135943:31:32	50	0.847826	0.78	11.6104	0.02195	No
UCEC	A1E0	7744	11:47348331,Nonsense_Mutation,C,T,A1E0	MADD	chr11:47348289-47348358:+	NM_130473:31:33	39	NM_130473:31:32	46	NM_130473:32:33	50	0.847826	0.78	11.6104	0.02195	No
UCEC	A1E0	7744	11:47348331,Nonsense_Mutation,C,T,A1E0	MADD	chr11:47348289-47348358:+	NM_130476:30:32	39	NM_130476:30:31	46	NM_130476:31:32	50	0.847826	0.78	11.6104	0.02195	No
UCEC	A1E0	7744	11:47348331,Nonsense_Mutation,C,T,A1E0	MADD	chr11:47348289-47348358:+	NM_001135944:30:32	39	NM_001135944:30:31	46	NM_001135944:31:32	50	0.847826	0.78	11.6104	0.02195	No
UCEC	A3AV	7584	11:8934053,Missense_Mutation,C,A,A3AV	AKIP1	chr11:8934000-8934080:+	NR_045417:1:3	77	NR_045417:1:2	53	NR_045417:2:3	61	1.45283	1.2623	34.0772	0.0431789	No
UCEC	A3FS	7911	11:68350521,Missense_Mutation,G,A,A3FS	PPP6R3	chr11:68350511-68350597:+	NM_001164160:14:16	54	NM_001164160:14:15	43	NM_001164160:15:16	53	1.25581	1.01887	13.1033	0.00735499	No
UCEC	A3FS	7911	11:68350521,Missense_Mutation,G,A,A3FS	PPP6R3	chr11:68350511-68350597:+	NM_001164161:14:16	54	NM_001164161:14:15	43	NM_001164161:15:16	53	1.25581	1.01887	13.1033	0.00735499	No
UCEC	A0LT	7603	11:10823260,Missense_Mutation,G,A,A0LT	EIF4G2	chr11:10823208-10823321:-	NM_001418:13:15	276	NM_001418:13:14	538	NM_001418:14:15	487	0.513011	0.566735	112.494	0.0497419	No
UCEC	A0LT	7603	11:10823260,Missense_Mutation,G,A,A0LT	EIF4G2	chr11:10823208-10823321:-	NM_001172705:13:15	276	NM_001172705:13:14	538	NM_001172705:14:15	487	0.513011	0.566735	112.494	0.0497419	No
UCEC	A2D0	7552	11:3832542,Missense_Mutation,G,A,A2D0	PGAP2	chr11:3832480-3832654:+	NM_001256240:1:3	16	NM_001256240:1:2	31	NM_001256240:2:3	23	0.516129	0.695652	4.37918	0.049766	No
UCEC	A2D0	7552	11:3832542,Missense_Mutation,G,A,A2D0	PGAP2	chr11:3832480-3832654:+	NM_001256239:1:3	16	NM_001256239:1:2	31	NM_001256239:2:3	23	0.516129	0.695652	4.37918	0.049766	No
UCEC	A22R	8024	11:94528210,Missense_Mutation,C,A,A22R	AMOTL1	chr11:94528177-94528326:+	NM_130847:1:3	22	NM_130847:1:2	35	NM_130847:2:3	13	0.628571	1.69231	3.38078	0.0166532	No
BLCA	A3QI	8354	12:16036570,Missense_Mutation,G,T,A3QI	STRAP	chr12:16036475-16036610:+	NM_007178:1:3	210	NM_007178:1:2	131	NM_007178:2:3	208	1.60305	1.00962	20.7568	0	No
BLCA	A1AC	8534	12:53565116,Silent,C,G,A1AC	CSAD	chr12:53565110-53565225:-	NM_001244705:7:9	39	NM_001244705:7:8	21	NM_001244705:8:9	22	1.85714	1.77273	7.07635	0.0135234	No
BLCA	A1AC	8534	12:53565116,Silent,C,G,A1AC	CSAD	chr12:53565110-53565225:-	NM_015989:7:9	39	NM_015989:7:8	21	NM_015989:8:9	22	1.85714	1.77273	7.07635	0.0135234	No
GBM	5416	8518	12:51451867,Missense_Mutation,G,A,5416	LETMD1	chr12:51451815-51451911:+	NM_001243689:7:9	49	NM_001243689:7:8	73	NM_001243689:8:9	88	0.671233	0.556818	8.37255	0	No
GBM	5416	8518	12:51451867,Missense_Mutation,G,A,5416	LETMD1	chr12:51451815-51451911:+	NR_045019:5:7	49	NR_045019:5:6	73	NR_045019:6:7	88	0.671233	0.556818	8.37255	0	No
GBM	5416	8518	12:51451867,Missense_Mutation,G,A,5416	LETMD1	chr12:51451815-51451911:+	NM_015416:7:9	49	NM_015416:7:8	73	NM_015416:8:9	88	0.671233	0.556818	8.37255	0	No
GBM	5416	8518	12:51451867,Missense_Mutation,G,A,5416	LETMD1	chr12:51451815-51451911:+	NR_045017:7:9	49	NR_045017:7:8	73	NR_045017:8:9	88	0.671233	0.556818	8.37255	0	No
GBM	5416	8518	12:51451867,Missense_Mutation,G,A,5416	LETMD1	chr12:51451815-51451911:+	NR_045018:6:8	49	NR_045018:6:7	73	NR_045018:7:8	88	0.671233	0.556818	8.37255	0	No
GBM	5416	8518	12:51451867,Missense_Mutation,G,A,5416	LETMD1	chr12:51451815-51451911:+	NM_001300765:4:6	49	NM_001300765:4:5	73	NM_001300765:5:6	88	0.671233	0.556818	8.37255	0	No
GBM	5416	8518	12:51451867,Missense_Mutation,G,A,5416	LETMD1	chr12:51451815-51451911:+	NR_045020:3:5	49	NR_045020:3:4	73	NR_045020:4:5	88	0.671233	0.556818	8.37255	0	No
GBM	5416	8819	12:110019232,Missense_Mutation,C,T,5416	MVK	chr12:110019200-110019355:+	NM_000431:4:6	19	NM_000431:4:5	20	NM_000431:5:6	37	0.95	0.513514	3.3557	0	No
GBM	5416	8819	12:110019232,Missense_Mutation,C,T,5416	MVK	chr12:110019200-110019355:+	NM_001114185:4:6	19	NM_001114185:4:5	20	NM_001114185:5:6	37	0.95	0.513514	3.3557	0	No
LGG	A6TY	8756	12:99097198,Missense_Mutation,A,G,A6TY	APAF1	chr12:99097149-99097277:+	NM_013229:17:19	14	NM_013229:17:18	8	NM_013229:18:19	9	1.75	1.55556	4.1165	0.0175137	No
LGG	A6TY	8756	12:99097198,Missense_Mutation,A,G,A6TY	APAF1	chr12:99097149-99097277:+	NM_181861:17:19	14	NM_181861:17:18	8	NM_181861:18:19	9	1.75	1.55556	4.1165	0.0175137	No
BRCA	A1XK	8255	12:3029956,Frame_Shift_Del,A,-,A1XK	TULP3	chr12:3029929-3030088:+	NM_003324:2:4	18	NM_003324:2:3	24	NM_003324:3:4	31	0.75	0.580645	5.90376	0.0324669	No
BRCA	A1XK	8255	12:3029956,Frame_Shift_Del,A,-,A1XK	TULP3	chr12:3029929-3030088:+	NM_001160408:2:4	18	NM_001160408:2:3	24	NM_001160408:3:4	31	0.75	0.580645	5.90376	0.0324669	No
CESC	AA3W	8932	12:123646677,Silent,G,A,AA3W	MPHOSPH9	chr12:123646662-123646765:-	NM_022782:20:22	20	NM_022782:20:21	22	NM_022782:21:22	27	0.909091	0.740741	3.50495	0.00329822	No
CESC	AA3W	8932	12:123646677,Silent,G,A,AA3W	MPHOSPH9	chr12:123646662-123646765:-	NR_103517:20:22	20	NR_103517:20:21	22	NR_103517:21:22	27	0.909091	0.740741	3.50495	0.00329822	No
ESCA	A6VZ	8795	12:104682731,Silent,A,C,A6VZ	TXNRD1	chr12:104682709-104682818:+	NM_182729:1:3	101	NM_182729:1:2	106	NM_182729:2:3	149	0.95283	0.677852	29.3167	0.0387084	No
ESCA	AA7D	8445	12:42778782,Silent,A,G,AA7D	PPHLN1	chr12:42778742-42778798:+	NM_016488:5:7	73	NM_016488:5:6	93	NM_016488:6:7	84	0.784946	0.869048	19.7389	0.0139458	No
ESCA	AA7D	8445	12:42778782,Silent,A,G,AA7D	PPHLN1	chr12:42778742-42778798:+	NM_201440:5:7	73	NM_201440:5:6	93	NM_201440:6:7	84	0.784946	0.869048	19.7389	0.0139458	No
ESCA	AA7D	8445	12:42778782,Silent,A,G,AA7D	PPHLN1	chr12:42778742-42778798:+	NM_201439:5:7	73	NM_201439:5:6	93	NM_201439:6:7	84	0.784946	0.869048	19.7389	0.0139458	No
ESCA	AA7D	8445	12:42778782,Silent,A,G,AA7D	PPHLN1	chr12:42778742-42778798:+	NM_201515:6:8	73	NM_201515:6:7	93	NM_201515:7:8	84	0.784946	0.869048	19.7389	0.0139458	No
ESCA	AA7D	8445	12:42778782,Silent,A,G,AA7D	PPHLN1	chr12:42778742-42778798:+	NM_201438:5:7	73	NM_201438:5:6	93	NM_201438:6:7	84	0.784946	0.869048	19.7389	0.0139458	No
ESCA	AA7D	8445	12:42778782,Silent,A,G,AA7D	PPHLN1	chr12:42778742-42778798:+	NM_001143787:4:6	73	NM_001143787:4:5	93	NM_001143787:5:6	84	0.784946	0.869048	19.7389	0.0139458	No
LIHC	A39Y	8889	12:121017612,Frame_Shift_Del,C,-,A39Y	POP5	chr12:121017577-121017726:-	NM_015918:2:4	108	NM_015918:2:3	173	NM_015918:3:4	177	0.624277	0.610169	18.9431	0.00408816	No
LUAD	A7SV	8932	12:123646734,Missense_Mutation,C,A,A7SV	MPHOSPH9	chr12:123646662-123646765:-	NM_022782:20:22	14	NM_022782:20:21	22	NM_022782:21:22	22	0.636364	0.636364	1.60971	0.00675377	No
LUAD	A7SV	8932	12:123646734,Missense_Mutation,C,A,A7SV	MPHOSPH9	chr12:123646662-123646765:-	NR_103517:20:22	14	NR_103517:20:21	22	NR_103517:21:22	22	0.636364	0.636364	1.60971	0.00675377	No
LUAD	6590	8371	12:21659867,Missense_Mutation,G,T,6590	GOLT1B	chr12:21659819-21659910:+	NM_016072:1:3	72	NM_016072:1:2	56	NM_016072:2:3	41	1.28571	1.7561	0.161165	0	No
LUAD	5049	8873	12:117604703,Missense_Mutation,C,A,5049	FBXO21	chr12:117604703-117604882:-	NM_015002:7:9	21	NM_015002:7:8	16	NM_015002:8:9	30	1.3125	0.7	0.931907	0	No
LUAD	5049	8873	12:117604703,Missense_Mutation,C,A,5049	FBXO21	chr12:117604703-117604882:-	NM_033624:7:9	21	NM_033624:7:8	16	NM_033624:8:9	30	1.3125	0.7	0.931907	0	No
OV	975	8475	12:48529115,Silent,C,G,0975	PFKM	chr12:48529074-48529166:+	NM_000289:9:11	21	NM_000289:9:10	35	NM_000289:10:11	32	0.6	0.65625	6.70297	0.0367979	No
OV	975	8475	12:48529115,Silent,C,G,0975	PFKM	chr12:48529074-48529166:+	NM_001166687:9:11	21	NM_001166687:9:10	35	NM_001166687:10:11	32	0.6	0.65625	6.70297	0.0367979	No
OV	975	8475	12:48529115,Silent,C,G,0975	PFKM	chr12:48529074-48529166:+	NM_001166686:11:13	21	NM_001166686:11:12	35	NM_001166686:12:13	32	0.6	0.65625	6.70297	0.0367979	No
OV	975	8475	12:48529115,Silent,C,G,0975	PFKM	chr12:48529074-48529166:+	NM_001166688:8:10	21	NM_001166688:8:9	35	NM_001166688:9:10	32	0.6	0.65625	6.70297	0.0367979	No
PAAD	7651	8675	12:70206614,Missense_Mutation,A,G,7651	RAB3IP	chr12:70206558-70206657:+	NM_022456:8:10	26	NM_022456:8:9	39	NM_022456:9:10	23	0.666667	1.13043	2.69318	0	No
PAAD	7651	8675	12:70206614,Missense_Mutation,A,G,7651	RAB3IP	chr12:70206558-70206657:+	NM_175623:8:10	26	NM_175623:8:9	39	NM_175623:9:10	23	0.666667	1.13043	2.69318	0	No
PAAD	7651	8675	12:70206614,Missense_Mutation,A,G,7651	RAB3IP	chr12:70206558-70206657:+	NM_001278402:6:8	26	NM_001278402:6:7	39	NM_001278402:7:8	23	0.666667	1.13043	2.69318	0	No
PAAD	7651	8675	12:70206614,Missense_Mutation,A,G,7651	RAB3IP	chr12:70206558-70206657:+	NM_001024647:6:8	26	NM_001024647:6:7	39	NM_001024647:7:8	23	0.666667	1.13043	2.69318	0	No
SARC	A6YT	8540	12:53680490,Missense_Mutation,G,T,A6YT	ESPL1	chr12:53679708-53680696:+	NM_012291:17:19	13	NM_012291:17:18	15	NM_012291:18:19	23	0.866667	0.565217	2.43529	0.0158721	No
STAD	7707	8819	12:110019240,Frame_Shift_Del,C,-,7707	MVK	chr12:110019200-110019355:+	NM_000431:4:6	16	NM_000431:4:5	11	NM_000431:5:6	15	1.45455	1.06667	4.78142	0.0232758	No
STAD	7707	8819	12:110019240,Frame_Shift_Del,C,-,7707	MVK	chr12:110019200-110019355:+	NM_001114185:4:6	16	NM_001114185:4:5	11	NM_001114185:5:6	15	1.45455	1.06667	4.78142	0.0232758	No
STAD	A4BF	8325	12:10275931,Missense_Mutation,G,T,A4BF	CLEC7A	chr12:10275844-10275962:-	NM_197950:2:4	16	NM_197950:2:3	23	NM_197950:3:4	26	0.695652	0.615385	2.74603	0.0123167	No
STAD	A4BF	8325	12:10275931,Missense_Mutation,G,T,A4BF	CLEC7A	chr12:10275844-10275962:-	NM_022570:3:5	16	NM_022570:3:4	23	NM_022570:4:5	26	0.695652	0.615385	2.74603	0.0123167	No
STAD	A4BF	8325	12:10275931,Missense_Mutation,G,T,A4BF	CLEC7A	chr12:10275844-10275962:-	NM_197947:4:6	16	NM_197947:4:5	23	NM_197947:5:6	26	0.695652	0.615385	2.74603	0.0123167	No
STAD	8361	8873	12:117604703,Missense_Mutation,C,T,8361	FBXO21	chr12:117604703-117604882:-	NM_015002:7:9	17	NM_015002:7:8	30	NM_015002:8:9	27	0.566667	0.62963	1.20635	0	Yes
STAD	8361	8873	12:117604703,Missense_Mutation,C,T,8361	FBXO21	chr12:117604703-117604882:-	NM_033624:7:9	17	NM_033624:7:8	30	NM_033624:8:9	27	0.566667	0.62963	1.20635	0	Yes
UCEC	A1DV	8927	12:123460391,Missense_Mutation,G,T,A1DV	OGFOD2	chr12:123460358-123460414:+	NM_001304833:1:3	12	NM_001304833:1:2	12	NM_001304833:2:3	20	1	0.6	1.53125	0.0163616	No
UCEC	A2HD	8469	12:48189721,Missense_Mutation,C,T,A2HD	HDAC7	chr12:48189689-48189799:-	NM_015401:8:10	89	NM_015401:8:9	112	NM_015401:9:10	136	0.794643	0.654412	29.7274	0.0292336	No
UCEC	A2HD	8469	12:48189721,Missense_Mutation,C,T,A2HD	HDAC7	chr12:48189689-48189799:-	NM_001308090:7:9	89	NM_001308090:7:8	112	NM_001308090:8:9	136	0.794643	0.654412	29.7274	0.0292336	No
UCEC	A0G2	8823	12:110238436,Silent,G,C,A0G2	TRPV4	chr12:110238423-110238563:-	NM_021625:4:6	16	NM_021625:4:5	26	NM_021625:5:6	10	0.615385	1.6	0.62037	0	No
UCEC	A0G2	8823	12:110238436,Silent,G,C,A0G2	TRPV4	chr12:110238423-110238563:-	NM_001177431:4:6	16	NM_001177431:4:5	26	NM_001177431:5:6	10	0.615385	1.6	0.62037	0	No
UCEC	A0G2	8823	12:110238436,Silent,G,C,A0G2	TRPV4	chr12:110238423-110238563:-	NM_147204:3:5	16	NM_147204:3:4	26	NM_147204:4:5	10	0.615385	1.6	0.62037	0	No
UCEC	A3B0	8786	12:102589201,Missense_Mutation,C,A,A3B0	PARPBP	chr12:102589090-102589225:+	NM_017915:9:11	18	NM_017915:9:10	9	NM_017915:10:11	10	2	1.8	3.48155	0.0134706	No
UCEC	A3B0	8786	12:102589201,Missense_Mutation,C,A,A3B0	PARPBP	chr12:102589090-102589225:+	NM_001319993:10:12	18	NM_001319993:10:11	9	NM_001319993:11:12	10	2	1.8	3.48155	0.0134706	No
UCEC	A3B0	8786	12:102589201,Missense_Mutation,C,A,A3B0	PARPBP	chr12:102589090-102589225:+	NM_001319994:9:11	18	NM_001319994:9:10	9	NM_001319994:10:11	10	2	1.8	3.48155	0.0134706	No
UCEC	A3B0	8786	12:102589201,Missense_Mutation,C,A,A3B0	PARPBP	chr12:102589090-102589225:+	NM_001319988:10:12	18	NM_001319988:10:11	9	NM_001319988:11:12	10	2	1.8	3.48155	0.0134706	No
UCEC	A22U	8280	12:6787864,Missense_Mutation,G,T,A22U	ZNF384	chr12:6787829-6787876:-	NM_001135734:4:6	62	NM_001135734:4:5	39	NM_001135734:5:6	34	1.58974	1.82353	16.7845	0.0235346	No
UCEC	A22U	8280	12:6787864,Missense_Mutation,G,T,A22U	ZNF384	chr12:6787829-6787876:-	NM_133476:4:6	62	NM_133476:4:5	39	NM_133476:5:6	34	1.58974	1.82353	16.7845	0.0235346	No
UCEC	A0K6	8889	12:121017578,Silent,T,C,A0K6	POP5	chr12:121017577-121017726:-	NM_015918:2:4	87	NM_015918:2:3	143	NM_015918:3:4	158	0.608392	0.550633	27.4249	0.0161105	No
UCEC	A0J0	8722	12:88434028,Missense_Mutation,T,G,A0J0	C12orf29	chr12:88433925-88434042:+	NM_001009894:1:3	28	NM_001009894:1:2	40	NM_001009894:2:3	28	0.7	1	7.92989	0.0254439	No
UCEC	A1OF	8279	12:6781551,Silent,G,T,A1OF	ZNF384	chr12:6781516-6781698:-	NM_001135734:7:9	154	NM_001135734:7:8	89	NM_001135734:8:9	100	1.73034	1.54	77.0849	0.0440405	No
UCEC	A160	8921	12:123005052,Frame_Shift_Del,T,-,A160	RSRC2	chr12:123005051-123005128:-	NR_036435:3:5	19	NR_036435:3:4	14	NR_036435:4:5	10	1.35714	1.9	1.64706	0.0092341	No
BLCA	A3WW	8977	13:20413042,Missense_Mutation,G,A,A3WW	ZMYM5	chr13:20412840-20413125:-	NM_001039650:4:6	14	NM_001039650:4:5	14	NM_001039650:5:6	12	1	1.16667	4.2629	0.035168	No
COAD	6717	8987	13:21746799,Missense_Mutation,C,A,6717	SKA3	chr13:21746759-21746820:-	NM_145061:1:3	26	NM_145061:1:2	14	NM_145061:2:3	13	1.85714	2	7.54186	0.035881	No
COAD	6717	8987	13:21746799,Missense_Mutation,C,A,6717	SKA3	chr13:21746759-21746820:-	NM_001166017:1:3	26	NM_001166017:1:2	14	NM_001166017:2:3	13	1.85714	2	7.54186	0.035881	No
READ	3902	9100	13:52532497,Frame_Shift_Ins,-,G,3902	ATP7B	chr13:52532447-52532680:-	NM_001243182:8:10	18	NM_001243182:8:9	15	NM_001243182:9:10	36	1.2	0.5	3.65101	0.0247077	No
READ	3902	9100	13:52532497,Frame_Shift_Ins,-,G,3902	ATP7B	chr13:52532447-52532680:-	NM_000053:7:9	18	NM_000053:7:8	15	NM_000053:8:9	36	1.2	0.5	3.65101	0.0247077	No
ESCA	A7RB	9120	13:73305435,Missense_Mutation,G,C,A7RB	BORA	chr13:73305419-73305525:+	NM_024808:2:4	15	NM_024808:2:3	18	NM_024808:3:4	29	0.833333	0.517241	3.54144	0.00656247	No
ESCA	A7RB	9120	13:73305444,Missense_Mutation,T,G,A7RB	BORA	chr13:73305419-73305525:+	NM_024808:2:4	15	NM_024808:2:3	18	NM_024808:3:4	29	0.833333	0.517241	3.54144	0.00656247	No
ESCA	A7RB	9120	13:73305444,Missense_Mutation,T,G,A7RB	BORA	chr13:73305419-73305525:+	NM_001286746:2:4	15	NM_001286746:2:3	18	NM_001286746:3:4	29	0.833333	0.517241	3.54144	0.00656247	No
ESCA	A7RB	9120	13:73305435,Missense_Mutation,G,C,A7RB	BORA	chr13:73305419-73305525:+	NM_001286746:2:4	15	NM_001286746:2:3	18	NM_001286746:3:4	29	0.833333	0.517241	3.54144	0.00656247	No
UCEC	A0G2	8977	13:20412933,Missense_Mutation,C,T,A0G2	ZMYM5	chr13:20412840-20413125:-	NM_001039650:4:6	22	NM_001039650:4:5	32	NM_001039650:5:6	29	0.6875	0.758621	3.70336	0.00740623	No
UCEC	A5DW	9012	13:28771334,Missense_Mutation,C,T,A5DW	PAN3	chr13:28771322-28771483:+	NM_175854:4:6	25	NM_175854:4:5	34	NM_175854:5:6	28	0.735294	0.892857	6.70818	0.0380774	No
UCEC	A1GD	8991	13:21999797,Nonsense_Mutation,C,A,A1GD	ZDHHC20	chr13:21999791-21999817:-	NR_104487:1:3	23	NR_104487:1:2	38	NR_104487:2:3	46	0.605263	0.5	0.568015	0	No
UCEC	A1GD	8991	13:21999797,Nonsense_Mutation,C,A,A1GD	ZDHHC20	chr13:21999791-21999817:-	NM_001330059:1:3	23	NM_001330059:1:2	38	NM_001330059:2:3	46	0.605263	0.5	0.568015	0	No
UCEC	A1GD	8991	13:21999797,Nonsense_Mutation,C,A,A1GD	ZDHHC20	chr13:21999791-21999817:-	NR_104486:1:3	23	NR_104486:1:2	38	NR_104486:2:3	46	0.605263	0.5	0.568015	0	No
BLCA	A1HR	9528	14:93081784,Missense_Mutation,G,C,A1HR	RIN3	chr14:93081752-93081824:+	NM_024832:3:5	11	NM_024832:3:4	18	NM_024832:4:5	9	0.611111	1.22222	1.84767	0.0137514	Yes
BLCA	A1HR	9528	14:93081784,Missense_Mutation,G,C,A1HR	RIN3	chr14:93081752-93081824:+	NM_001319987:2:4	11	NM_001319987:2:3	18	NM_001319987:3:4	9	0.611111	1.22222	1.84767	0.0137514	Yes
GBM	5414	9413	14:69920026,Missense_Mutation,G,A,5414	SLC39A9	chr14:69919958-69920026:+	NM_018375:3:5	38	NM_018375:3:4	41	NM_018375:4:5	48	0.926829	0.791667	6.04575	0	Yes
GBM	5414	9413	14:69920026,Missense_Mutation,G,A,5414	SLC39A9	chr14:69919958-69920026:+	NM_001252150:3:5	38	NM_001252150:3:4	41	NM_001252150:4:5	48	0.926829	0.791667	6.04575	0	Yes
GBM	5414	9413	14:69920026,Missense_Mutation,G,A,5414	SLC39A9	chr14:69919958-69920026:+	NM_001252152:4:6	38	NM_001252152:4:5	41	NM_001252152:5:6	48	0.926829	0.791667	6.04575	0	Yes
GBM	5414	9413	14:69920026,Missense_Mutation,G,A,5414	SLC39A9	chr14:69919958-69920026:+	NM_001252151:3:5	38	NM_001252151:3:4	41	NM_001252151:4:5	48	0.926829	0.791667	6.04575	0	Yes
BRCA	A128	9341	14:55203892,Frame_Shift_Del,C,-,A128	SAMD4A	chr14:55203742-55204005:+	NM_015589:2:4	36	NM_015589:2:3	22	NM_015589:3:4	18	1.63636	2	8.9182	0.0131015	No
LUAD	8499	9593	14:104040453,Missense_Mutation,G,A,8499	APOPT1	chr14:104040444-104040507:+	NM_032374:2:4	118	NM_032374:2:3	175	NM_032374:3:4	199	0.674286	0.592965	12.7883	0.00388169	No
LUAD	8499	9593	14:104040453,Missense_Mutation,G,A,8499	APOPT1	chr14:104040444-104040507:+	NM_001302652:2:4	118	NM_001302652:2:3	175	NM_001302652:3:4	199	0.674286	0.592965	12.7883	0.00388169	No
LUAD	8499	9593	14:104040453,Missense_Mutation,G,A,8499	APOPT1	chr14:104040444-104040507:+	NR_126431:3:5	118	NR_126431:3:4	175	NR_126431:4:5	199	0.674286	0.592965	12.7883	0.00388169	No
LUAD	2656	9341	14:55203891,Frame_Shift_Ins,-,C,2656	SAMD4A	chr14:55203742-55204005:+	NM_015589:2:4	77	NM_015589:2:3	68	NM_015589:3:4	57	1.13235	1.35088	13.9981	0.00248836	No
LUSC	8490	9270	14:31382844,Silent,T,A,8490	STRN3	chr14:31382730-31382863:-	NM_014574:7:9	15	NM_014574:7:8	18	NM_014574:8:9	25	0.833333	0.6	2.57229	0.00967293	No
OV	2084	9341	14:55203891,Frame_Shift_Ins,-,C,2084	SAMD4A	chr14:55203742-55204005:+	NM_015589:2:4	18	NM_015589:2:3	9	NM_015589:3:4	9	2	2	7.09571	0.041992	No
STAD	A91K	9189	14:20840982,Missense_Mutation,G,A,A91K	TEP1	chr14:20840892-20841016:-	NM_001319035:46:48	20	NM_001319035:46:47	31	NM_001319035:47:48	26	0.645161	0.769231	6.99206	0.0223615	No
STAD	A91K	9189	14:20840982,Missense_Mutation,G,A,A91K	TEP1	chr14:20840892-20841016:-	NM_007110:48:50	20	NM_007110:48:49	31	NM_007110:49:50	26	0.645161	0.769231	6.99206	0.0223615	No
STAD	8081	9275	14:32562346,Frame_Shift_Ins,-,A,8081	ARHGAP5	chr14:32559708-32563592:+	NM_001173:1:3	11	NM_001173:1:2	9	NM_001173:2:3	20	1.22222	0.55	1.61429	0.00569096	No
STAD	8081	9275	14:32562345,Frame_Shift_Ins,-,A,8081	ARHGAP5	chr14:32559708-32563592:+	NM_001173:1:3	11	NM_001173:1:2	9	NM_001173:2:3	20	1.22222	0.55	1.61429	0.00569096	No
THYM	A96Q	9326	14:51223624,Missense_Mutation,G,A,A96Q	NIN	chr14:51223210-51225348:-	NM_020921:17:19	42	NM_020921:17:18	24	NM_020921:18:19	22	1.75	1.90909	11.2521	0.00873975	No
THYM	A96Q	9326	14:51223624,Missense_Mutation,G,A,A96Q	NIN	chr14:51223210-51225348:-	NM_182946:17:19	42	NM_182946:17:18	24	NM_182946:18:19	22	1.75	1.90909	11.2521	0.00873975	No
THYM	A96Q	9326	14:51223624,Missense_Mutation,G,A,A96Q	NIN	chr14:51223210-51225348:-	NM_182944:17:19	42	NM_182944:17:18	24	NM_182944:18:19	22	1.75	1.90909	11.2521	0.00873975	No
UCEC	A2HD	9430	14:73750950,Missense_Mutation,C,T,A2HD	NUMB	chr14:73750789-73751082:-	NM_001005743:9:11	50	NM_001005743:9:10	79	NM_001005743:10:11	96	0.632911	0.520833	3.14286	0	No
UCEC	A2HD	9430	14:73750950,Missense_Mutation,C,T,A2HD	NUMB	chr14:73750789-73751082:-	NM_001320114:9:11	50	NM_001320114:9:10	79	NM_001320114:10:11	96	0.632911	0.520833	3.14286	0	No
UCEC	A2HD	9430	14:73750950,Missense_Mutation,C,T,A2HD	NUMB	chr14:73750789-73751082:-	NM_001005745:8:10	50	NM_001005745:8:9	79	NM_001005745:9:10	96	0.632911	0.520833	3.14286	0	No
UCEC	A2HD	9430	14:73750950,Missense_Mutation,C,T,A2HD	NUMB	chr14:73750789-73751082:-	NM_001005744:9:11	50	NM_001005744:9:10	79	NM_001005744:10:11	96	0.632911	0.520833	3.14286	0	No
UCEC	A2HD	9430	14:73750950,Missense_Mutation,C,T,A2HD	NUMB	chr14:73750789-73751082:-	NM_003744:8:10	50	NM_003744:8:9	79	NM_003744:9:10	96	0.632911	0.520833	3.14286	0	No
UCEC	A6W3	9593	14:104040450,Nonsense_Mutation,G,T,A6W3	APOPT1	chr14:104040444-104040507:+	NM_032374:2:4	76	NM_032374:2:3	125	NM_032374:3:4	131	0.608	0.580153	13.0683	0.011247	No
UCEC	A6W3	9593	14:104040450,Nonsense_Mutation,G,T,A6W3	APOPT1	chr14:104040444-104040507:+	NM_001302652:2:4	76	NM_001302652:2:3	125	NM_001302652:3:4	131	0.608	0.580153	13.0683	0.011247	No
UCEC	A6W3	9593	14:104040450,Nonsense_Mutation,G,T,A6W3	APOPT1	chr14:104040444-104040507:+	NR_126431:3:5	76	NR_126431:3:4	125	NR_126431:4:5	131	0.608	0.580153	13.0683	0.011247	No
UCEC	A3FA	9614	14:105960203,Missense_Mutation,A,G,A3FA	C14orf80	chr14:105960172-105960270:+	NM_001134875:4:6	54	NM_001134875:4:5	60	NM_001134875:5:6	51	0.9	1.05882	14.1232	0.0117543	No
BLCA	AAMZ	9653	15:34520658,Silent,G,A,AAMZ	EMC4	chr15:34520630-34520790:+	NM_016454:3:5	354	NM_016454:3:4	367	NM_016454:4:5	327	0.964578	1.08257	72.7389	0	No
GBM	5416	10078	15:102198054,Missense_Mutation,G,T,5416	TARSL2	chr15:102197988-102198060:-	NM_152334:16:18	15	NM_152334:16:17	12	NM_152334:17:18	9	1.25	1.66667	1.68627	0.00652126	No
COAD	3833	9653	15:34520760,Silent,G,A,3833	EMC4	chr15:34520630-34520790:+	NM_016454:3:5	178	NM_016454:3:4	294	NM_016454:4:5	321	0.605442	0.554517	59.4802	0.00101119	No
COAD	3877	9834	15:64373324,Nonsense_Mutation,G,A,3877	FAM96A	chr15:64373301-64373350:-	NR_110310:3:5	249	NR_110310:3:4	396	NR_110310:4:5	424	0.628788	0.587264	89.3302	0.00628417	No
COAD	3877	9834	15:64373324,Nonsense_Mutation,G,A,3877	FAM96A	chr15:64373301-64373350:-	NM_032231:2:4	249	NM_032231:2:3	396	NM_032231:3:4	424	0.628788	0.587264	89.3302	0.00628417	No
COAD	3662	9816	15:59191914,Missense_Mutation,A,G,3662	SLTM	chr15:59191668-59192136:-	NM_024755:6:8	18	NM_024755:6:7	14	NM_024755:7:8	33	1.28571	0.545455	4.8785	0.0243758	No
LIHC	A3KG	9915	15:74324997,Frame_Shift_Del,C,-,A3KG	PML	chr15:74324913-74325056:+	NM_033244:4:6	33	NM_033244:4:5	59	NM_033244:5:6	56	0.559322	0.589286	13.4837	0.0405148	No
LUAD	7043	9940	15:76152291,Missense_Mutation,G,C,7043	UBE2Q2	chr15:76152219-76152323:+	NM_173469:2:4	58	NM_173469:2:3	60	NM_173469:3:4	83	0.966667	0.698795	13.3612	0.00582293	No
LUAD	7043	9940	15:76152291,Missense_Mutation,G,C,7043	UBE2Q2	chr15:76152219-76152323:+	NM_001145335:2:4	58	NM_001145335:2:3	60	NM_001145335:3:4	83	0.966667	0.698795	13.3612	0.00582293	No
LUSC	A5MI	9941	15:76196872,Missense_Mutation,C,T,A5MI	FBXO22	chr15:76196832-76196970:+	NM_012170:1:3	58	NM_012170:1:2	67	NM_012170:2:3	66	0.865672	0.878788	22.002	0.0258792	No
LUSC	A5MI	9941	15:76196872,Missense_Mutation,C,T,A5MI	FBXO22	chr15:76196832-76196970:+	NM_147188:1:3	58	NM_147188:1:2	67	NM_147188:2:3	66	0.865672	0.878788	22.002	0.0258792	No
LUSC	A52Q	9666	15:40308852,Silent,G,A,A52Q	EIF2AK4	chr15:40308703-40308873:+	NM_001013703:27:29	32	NM_001013703:27:28	28	NM_001013703:28:29	39	1.14286	0.820513	6.32797	0.00201174	No
STAD	A8P2	9874	15:68491894,Nonsense_Mutation,G,A,A8P2	CALML4	chr15:68491879-68492019:-	NM_033429:2:4	240	NM_033429:2:3	157	NM_033429:3:4	217	1.52866	1.10599	43.8889	0.00900448	No
STAD	A8E3	9770	15:50776541,Missense_Mutation,G,A,A8E3	USP8	chr15:50776472-50776558:+	NM_005154:11:13	64	NM_005154:11:12	34	NM_005154:12:13	37	1.88235	1.72973	32.7011	0.0324106	No
STAD	A8E3	9770	15:50776541,Missense_Mutation,G,A,A8E3	USP8	chr15:50776472-50776558:+	NM_001128610:11:13	64	NM_001128610:11:12	34	NM_001128610:12:13	37	1.88235	1.72973	32.7011	0.0324106	No
STAD	8591	9714	15:43470863,Missense_Mutation,C,A,8591	TMEM62	chr15:43470805-43470909:+	NM_001347019:8:10	29	NM_001347019:8:9	43	NM_001347019:9:10	46	0.674419	0.630435	7.2619	0.00592862	No
STAD	8591	9714	15:43470863,Missense_Mutation,C,A,8591	TMEM62	chr15:43470805-43470909:+	NM_001347008:9:11	29	NM_001347008:9:10	43	NM_001347008:10:11	46	0.674419	0.630435	7.2619	0.00592862	No
STAD	8591	9714	15:43470863,Missense_Mutation,C,A,8591	TMEM62	chr15:43470805-43470909:+	NM_001347033:9:11	29	NM_001347033:9:10	43	NM_001347033:10:11	46	0.674419	0.630435	7.2619	0.00592862	No
STAD	8591	9714	15:43470863,Missense_Mutation,C,A,8591	TMEM62	chr15:43470805-43470909:+	NM_001347009:10:12	29	NM_001347009:10:11	43	NM_001347009:11:12	46	0.674419	0.630435	7.2619	0.00592862	No
STAD	8591	9714	15:43470863,Missense_Mutation,C,A,8591	TMEM62	chr15:43470805-43470909:+	NM_001347010:10:12	29	NM_001347010:10:11	43	NM_001347010:11:12	46	0.674419	0.630435	7.2619	0.00592862	No
STAD	8591	9714	15:43470863,Missense_Mutation,C,A,8591	TMEM62	chr15:43470805-43470909:+	NM_001347011:9:11	29	NM_001347011:9:10	43	NM_001347011:10:11	46	0.674419	0.630435	7.2619	0.00592862	No
STAD	8591	9714	15:43470863,Missense_Mutation,C,A,8591	TMEM62	chr15:43470805-43470909:+	NM_001347004:11:13	29	NM_001347004:11:12	43	NM_001347004:12:13	46	0.674419	0.630435	7.2619	0.00592862	No
STAD	8591	9714	15:43470863,Missense_Mutation,C,A,8591	TMEM62	chr15:43470805-43470909:+	NM_001347012:9:11	29	NM_001347012:9:10	43	NM_001347012:10:11	46	0.674419	0.630435	7.2619	0.00592862	No
STAD	8591	9714	15:43470863,Missense_Mutation,C,A,8591	TMEM62	chr15:43470805-43470909:+	NM_001347005:10:12	29	NM_001347005:10:11	43	NM_001347005:11:12	46	0.674419	0.630435	7.2619	0.00592862	No
STAD	8591	9714	15:43470863,Missense_Mutation,C,A,8591	TMEM62	chr15:43470805-43470909:+	NM_001347020:9:11	29	NM_001347020:9:10	43	NM_001347020:10:11	46	0.674419	0.630435	7.2619	0.00592862	No
STAD	8591	9714	15:43470863,Missense_Mutation,C,A,8591	TMEM62	chr15:43470805-43470909:+	NM_024956:11:13	29	NM_024956:11:12	43	NM_024956:12:13	46	0.674419	0.630435	7.2619	0.00592862	No
STAD	8591	9714	15:43470863,Missense_Mutation,C,A,8591	TMEM62	chr15:43470805-43470909:+	NM_001347021:8:10	29	NM_001347021:8:9	43	NM_001347021:9:10	46	0.674419	0.630435	7.2619	0.00592862	No
STAD	8591	9714	15:43470863,Missense_Mutation,C,A,8591	TMEM62	chr15:43470805-43470909:+	NM_001347006:11:13	29	NM_001347006:11:12	43	NM_001347006:12:13	46	0.674419	0.630435	7.2619	0.00592862	No
STAD	8591	9714	15:43470863,Missense_Mutation,C,A,8591	TMEM62	chr15:43470805-43470909:+	NM_001347023:8:10	29	NM_001347023:8:9	43	NM_001347023:9:10	46	0.674419	0.630435	7.2619	0.00592862	No
STAD	8591	9714	15:43470863,Missense_Mutation,C,A,8591	TMEM62	chr15:43470805-43470909:+	NM_001347007:10:12	29	NM_001347007:10:11	43	NM_001347007:11:12	46	0.674419	0.630435	7.2619	0.00592862	No
STAD	8591	9714	15:43470863,Missense_Mutation,C,A,8591	TMEM62	chr15:43470805-43470909:+	NM_001347013:10:12	29	NM_001347013:10:11	43	NM_001347013:11:12	46	0.674419	0.630435	7.2619	0.00592862	No
UCEC	A2HC	9818	15:59205730,Missense_Mutation,C,T,A2HC	SLTM	chr15:59205698-59205895:-	NR_135043:2:4	45	NR_135043:2:3	39	NR_135043:3:4	24	1.15385	1.875	1.78333	6.84006e-05	No
UCEC	A2HC	9818	15:59205730,Missense_Mutation,C,T,A2HC	SLTM	chr15:59205698-59205895:-	NM_001013843:3:5	45	NM_001013843:3:4	39	NM_001013843:4:5	24	1.15385	1.875	1.78333	6.84006e-05	No
UCEC	A2HC	9818	15:59205730,Missense_Mutation,C,T,A2HC	SLTM	chr15:59205698-59205895:-	NM_024755:3:5	45	NM_024755:3:4	39	NM_024755:4:5	24	1.15385	1.875	1.78333	6.84006e-05	No
UCEC	A05Z	9707	15:42820618,Missense_Mutation,G,A,A05Z	SNAP23	chr15:42820460-42820618:+	NM_003825:5:7	16	NM_003825:5:6	16	NM_003825:6:7	23	1	0.695652	1.16206	0.00368183	No
BRCA	A1JA	10222	16:15180234,Silent,G,A,A1JA	RRN3	chr16:15180222-15180311:-	NM_018427:3:5	74	NM_018427:3:4	70	NM_018427:4:5	89	1.05714	0.831461	17.5179	0.0091632	No
COAD	6717	10301	16:28843822,Nonsense_Mutation,G,T,6717	ATXN2L	chr16:28843817-28843888:+	NM_001308230:11:13	93	NM_001308230:11:12	166	NM_001308230:12:13	138	0.560241	0.673913	15.3791	0	No
COAD	3867	10225	16:15719425,Frame_Shift_Del,T,-,3867	KIAA0430	chr16:15719229-15719657:-	NM_001184999:7:9	12	NM_001184999:7:8	16	NM_001184999:8:9	16	0.75	0.75	2	0.00831204	No
COAD	3867	10225	16:15719425,Frame_Shift_Del,T,-,3867	KIAA0430	chr16:15719229-15719657:-	NM_014647:7:9	12	NM_014647:7:8	16	NM_014647:8:9	16	0.75	0.75	2	0.00831204	No
COAD	4951	10311	16:28993317,Missense_Mutation,G,A,4951	SPNS1	chr16:28993222-28993377:+	NM_001142448:7:9	137	NM_001142448:7:8	169	NM_001142448:8:9	151	0.810651	0.907285	22.0767	0	No
COAD	4951	10311	16:28993317,Missense_Mutation,G,A,4951	SPNS1	chr16:28993222-28993377:+	NM_032038:6:8	137	NM_032038:6:7	169	NM_032038:7:8	151	0.810651	0.907285	22.0767	0	No
COAD	4951	10311	16:28993317,Missense_Mutation,G,A,4951	SPNS1	chr16:28993222-28993377:+	NM_001142450:7:9	137	NM_001142450:7:8	169	NM_001142450:8:9	151	0.810651	0.907285	22.0767	0	No
LUAD	6215	10233	16:16256971,Nonsense_Mutation,C,A,6215	ABCC6	chr16:16256850-16257049:-	NM_001171:23:25	34	NM_001171:23:24	40	NM_001171:24:25	47	0.85	0.723404	4.25631	0.00195015	No
LUSC	4083	10284	16:24902294,Missense_Mutation,G,T,4083	SLC5A11	chr16:24902190-24902395:+	NM_001258411:8:10	11	NM_001258411:8:9	11	NM_001258411:9:10	22	1	0.5	0.269777	0.00606974	No
LUSC	4083	10284	16:24902294,Missense_Mutation,G,T,4083	SLC5A11	chr16:24902190-24902395:+	NM_001258412:7:9	11	NM_001258412:7:8	11	NM_001258412:8:9	22	1	0.5	0.269777	0.00606974	No
LUSC	4083	10284	16:24902294,Missense_Mutation,G,T,4083	SLC5A11	chr16:24902190-24902395:+	NM_001258413:8:10	11	NM_001258413:8:9	11	NM_001258413:9:10	22	1	0.5	0.269777	0.00606974	No
LUSC	4083	10284	16:24902294,Missense_Mutation,G,T,4083	SLC5A11	chr16:24902190-24902395:+	NM_052944:8:10	11	NM_052944:8:9	11	NM_052944:9:10	22	1	0.5	0.269777	0.00606974	No
LUSC	1075	10181	16:4871572,Silent,C,T,1075	GLYR1	chr16:4871548-4871598:-	NM_032569:7:9	60	NM_032569:7:8	87	NM_032569:8:9	73	0.689655	0.821918	8.90161	0	No
LUSC	1075	10181	16:4871572,Silent,C,T,1075	GLYR1	chr16:4871548-4871598:-	NR_136696:7:9	60	NR_136696:7:8	87	NR_136696:8:9	73	0.689655	0.821918	8.90161	0	No
LUSC	1075	10181	16:4871572,Silent,C,T,1075	GLYR1	chr16:4871548-4871598:-	NM_001308096:7:9	60	NM_001308096:7:8	87	NM_001308096:8:9	73	0.689655	0.821918	8.90161	0	No
LUSC	1075	10181	16:4871572,Silent,C,T,1075	GLYR1	chr16:4871548-4871598:-	NR_136695:8:10	60	NR_136695:8:9	87	NR_136695:9:10	73	0.689655	0.821918	8.90161	0	No
LUSC	1075	10181	16:4871572,Silent,C,T,1075	GLYR1	chr16:4871548-4871598:-	NM_001324096:6:8	60	NM_001324096:6:7	87	NM_001324096:7:8	73	0.689655	0.821918	8.90161	0	No
LUSC	1075	10181	16:4871572,Silent,C,T,1075	GLYR1	chr16:4871548-4871598:-	NR_136697:7:9	60	NR_136697:7:8	87	NR_136697:8:9	73	0.689655	0.821918	8.90161	0	No
LUSC	1075	10181	16:4871572,Silent,C,T,1075	GLYR1	chr16:4871548-4871598:-	NM_001324097:6:8	60	NM_001324097:6:7	87	NM_001324097:7:8	73	0.689655	0.821918	8.90161	0	No
DLBC	8062	10091	16:632296,Missense_Mutation,G,A,8062	PIGQ	chr16:632248-632309:+	NM_004204:9:11	27	NM_004204:9:10	35	NM_004204:10:11	44	0.771429	0.613636	9.78261	0.0355661	No
PRAD	5521	10252	16:20335248,Missense_Mutation,C,A,5521	GP2	chr16:20335138-20335578:-	NM_001502:2:4	744	NM_001502:2:3	822	NM_001502:3:4	794	0.905109	0.937028	48.1697	0.00818546	No
SKCM	A3Y7	10444	16:67203243,Missense_Mutation,C,T,A3Y7	HSF4	chr16:67203182-67203251:+	NM_001040667:13:15	47	NM_001040667:13:14	88	NM_001040667:14:15	38	0.534091	1.23684	6.13592	0.00970341	No
SKCM	A3Y7	10444	16:67203243,Missense_Mutation,C,T,A3Y7	HSF4	chr16:67203182-67203251:+	NM_001538:13:15	47	NM_001538:13:14	88	NM_001538:14:15	38	0.534091	1.23684	6.13592	0.00970341	No
STAD	5726	10143	16:3077501,Silent,G,A,5726	THOC6	chr16:3077367-3077501:+	NM_024339:11:13	35	NM_024339:11:12	46	NM_024339:12:13	66	0.76087	0.530303	0.216931	0	Yes
UCEC	A1DH	10597	16:89825043,Nonsense_Mutation,C,A,A1DH	FANCA	chr16:89824985-89825113:-	NM_000135:29:31	23	NM_000135:29:30	17	NM_000135:30:31	34	1.35294	0.676471	5.07579	0.030241	No
UCEC	A1DH	10597	16:89825043,Nonsense_Mutation,C,A,A1DH	FANCA	chr16:89824985-89825113:-	NM_001286167:29:31	23	NM_001286167:29:30	17	NM_001286167:30:31	34	1.35294	0.676471	5.07579	0.030241	No
UCEC	A2HD	10337	16:30732758,Missense_Mutation,C,T,A2HD	SRCAP	chr16:30732510-30732797:+	NM_006662:20:22	56	NM_006662:20:21	93	NM_006662:21:22	66	0.602151	0.848485	4.71296	0	No
UCEC	A0UV	10326	16:30005725,Missense_Mutation,C,A,A0UV	HIRIP3	chr16:30005227-30006164:-	NM_003609:3:5	62	NM_003609:3:4	67	NM_003609:4:5	91	0.925373	0.681319	22.3327	0.0233558	No
UCEC	A0UV	10326	16:30005721,Nonsense_Mutation,C,A,A0UV	HIRIP3	chr16:30005227-30006164:-	NM_003609:3:5	62	NM_003609:3:4	67	NM_003609:4:5	91	0.925373	0.681319	22.3327	0.0233558	No
UCEC	A1CE	10285	16:24950725,Missense_Mutation,C,T,A1CE	ARHGAP17	chr16:24950685-24950918:-	NM_001006634:16:18	134	NM_001006634:16:17	79	NM_001006634:17:18	92	1.6962	1.45652	35.1627	0.00445212	No
UCEC	A0UF	10597	16:89824989,Nonsense_Mutation,G,A,A0UF	FANCA	chr16:89824985-89825113:-	NM_000135:29:31	25	NM_000135:29:30	47	NM_000135:30:31	50	0.531915	0.5	5.07579	0.0246576	No
UCEC	A0UF	10597	16:89824989,Nonsense_Mutation,G,A,A0UF	FANCA	chr16:89824985-89825113:-	NM_001286167:29:31	25	NM_001286167:29:30	47	NM_001286167:30:31	50	0.531915	0.5	5.07579	0.0246576	No
UCEC	A2D5	10173	16:4730035,Silent,T,C,A2D5	MGRN1	chr16:4730033-4730098:+	NM_001142290:11:13	121	NM_001142290:11:12	91	NM_001142290:12:13	88	1.32967	1.375	32.5562	0.00971838	No
UCEC	A2D5	10173	16:4730035,Silent,T,C,A2D5	MGRN1	chr16:4730033-4730098:+	NM_015246:11:13	121	NM_015246:11:12	91	NM_015246:12:13	88	1.32967	1.375	32.5562	0.00971838	No
UCEC	A103	10285	16:24950883,Missense_Mutation,C,T,A103	ARHGAP17	chr16:24950685-24950918:-	NM_001006634:16:18	94	NM_001006634:16:17	118	NM_001006634:17:18	125	0.79661	0.752	35.1627	0.0335603	No
UCEC	A2D0	10567	16:85667581,Silent,C,T,A2D0	GSE1	chr16:85667520-85667738:+	NM_014615:1:3	27	NM_014615:1:2	27	NM_014615:2:3	23	1	1.17391	5.8537	0.0300984	No
UCEC	A1DK	10311	16:28993362,Missense_Mutation,G,A,A1DK	SPNS1	chr16:28993222-28993377:+	NM_001142448:7:9	114	NM_001142448:7:8	171	NM_001142448:8:9	186	0.666667	0.612903	23.3054	0.00380856	No
UCEC	A1DK	10311	16:28993362,Missense_Mutation,G,A,A1DK	SPNS1	chr16:28993222-28993377:+	NM_032038:6:8	114	NM_032038:6:7	171	NM_032038:7:8	186	0.666667	0.612903	23.3054	0.00380856	No
UCEC	A1DK	10311	16:28993362,Missense_Mutation,G,A,A1DK	SPNS1	chr16:28993222-28993377:+	NM_001142450:7:9	114	NM_001142450:7:8	171	NM_001142450:8:9	186	0.666667	0.612903	23.3054	0.00380856	No
UCEC	A1DK	10326	16:30005329,Silent,C,T,A1DK	HIRIP3	chr16:30005227-30006164:-	NM_003609:3:5	57	NM_003609:3:4	50	NM_003609:4:5	50	1.14	1.14	22.3327	0.0327059	No
GBM	5416	10870	17:30693715,Missense_Mutation,C,T,5416	ZNF207	chr17:30693684-30693776:+	NM_003457:7:9	213	NM_003457:7:8	277	NM_003457:8:9	252	0.768953	0.845238	84.549	0.00656639	No
GBM	5416	10870	17:30693715,Missense_Mutation,C,T,5416	ZNF207	chr17:30693684-30693776:+	NM_001098507:8:10	213	NM_001098507:8:9	277	NM_001098507:9:10	252	0.768953	0.845238	84.549	0.00656639	No
GBM	5416	10980	17:40705867,Silent,C,T,5416	HSD17B1	chr17:40705812-40705905:+	NM_000413:3:5	12	NM_000413:3:4	11	NM_000413:4:5	21	1.09091	0.571429	0.222222	0.00318256	Yes
GBM	1837	11281	17:76116881,Frame_Shift_Del,G,-,1837	TMC6	chr17:76116734-76116913:-	NM_001127198:12:14	48	NM_001127198:12:13	74	NM_001127198:13:14	79	0.648649	0.607595	17.8497	0.00546159	No
GBM	1837	11281	17:76116881,Frame_Shift_Del,G,-,1837	TMC6	chr17:76116734-76116913:-	NM_001321185:12:14	48	NM_001321185:12:13	74	NM_001321185:13:14	79	0.648649	0.607595	17.8497	0.00546159	No
GBM	1837	11281	17:76116881,Frame_Shift_Del,G,-,1837	TMC6	chr17:76116734-76116913:-	NM_007267:12:14	48	NM_007267:12:13	74	NM_007267:13:14	79	0.648649	0.607595	17.8497	0.00546159	No
BRCA	A6SD	10870	17:30693696,Missense_Mutation,G,A,A6SD	ZNF207	chr17:30693684-30693776:+	NM_003457:7:9	318	NM_003457:7:8	287	NM_003457:8:9	268	1.10801	1.18657	160.297	0.0297201	No
BRCA	A6SD	10870	17:30693696,Missense_Mutation,G,A,A6SD	ZNF207	chr17:30693684-30693776:+	NM_001098507:8:10	318	NM_001098507:8:9	287	NM_001098507:9:10	268	1.10801	1.18657	160.297	0.0297201	No
BRCA	A0W7	11281	17:76116778,Silent,G,A,A0W7	TMC6	chr17:76116734-76116913:-	NM_001127198:12:14	55	NM_001127198:12:13	51	NM_001127198:13:14	54	1.07843	1.01852	16.9716	0.0270797	No
BRCA	A0W7	11281	17:76116778,Silent,G,A,A0W7	TMC6	chr17:76116734-76116913:-	NM_001321185:12:14	55	NM_001321185:12:13	51	NM_001321185:13:14	54	1.07843	1.01852	16.9716	0.0270797	No
BRCA	A0W7	11281	17:76116778,Silent,G,A,A0W7	TMC6	chr17:76116734-76116913:-	NM_007267:12:14	55	NM_007267:12:13	51	NM_007267:13:14	54	1.07843	1.01852	16.9716	0.0270797	No
BRCA	A2FV	10890	17:34249600,Frame_Shift_Del,T,-,A2FV	RDM1	chr17:34249581-34249679:-	NM_001163130:3:5	10	NM_001163130:3:4	10	NM_001163130:4:5	13	1	0.769231	0.384404	0	No
BRCA	A2FV	10890	17:34249600,Frame_Shift_Del,T,-,A2FV	RDM1	chr17:34249581-34249679:-	NM_145654:4:6	10	NM_145654:4:5	10	NM_145654:5:6	13	1	0.769231	0.384404	0	No
BRCA	A2FV	11166	17:60601603,Frame_Shift_Del,G,-,A2FV	TLK2	chr17:60601597-60601692:+	NM_001284333:5:7	120	NM_001284333:5:6	79	NM_001284333:6:7	106	1.51899	1.13208	23.2064	0.00300119	No
BRCA	A2FV	11166	17:60601622,Frame_Shift_Del,C,-,A2FV	TLK2	chr17:60601597-60601692:+	NM_001284333:5:7	120	NM_001284333:5:6	79	NM_001284333:6:7	106	1.51899	1.13208	23.2064	0.00300119	No
BRCA	A2FV	11166	17:60601630,Frame_Shift_Del,G,-,A2FV	TLK2	chr17:60601597-60601692:+	NM_001284333:5:7	120	NM_001284333:5:6	79	NM_001284333:6:7	106	1.51899	1.13208	23.2064	0.00300119	No
BRCA	A2FV	11166	17:60601626,Frame_Shift_Del,C,-,A2FV	TLK2	chr17:60601597-60601692:+	NM_001284333:5:7	120	NM_001284333:5:6	79	NM_001284333:6:7	106	1.51899	1.13208	23.2064	0.00300119	No
BRCA	A2FV	11166	17:60601642,Frame_Shift_Del,C,-,A2FV	TLK2	chr17:60601597-60601692:+	NM_001284333:5:7	120	NM_001284333:5:6	79	NM_001284333:6:7	106	1.51899	1.13208	23.2064	0.00300119	No
BRCA	A2FV	11166	17:60601630,Frame_Shift_Del,G,-,A2FV	TLK2	chr17:60601597-60601692:+	NM_006852:5:7	120	NM_006852:5:6	79	NM_006852:6:7	106	1.51899	1.13208	23.2064	0.00300119	No
BRCA	A2FV	11166	17:60601603,Frame_Shift_Del,G,-,A2FV	TLK2	chr17:60601597-60601692:+	NM_006852:5:7	120	NM_006852:5:6	79	NM_006852:6:7	106	1.51899	1.13208	23.2064	0.00300119	No
BRCA	A2FV	11166	17:60601622,Frame_Shift_Del,C,-,A2FV	TLK2	chr17:60601597-60601692:+	NM_006852:5:7	120	NM_006852:5:6	79	NM_006852:6:7	106	1.51899	1.13208	23.2064	0.00300119	No
BRCA	A2FV	11166	17:60601642,Frame_Shift_Del,C,-,A2FV	TLK2	chr17:60601597-60601692:+	NM_006852:5:7	120	NM_006852:5:6	79	NM_006852:6:7	106	1.51899	1.13208	23.2064	0.00300119	No
BRCA	A2FV	11166	17:60601626,Frame_Shift_Del,C,-,A2FV	TLK2	chr17:60601597-60601692:+	NM_006852:5:7	120	NM_006852:5:6	79	NM_006852:6:7	106	1.51899	1.13208	23.2064	0.00300119	No
BRCA	A2FV	11192	17:62512857,Frame_Shift_Del,T,-,A2FV	CEP95	chr17:62512841-62512946:+	NM_138363:4:6	26	NM_138363:4:5	39	NM_138363:5:6	33	0.666667	0.787879	8.71901	0.0230121	No
BRCA	A2FV	11192	17:62512938,Frame_Shift_Del,T,-,A2FV	CEP95	chr17:62512841-62512946:+	NM_138363:4:6	26	NM_138363:4:5	39	NM_138363:5:6	33	0.666667	0.787879	8.71901	0.0230121	No
BRCA	A2FV	11192	17:62512861,Frame_Shift_Del,A,-,A2FV	CEP95	chr17:62512841-62512946:+	NM_138363:4:6	26	NM_138363:4:5	39	NM_138363:5:6	33	0.666667	0.787879	8.71901	0.0230121	No
BRCA	A2FV	11192	17:62512934,Frame_Shift_Del,T,-,A2FV	CEP95	chr17:62512841-62512946:+	NM_138363:4:6	26	NM_138363:4:5	39	NM_138363:5:6	33	0.666667	0.787879	8.71901	0.0230121	No
BRCA	A62V	11165	17:59465991,Frame_Shift_Ins,-,A,A62V	BCAS3	chr17:59465979-59466069:+	NM_001320470:24:26	66	NM_001320470:24:25	47	NM_001320470:25:26	123	1.40426	0.536585	6.71625	0.000919918	No
CESC	A8YY	11244	17:73221256,Missense_Mutation,A,G,A8YY	NUP85	chr17:73221198-73221332:+	NM_024844:7:9	52	NM_024844:7:8	65	NM_024844:8:9	75	0.8	0.693333	4.61184	0	No
CESC	A8YY	11244	17:73221256,Missense_Mutation,A,G,A8YY	NUP85	chr17:73221198-73221332:+	NM_001303276:6:8	52	NM_001303276:6:7	65	NM_001303276:7:8	75	0.8	0.693333	4.61184	0	No
CESC	A950	11104	17:48538619,Missense_Mutation,C,T,A950	ACSF2	chr17:48538603-48538731:+	NM_001288968:3:5	32	NM_001288968:3:4	29	NM_001288968:4:5	50	1.10345	0.64	7.72607	0.0223893	No
CESC	A950	11104	17:48538619,Missense_Mutation,C,T,A950	ACSF2	chr17:48538603-48538731:+	NM_025149:2:4	32	NM_025149:2:3	29	NM_025149:3:4	50	1.10345	0.64	7.72607	0.0223893	No
CESC	A2KK	11281	17:76116778,Silent,G,A,A2KK	TMC6	chr17:76116734-76116913:-	NM_001127198:12:14	71	NM_001127198:12:13	55	NM_001127198:13:14	77	1.29091	0.922078	22.8355	0.0127388	No
CESC	A2KK	11281	17:76116778,Silent,G,A,A2KK	TMC6	chr17:76116734-76116913:-	NM_001321185:12:14	71	NM_001321185:12:13	55	NM_001321185:13:14	77	1.29091	0.922078	22.8355	0.0127388	No
CESC	A2KK	11281	17:76116778,Silent,G,A,A2KK	TMC6	chr17:76116734-76116913:-	NM_007267:12:14	71	NM_007267:12:13	55	NM_007267:13:14	77	1.29091	0.922078	22.8355	0.0127388	No
COAD	3852	10802	17:20109066,Silent,C,T,3852	SPECC1	chr17:20107646-20109225:+	NM_001033554:1:3	60	NM_001033554:1:2	44	NM_001033554:2:3	44	1.36364	1.36364	7.90732	0	No
COAD	3852	10802	17:20109066,Silent,C,T,3852	SPECC1	chr17:20107646-20109225:+	NM_001243438:1:3	60	NM_001243438:1:2	44	NM_001243438:2:3	44	1.36364	1.36364	7.90732	0	No
COAD	3852	10802	17:20109066,Silent,C,T,3852	SPECC1	chr17:20107646-20109225:+	NM_001033555:1:3	60	NM_001033555:1:2	44	NM_001033555:2:3	44	1.36364	1.36364	7.90732	0	No
ESCA	A8NJ	11165	17:59465981,Frame_Shift_Del,A,-,A8NJ	BCAS3	chr17:59465979-59466069:+	NM_001320470:24:26	18	NM_001320470:24:25	13	NM_001320470:25:26	22	1.38462	0.818182	7.50556	0.0265392	No
KIRC	3316	10982	17:40720575,Missense_Mutation,C,T,3316	MLX	chr17:40720488-40720577:+	NM_170607:2:4	37	NM_170607:2:3	55	NM_170607:3:4	66	0.672727	0.560606	12.4792	0.00396863	No
KIRC	3316	10982	17:40720575,Missense_Mutation,C,T,3316	MLX	chr17:40720488-40720577:+	NM_198204:2:4	37	NM_198204:2:3	55	NM_198204:3:4	66	0.672727	0.560606	12.4792	0.00396863	No
LUSC	A4CL	11285	17:76167718,Silent,C,T,A4CL	SYNGR2	chr17:76167591-76167730:+	NM_004710:2:4	448	NM_004710:2:3	755	NM_004710:3:4	626	0.593377	0.715655	123.595	0.0046548	No
STAD	A4GN	10802	17:20108263,Frame_Shift_Del,A,-,A4GN	SPECC1	chr17:20107646-20109225:+	NM_001033554:1:3	24	NM_001033554:1:2	24	NM_001033554:2:3	36	1	0.666667	8.5452	0.0285536	No
STAD	A4GN	10802	17:20108263,Frame_Shift_Del,A,-,A4GN	SPECC1	chr17:20107646-20109225:+	NM_001243438:1:3	24	NM_001243438:1:2	24	NM_001243438:2:3	36	1	0.666667	8.5452	0.0285536	No
STAD	A4GN	10802	17:20108263,Frame_Shift_Del,A,-,A4GN	SPECC1	chr17:20107646-20109225:+	NM_001033555:1:3	24	NM_001033555:1:2	24	NM_001033555:2:3	36	1	0.666667	8.5452	0.0285536	No
STAD	8589	10998	17:40963766,Missense_Mutation,T,C,8589	BECN1	chr17:40963673-40963815:-	NM_003766:10:12	73	NM_003766:10:11	124	NM_003766:11:12	111	0.58871	0.657658	12.1693	0	Yes
STAD	8589	10998	17:40963766,Missense_Mutation,T,C,8589	BECN1	chr17:40963673-40963815:-	NM_001313998:10:12	73	NM_001313998:10:11	124	NM_001313998:11:12	111	0.58871	0.657658	12.1693	0	Yes
STAD	8078	10802	17:20108263,Frame_Shift_Del,A,-,8078	SPECC1	chr17:20107646-20109225:+	NM_001033554:1:3	25	NM_001033554:1:2	26	NM_001033554:2:3	13	0.961538	1.92308	8.5452	0.0237523	No
STAD	8078	10802	17:20108263,Frame_Shift_Del,A,-,8078	SPECC1	chr17:20107646-20109225:+	NM_001243438:1:3	25	NM_001243438:1:2	26	NM_001243438:2:3	13	0.961538	1.92308	8.5452	0.0237523	No
STAD	8078	10802	17:20108263,Frame_Shift_Del,A,-,8078	SPECC1	chr17:20107646-20109225:+	NM_001033555:1:3	25	NM_001033555:1:2	26	NM_001033555:2:3	13	0.961538	1.92308	8.5452	0.0237523	No
UCEC	A1CE	11319	17:80136960,Missense_Mutation,C,A,A1CE	CCDC57	chr17:80136903-80137065:-	NM_001316321:9:11	23	NM_001316321:9:10	46	NM_001316321:10:11	18	0.5	1.27778	2.9128	0.00389515	No
UCEC	A1CE	11319	17:80136960,Missense_Mutation,C,A,A1CE	CCDC57	chr17:80136903-80137065:-	NM_198082:8:10	23	NM_198082:8:9	46	NM_198082:9:10	18	0.5	1.27778	2.9128	0.00389515	No
UCEC	A0J0	10711	17:7811008,Missense_Mutation,T,G,A0J0	CHD3	chr17:7810919-7811020:+	NM_001005273:32:34	232	NM_001005273:32:33	399	NM_001005273:33:34	386	0.581454	0.601036	40.9833	0.00244064	No
UCEC	A0J0	10711	17:7811008,Missense_Mutation,T,G,A0J0	CHD3	chr17:7810919-7811020:+	NM_001005271:32:34	232	NM_001005271:32:33	399	NM_001005271:33:34	386	0.581454	0.601036	40.9833	0.00244064	No
UCEC	A3FT	11319	17:80137042,Missense_Mutation,G,A,A3FT	CCDC57	chr17:80136903-80137065:-	NM_001316321:9:11	35	NM_001316321:9:10	28	NM_001316321:10:11	38	1.25	0.921053	2.9128	0	Yes
UCEC	A3FT	11319	17:80137042,Missense_Mutation,G,A,A3FT	CCDC57	chr17:80136903-80137065:-	NM_198082:8:10	35	NM_198082:8:9	28	NM_198082:9:10	38	1.25	0.921053	2.9128	0	Yes
UCEC	A0UF	10802	17:20109052,Missense_Mutation,A,C,A0UF	SPECC1	chr17:20107646-20109225:+	NM_001033554:1:3	72	NM_001033554:1:2	61	NM_001033554:2:3	124	1.18033	0.580645	14.722	0.00616337	No
UCEC	A0UF	10802	17:20107938,Missense_Mutation,G,T,A0UF	SPECC1	chr17:20107646-20109225:+	NM_001033554:1:3	72	NM_001033554:1:2	61	NM_001033554:2:3	124	1.18033	0.580645	14.722	0.00616337	No
UCEC	A0UF	10802	17:20107938,Missense_Mutation,G,T,A0UF	SPECC1	chr17:20107646-20109225:+	NM_001243438:1:3	72	NM_001243438:1:2	61	NM_001243438:2:3	124	1.18033	0.580645	14.722	0.00616337	No
UCEC	A0UF	10802	17:20109052,Missense_Mutation,A,C,A0UF	SPECC1	chr17:20107646-20109225:+	NM_001243438:1:3	72	NM_001243438:1:2	61	NM_001243438:2:3	124	1.18033	0.580645	14.722	0.00616337	No
UCEC	A0UF	10802	17:20107938,Missense_Mutation,G,T,A0UF	SPECC1	chr17:20107646-20109225:+	NM_001033555:1:3	72	NM_001033555:1:2	61	NM_001033555:2:3	124	1.18033	0.580645	14.722	0.00616337	No
UCEC	A0UF	10802	17:20109052,Missense_Mutation,A,C,A0UF	SPECC1	chr17:20107646-20109225:+	NM_001033555:1:3	72	NM_001033555:1:2	61	NM_001033555:2:3	124	1.18033	0.580645	14.722	0.00616337	No
UCEC	A1GI	10776	17:18211672,Nonsense_Mutation,G,A,A1GI	TOP3A	chr17:18211665-18211738:-	NM_004618:2:4	10	NM_004618:2:3	15	NM_004618:3:4	15	0.666667	0.666667	0.21547	0	No
UCEC	A0JZ	10997	17:40939903,Missense_Mutation,C,A,A0JZ	WNK4	chr17:40939796-40939917:+	NM_001321299:6:8	12	NM_001321299:6:7	21	NM_001321299:7:8	8	0.571429	1.5	0.0828625	0.0018832	No
UCEC	A0JZ	10997	17:40939903,Missense_Mutation,C,A,A0JZ	WNK4	chr17:40939796-40939917:+	NM_032387:7:9	12	NM_032387:7:8	21	NM_032387:8:9	8	0.571429	1.5	0.0828625	0.0018832	No
UCEC	A215	10854	17:29315016,Missense_Mutation,G,A,A215	RNF135	chr17:29314962-29315124:+	NM_032322:2:4	51	NM_032322:2:3	43	NM_032322:3:4	47	1.18605	1.08511	13.0958	0.00788672	No
BLCA	A4TZ	11378	18:13071109,Missense_Mutation,C,T,A4TZ	CEP192	chr18:13071038-13071211:+	NM_032142:27:29	28	NM_032142:27:28	18	NM_032142:28:29	23	1.55556	1.21739	0.874384	0	No
COAD	4951	11529	18:77679245,Missense_Mutation,C,A,4951	PQLC1	chr18:77679184-77679400:-	NM_001146345:3:5	127	NM_001146345:3:4	95	NM_001146345:4:5	187	1.33684	0.679144	38.1562	0.023797	No
ESCA	A6L6	11529	18:77679354,Nonsense_Mutation,G,T,A6L6	PQLC1	chr18:77679184-77679400:-	NM_001146345:3:5	68	NM_001146345:3:4	67	NM_001146345:4:5	107	1.01493	0.635514	23.8453	0.0123016	No
LUAD	6829	11352	18:5394781,Missense_Mutation,C,G,6829	EPB41L3	chr18:5394676-5394792:-	NM_001281534:18:20	79	NM_001281534:18:19	123	NM_001281534:19:20	130	0.642276	0.607692	17.3502	0.0376645	No
LUAD	6829	11352	18:5394781,Missense_Mutation,C,G,6829	EPB41L3	chr18:5394676-5394792:-	NM_012307:21:23	79	NM_012307:21:22	123	NM_012307:22:23	130	0.642276	0.607692	17.3502	0.0376645	No
LUAD	6829	11352	18:5394781,Missense_Mutation,C,G,6829	EPB41L3	chr18:5394676-5394792:-	NM_001281535:20:22	79	NM_001281535:20:21	123	NM_001281535:21:22	130	0.642276	0.607692	17.3502	0.0376645	No
LUAD	7043	11527	18:77489060,Missense_Mutation,G,T,7043	CTDP1	chr18:77488907-77489069:+	NM_004715:10:12	55	NM_004715:10:11	79	NM_004715:11:12	74	0.696203	0.743243	13.6447	0	No
LUAD	7043	11527	18:77489060,Missense_Mutation,G,T,7043	CTDP1	chr18:77488907-77489069:+	NM_001202504:10:12	55	NM_001202504:10:11	79	NM_001202504:11:12	74	0.696203	0.743243	13.6447	0	No
LUSC	A510	11473	18:47799768,Missense_Mutation,T,A,A510	MBD1	chr18:47799704-47799841:-	NM_001323952:11:13	77	NM_001323952:11:12	43	NM_001323952:12:13	77	1.7907	1	21.3092	0.00401445	No
LUSC	A510	11473	18:47799768,Missense_Mutation,T,A,A510	MBD1	chr18:47799704-47799841:-	NM_001204140:12:14	77	NM_001204140:12:13	43	NM_001204140:13:14	77	1.7907	1	21.3092	0.00401445	No
LUSC	A510	11473	18:47799768,Missense_Mutation,T,A,A510	MBD1	chr18:47799704-47799841:-	NM_001204141:11:13	77	NM_001204141:11:12	43	NM_001204141:12:13	77	1.7907	1	21.3092	0.00401445	No
LUSC	A510	11473	18:47799768,Missense_Mutation,T,A,A510	MBD1	chr18:47799704-47799841:-	NM_001204136:12:14	77	NM_001204136:12:13	43	NM_001204136:13:14	77	1.7907	1	21.3092	0.00401445	No
LUSC	A510	11473	18:47799768,Missense_Mutation,T,A,A510	MBD1	chr18:47799704-47799841:-	NM_015844:11:13	77	NM_015844:11:12	43	NM_015844:12:13	77	1.7907	1	21.3092	0.00401445	No
LUSC	A510	11473	18:47799768,Missense_Mutation,T,A,A510	MBD1	chr18:47799704-47799841:-	NM_001323949:13:15	77	NM_001323949:13:14	43	NM_001323949:14:15	77	1.7907	1	21.3092	0.00401445	No
LUSC	A510	11473	18:47799768,Missense_Mutation,T,A,A510	MBD1	chr18:47799704-47799841:-	NM_001204137:13:15	77	NM_001204137:13:14	43	NM_001204137:14:15	77	1.7907	1	21.3092	0.00401445	No
LUSC	A510	11473	18:47799768,Missense_Mutation,T,A,A510	MBD1	chr18:47799704-47799841:-	NM_001323954:10:12	77	NM_001323954:10:11	43	NM_001323954:11:12	77	1.7907	1	21.3092	0.00401445	No
LUSC	A510	11473	18:47799768,Missense_Mutation,T,A,A510	MBD1	chr18:47799704-47799841:-	NM_015846:12:14	77	NM_015846:12:13	43	NM_015846:13:14	77	1.7907	1	21.3092	0.00401445	No
LUSC	A510	11473	18:47799768,Missense_Mutation,T,A,A510	MBD1	chr18:47799704-47799841:-	NM_015847:11:13	77	NM_015847:11:12	43	NM_015847:12:13	77	1.7907	1	21.3092	0.00401445	No
LUSC	A510	11473	18:47799768,Missense_Mutation,T,A,A510	MBD1	chr18:47799704-47799841:-	NM_001204139:12:14	77	NM_001204139:12:13	43	NM_001204139:13:14	77	1.7907	1	21.3092	0.00401445	No
LUSC	A510	11473	18:47799768,Missense_Mutation,T,A,A510	MBD1	chr18:47799704-47799841:-	NM_001323942:13:15	77	NM_001323942:13:14	43	NM_001323942:14:15	77	1.7907	1	21.3092	0.00401445	No
STAD	6177	11527	18:77489024,Silent,G,T,6177	CTDP1	chr18:77488907-77489069:+	NM_004715:10:12	31	NM_004715:10:11	30	NM_004715:11:12	39	1.03333	0.794872	15.627	0.0384241	No
STAD	6177	11527	18:77489024,Silent,G,T,6177	CTDP1	chr18:77488907-77489069:+	NM_001202504:10:12	31	NM_001202504:10:11	30	NM_001202504:11:12	39	1.03333	0.794872	15.627	0.0384241	No
STAD	7597	11474	18:47800666,Missense_Mutation,G,A,7597	MBD1	chr18:47800556-47800723:-	NM_001204139:10:12	38	NM_001204139:10:11	36	NM_001204139:11:12	65	1.05556	0.584615	19.4016	0.0442834	No
STAD	7597	11474	18:47800666,Missense_Mutation,G,A,7597	MBD1	chr18:47800556-47800723:-	NM_001204137:11:13	38	NM_001204137:11:12	36	NM_001204137:12:13	65	1.05556	0.584615	19.4016	0.0442834	No
STAD	7597	11474	18:47800666,Missense_Mutation,G,A,7597	MBD1	chr18:47800556-47800723:-	NM_001323951:10:12	38	NM_001323951:10:11	36	NM_001323951:11:12	65	1.05556	0.584615	19.4016	0.0442834	No
STAD	7597	11474	18:47800666,Missense_Mutation,G,A,7597	MBD1	chr18:47800556-47800723:-	NM_015846:10:12	38	NM_015846:10:11	36	NM_015846:11:12	65	1.05556	0.584615	19.4016	0.0442834	No
STAD	7597	11474	18:47800666,Missense_Mutation,G,A,7597	MBD1	chr18:47800556-47800723:-	NM_015847:9:11	38	NM_015847:9:10	36	NM_015847:10:11	65	1.05556	0.584615	19.4016	0.0442834	No
STAD	7597	11474	18:47800666,Missense_Mutation,G,A,7597	MBD1	chr18:47800556-47800723:-	NM_001204136:10:12	38	NM_001204136:10:11	36	NM_001204136:11:12	65	1.05556	0.584615	19.4016	0.0442834	No
STAD	7597	11474	18:47800666,Missense_Mutation,G,A,7597	MBD1	chr18:47800556-47800723:-	NM_001323947:11:13	38	NM_001323947:11:12	36	NM_001323947:12:13	65	1.05556	0.584615	19.4016	0.0442834	No
STAD	7597	11474	18:47800666,Missense_Mutation,G,A,7597	MBD1	chr18:47800556-47800723:-	NM_001204142:10:12	38	NM_001204142:10:11	36	NM_001204142:11:12	65	1.05556	0.584615	19.4016	0.0442834	No
STAD	7597	11474	18:47800666,Missense_Mutation,G,A,7597	MBD1	chr18:47800556-47800723:-	NM_001323949:11:13	38	NM_001323949:11:12	36	NM_001323949:12:13	65	1.05556	0.584615	19.4016	0.0442834	No
STAD	7597	11474	18:47800666,Missense_Mutation,G,A,7597	MBD1	chr18:47800556-47800723:-	NM_001323942:11:13	38	NM_001323942:11:12	36	NM_001323942:12:13	65	1.05556	0.584615	19.4016	0.0442834	No
UCEC	A22U	11474	18:47800597,Missense_Mutation,G,A,A22U	MBD1	chr18:47800556-47800723:-	NM_001204139:10:12	46	NM_001204139:10:11	56	NM_001204139:11:12	77	0.821429	0.597403	18.8112	0.038097	No
UCEC	A22U	11474	18:47800597,Missense_Mutation,G,A,A22U	MBD1	chr18:47800556-47800723:-	NM_001204137:11:13	46	NM_001204137:11:12	56	NM_001204137:12:13	77	0.821429	0.597403	18.8112	0.038097	No
UCEC	A22U	11474	18:47800597,Missense_Mutation,G,A,A22U	MBD1	chr18:47800556-47800723:-	NM_001323951:10:12	46	NM_001323951:10:11	56	NM_001323951:11:12	77	0.821429	0.597403	18.8112	0.038097	No
UCEC	A22U	11474	18:47800597,Missense_Mutation,G,A,A22U	MBD1	chr18:47800556-47800723:-	NM_015846:10:12	46	NM_015846:10:11	56	NM_015846:11:12	77	0.821429	0.597403	18.8112	0.038097	No
UCEC	A22U	11474	18:47800597,Missense_Mutation,G,A,A22U	MBD1	chr18:47800556-47800723:-	NM_015847:9:11	46	NM_015847:9:10	56	NM_015847:10:11	77	0.821429	0.597403	18.8112	0.038097	No
UCEC	A22U	11474	18:47800597,Missense_Mutation,G,A,A22U	MBD1	chr18:47800556-47800723:-	NM_001204136:10:12	46	NM_001204136:10:11	56	NM_001204136:11:12	77	0.821429	0.597403	18.8112	0.038097	No
UCEC	A22U	11474	18:47800597,Missense_Mutation,G,A,A22U	MBD1	chr18:47800556-47800723:-	NM_001323947:11:13	46	NM_001323947:11:12	56	NM_001323947:12:13	77	0.821429	0.597403	18.8112	0.038097	No
UCEC	A22U	11474	18:47800597,Missense_Mutation,G,A,A22U	MBD1	chr18:47800556-47800723:-	NM_001204142:10:12	46	NM_001204142:10:11	56	NM_001204142:11:12	77	0.821429	0.597403	18.8112	0.038097	No
UCEC	A22U	11474	18:47800597,Missense_Mutation,G,A,A22U	MBD1	chr18:47800556-47800723:-	NM_001323949:11:13	46	NM_001323949:11:12	56	NM_001323949:12:13	77	0.821429	0.597403	18.8112	0.038097	No
UCEC	A22U	11474	18:47800597,Missense_Mutation,G,A,A22U	MBD1	chr18:47800556-47800723:-	NM_001323942:11:13	46	NM_001323942:11:12	56	NM_001323942:12:13	77	0.821429	0.597403	18.8112	0.038097	No
UCEC	A2HC	11474	18:47800666,Missense_Mutation,G,A,A2HC	MBD1	chr18:47800556-47800723:-	NM_001204139:10:12	55	NM_001204139:10:11	74	NM_001204139:11:12	45	0.743243	1.22222	18.8112	0.0193158	No
UCEC	A2HC	11474	18:47800666,Missense_Mutation,G,A,A2HC	MBD1	chr18:47800556-47800723:-	NM_001204137:11:13	55	NM_001204137:11:12	74	NM_001204137:12:13	45	0.743243	1.22222	18.8112	0.0193158	No
UCEC	A2HC	11474	18:47800666,Missense_Mutation,G,A,A2HC	MBD1	chr18:47800556-47800723:-	NM_001323951:10:12	55	NM_001323951:10:11	74	NM_001323951:11:12	45	0.743243	1.22222	18.8112	0.0193158	No
UCEC	A2HC	11474	18:47800666,Missense_Mutation,G,A,A2HC	MBD1	chr18:47800556-47800723:-	NM_015846:10:12	55	NM_015846:10:11	74	NM_015846:11:12	45	0.743243	1.22222	18.8112	0.0193158	No
UCEC	A2HC	11474	18:47800666,Missense_Mutation,G,A,A2HC	MBD1	chr18:47800556-47800723:-	NM_015847:9:11	55	NM_015847:9:10	74	NM_015847:10:11	45	0.743243	1.22222	18.8112	0.0193158	No
UCEC	A2HC	11474	18:47800666,Missense_Mutation,G,A,A2HC	MBD1	chr18:47800556-47800723:-	NM_001204136:10:12	55	NM_001204136:10:11	74	NM_001204136:11:12	45	0.743243	1.22222	18.8112	0.0193158	No
UCEC	A2HC	11474	18:47800666,Missense_Mutation,G,A,A2HC	MBD1	chr18:47800556-47800723:-	NM_001323947:11:13	55	NM_001323947:11:12	74	NM_001323947:12:13	45	0.743243	1.22222	18.8112	0.0193158	No
UCEC	A2HC	11474	18:47800666,Missense_Mutation,G,A,A2HC	MBD1	chr18:47800556-47800723:-	NM_001204142:10:12	55	NM_001204142:10:11	74	NM_001204142:11:12	45	0.743243	1.22222	18.8112	0.0193158	No
UCEC	A2HC	11474	18:47800666,Missense_Mutation,G,A,A2HC	MBD1	chr18:47800556-47800723:-	NM_001323949:11:13	55	NM_001323949:11:12	74	NM_001323949:12:13	45	0.743243	1.22222	18.8112	0.0193158	No
UCEC	A2HC	11474	18:47800666,Missense_Mutation,G,A,A2HC	MBD1	chr18:47800556-47800723:-	NM_001323942:11:13	55	NM_001323942:11:12	74	NM_001323942:12:13	45	0.743243	1.22222	18.8112	0.0193158	No
UCEC	A1OF	11474	18:47800616,Silent,G,A,A1OF	MBD1	chr18:47800556-47800723:-	NM_001204139:10:12	47	NM_001204139:10:11	83	NM_001204139:11:12	83	0.566265	0.566265	18.8112	0.0346965	No
UCEC	A1OF	11474	18:47800616,Silent,G,A,A1OF	MBD1	chr18:47800556-47800723:-	NM_001204137:11:13	47	NM_001204137:11:12	83	NM_001204137:12:13	83	0.566265	0.566265	18.8112	0.0346965	No
UCEC	A1OF	11474	18:47800616,Silent,G,A,A1OF	MBD1	chr18:47800556-47800723:-	NM_001323951:10:12	47	NM_001323951:10:11	83	NM_001323951:11:12	83	0.566265	0.566265	18.8112	0.0346965	No
UCEC	A1OF	11474	18:47800616,Silent,G,A,A1OF	MBD1	chr18:47800556-47800723:-	NM_015846:10:12	47	NM_015846:10:11	83	NM_015846:11:12	83	0.566265	0.566265	18.8112	0.0346965	No
UCEC	A1OF	11474	18:47800616,Silent,G,A,A1OF	MBD1	chr18:47800556-47800723:-	NM_015847:9:11	47	NM_015847:9:10	83	NM_015847:10:11	83	0.566265	0.566265	18.8112	0.0346965	No
UCEC	A1OF	11474	18:47800616,Silent,G,A,A1OF	MBD1	chr18:47800556-47800723:-	NM_001204136:10:12	47	NM_001204136:10:11	83	NM_001204136:11:12	83	0.566265	0.566265	18.8112	0.0346965	No
UCEC	A1OF	11474	18:47800616,Silent,G,A,A1OF	MBD1	chr18:47800556-47800723:-	NM_001323947:11:13	47	NM_001323947:11:12	83	NM_001323947:12:13	83	0.566265	0.566265	18.8112	0.0346965	No
UCEC	A1OF	11474	18:47800616,Silent,G,A,A1OF	MBD1	chr18:47800556-47800723:-	NM_001204142:10:12	47	NM_001204142:10:11	83	NM_001204142:11:12	83	0.566265	0.566265	18.8112	0.0346965	No
UCEC	A1OF	11474	18:47800616,Silent,G,A,A1OF	MBD1	chr18:47800556-47800723:-	NM_001323949:11:13	47	NM_001323949:11:12	83	NM_001323949:12:13	83	0.566265	0.566265	18.8112	0.0346965	No
UCEC	A1OF	11474	18:47800616,Silent,G,A,A1OF	MBD1	chr18:47800556-47800723:-	NM_001323942:11:13	47	NM_001323942:11:12	83	NM_001323942:12:13	83	0.566265	0.566265	18.8112	0.0346965	No
UCEC	A0CC	11520	18:76936816,Missense_Mutation,C,T,A0CC	ATP9B	chr18:76936813-76936907:+	NM_198531:7:9	24	NM_198531:7:8	29	NM_198531:8:9	17	0.827586	1.41176	0.798893	0.00184466	No
UCEC	A0CC	11520	18:76936816,Missense_Mutation,C,T,A0CC	ATP9B	chr18:76936813-76936907:+	NM_001306085:7:9	24	NM_001306085:7:8	29	NM_001306085:8:9	17	0.827586	1.41176	0.798893	0.00184466	No
UCEC	A103	11378	18:13071106,Missense_Mutation,C,A,A103	CEP192	chr18:13071038-13071211:+	NM_032142:27:29	24	NM_032142:27:28	24	NM_032142:28:29	30	1	0.8	0.617375	0	No
PCPG	A81T	11538	19:501786,Missense_Mutation,C,A,A81T	MADCAM1	chr19:501669-501929:+	NM_130760:3:5	15	NM_130760:3:4	23	NM_130760:4:5	26	0.652174	0.576923	1.76923	0.0350174	No
BLCA	A0YX	11659	19:10657634,Missense_Mutation,G,A,A0YX	ATG4D	chr19:10657515-10657791:+	NM_032885:3:5	27	NM_032885:3:4	45	NM_032885:4:5	42	0.6	0.642857	5.95567	0.00630683	No
BLCA	A0YX	11659	19:10657634,Missense_Mutation,G,A,A0YX	ATG4D	chr19:10657515-10657791:+	NM_001281504:3:5	27	NM_001281504:3:4	45	NM_001281504:4:5	42	0.6	0.642857	5.95567	0.00630683	No
BRCA	AALI	11966	19:43023236,Missense_Mutation,C,G,AALI	CEACAM1	chr19:43023100-43023387:-	NM_001024912:4:6	35	NM_001024912:4:5	39	NM_001024912:5:6	21	0.897436	1.66667	9.49357	0.0452915	No
BRCA	AALI	11966	19:43023236,Missense_Mutation,C,G,AALI	CEACAM1	chr19:43023100-43023387:-	NM_001712:4:6	35	NM_001712:4:5	39	NM_001712:5:6	21	0.897436	1.66667	9.49357	0.0452915	No
BRCA	AALI	11966	19:43023236,Missense_Mutation,C,G,AALI	CEACAM1	chr19:43023100-43023387:-	NM_001205344:4:6	35	NM_001205344:4:5	39	NM_001205344:5:6	21	0.897436	1.66667	9.49357	0.0452915	No
COAD	6297	12072	19:49965173,Silent,A,T,6297	ALDH16A1	chr19:49965141-49965293:+	NM_153329:6:8	24	NM_153329:6:7	45	NM_153329:7:8	40	0.533333	0.6	4.48936	0.0140614	Yes
ESCA	A8EQ	11954	19:41942337,Missense_Mutation,C,T,A8EQ	ATP5SL	chr19:41942297-41942377:-	NM_018035:2:4	38	NM_018035:2:3	48	NM_018035:3:4	68	0.791667	0.558824	12.5414	0.00456764	No
ESCA	A8EQ	11954	19:41942337,Missense_Mutation,C,T,A8EQ	ATP5SL	chr19:41942297-41942377:-	NM_001167869:2:4	38	NM_001167869:2:3	48	NM_001167869:3:4	68	0.791667	0.558824	12.5414	0.00456764	No
ESCA	A8EQ	11954	19:41942337,Missense_Mutation,C,T,A8EQ	ATP5SL	chr19:41942297-41942377:-	NM_001167868:2:4	38	NM_001167868:2:3	48	NM_001167868:3:4	68	0.791667	0.558824	12.5414	0.00456764	No
ESCA	A8EQ	11954	19:41942337,Missense_Mutation,C,T,A8EQ	ATP5SL	chr19:41942297-41942377:-	NM_001167867:2:4	38	NM_001167867:2:3	48	NM_001167867:3:4	68	0.791667	0.558824	12.5414	0.00456764	No
LIHC	A7M5	12100	19:51015948,Silent,G,A,A7M5	ASPDH	chr19:51015918-51016067:-	NM_001114598:3:5	855	NM_001114598:3:4	508	NM_001114598:4:5	573	1.68307	1.49215	130.523	0.00289908	No
LUAD	7667	11964	19:42875540,Missense_Mutation,A,T,7667	MEGF8	chr19:42875502-42875634:+	NM_001271938:40:42	27	NM_001271938:40:41	28	NM_001271938:41:42	24	0.964286	1.125	9.11456	0.0284915	No
LUAD	7667	11964	19:42875540,Missense_Mutation,A,T,7667	MEGF8	chr19:42875502-42875634:+	NM_001410:39:41	27	NM_001410:39:40	28	NM_001410:40:41	24	0.964286	1.125	9.11456	0.0284915	No
LUAD	3918	11710	19:14593722,Missense_Mutation,C,A,3918	GIPC1	chr19:14593501-14593818:-	NM_202468:2:4	108	NM_202468:2:3	159	NM_202468:3:4	213	0.679245	0.507042	40.9103	0.0291651	No
LUAD	3918	11710	19:14593722,Missense_Mutation,C,A,3918	GIPC1	chr19:14593501-14593818:-	NM_005716:3:5	108	NM_005716:3:4	159	NM_005716:4:5	213	0.679245	0.507042	40.9103	0.0291651	No
LUAD	5778	12231	19:55967071,Nonsense_Mutation,C,A,5778	ISOC2	chr19:55967003-55967212:-	NM_001136201:2:4	270	NM_001136201:2:3	163	NM_001136201:3:4	167	1.65644	1.61677	56.5534	0.00578329	No
LUSC	A5MM	11710	19:14593518,Missense_Mutation,G,A,A5MM	GIPC1	chr19:14593501-14593818:-	NM_202468:2:4	156	NM_202468:2:3	127	NM_202468:3:4	264	1.22835	0.590909	66.8477	0.0492637	No
LUSC	A5MM	11710	19:14593518,Missense_Mutation,G,A,A5MM	GIPC1	chr19:14593501-14593818:-	NM_005716:3:5	156	NM_005716:3:4	127	NM_005716:4:5	264	1.22835	0.590909	66.8477	0.0492637	No
LUSC	A5I6	12053	19:49342494,Silent,C,T,A5I6	PLEKHA4	chr19:49342462-49342520:-	NM_020904:17:19	75	NM_020904:17:18	83	NM_020904:18:19	70	0.903614	1.07143	24.2004	0.0348604	No
OV	1763	11863	19:36499173,Frame_Shift_Ins,-,G,1763	SYNE4	chr19:36499119-36499269:-	NM_001039876:1:3	48	NM_001039876:1:2	88	NM_001039876:2:3	70	0.545455	0.685714	14.5034	0.0129263	No
PRAD	A65J	11835	19:35753475,Silent,C,T,A65J	LSR	chr19:35753449-35753595:+	NM_001260489:3:5	478	NM_001260489:3:4	246	NM_001260489:4:5	280	1.94309	1.70714	132.448	0.00171859	No
PRAD	A65J	11835	19:35753475,Silent,C,T,A65J	LSR	chr19:35753449-35753595:+	NM_015925:3:5	478	NM_015925:3:4	246	NM_015925:4:5	280	1.94309	1.70714	132.448	0.00171859	No
SKCM	AAP2	11698	19:13220773,Silent,G,A,AAP2	TRMT1	chr19:13220729-13220815:-	NM_001136035:8:10	57	NM_001136035:8:9	95	NM_001136035:9:10	73	0.6	0.780822	16.932	0.0354504	No
SKCM	AAP2	11698	19:13220773,Silent,G,A,AAP2	TRMT1	chr19:13220729-13220815:-	NM_017722:7:9	57	NM_017722:7:8	95	NM_017722:8:9	73	0.6	0.780822	16.932	0.0354504	No
SARC	A7EU	11541	19:740443,Silent,G,A,A7EU	PALM	chr19:740352-740483:+	NM_002579:7:9	244	NM_002579:7:8	186	NM_002579:8:9	209	1.31183	1.16746	19.0156	0	No
STAD	A8E3	12207	19:55324675,Frame_Shift_Del,A,-,A8E3	KIR2DL4	chr19:55324580-55324683:+	NM_001080772:5:7	21	NM_001080772:5:6	20	NM_001080772:6:7	20	1.05	1.05	0.34748	0	No
STAD	A4QI	12112	19:51501058,Silent,G,T,A4QI	KLK8	chr19:51501007-51501140:-	NM_144506:2:4	36	NM_144506:2:3	24	NM_144506:3:4	30	1.5	1.2	5.72222	0.0400079	No
UCEC	A2D5	11964	19:42875536,Missense_Mutation,G,A,A2D5	MEGF8	chr19:42875502-42875634:+	NM_001271938:40:42	36	NM_001271938:40:41	55	NM_001271938:41:42	52	0.654545	0.692308	10.9077	0.0439595	No
UCEC	A2D5	11964	19:42875536,Missense_Mutation,G,A,A2D5	MEGF8	chr19:42875502-42875634:+	NM_001410:39:41	36	NM_001410:39:40	55	NM_001410:40:41	52	0.654545	0.692308	10.9077	0.0439595	No
UCEC	A3FS	12231	19:55967161,Missense_Mutation,C,A,A3FS	ISOC2	chr19:55967003-55967212:-	NM_001136201:2:4	260	NM_001136201:2:3	150	NM_001136201:3:4	161	1.73333	1.61491	75.0055	0.0334284	No
UCEC	A0LH	11811	19:30462101,Frame_Shift_Ins,-,G,A0LH	URI1	chr19:30462100-30462134:+	NM_003796:1:3	76	NM_003796:1:2	76	NM_003796:2:3	115	1	0.66087	13.442	0.0110213	No
UCEC	A0LH	11811	19:30462120,Frame_Shift_Ins,-,A,A0LH	URI1	chr19:30462100-30462134:+	NM_003796:1:3	76	NM_003796:1:2	76	NM_003796:2:3	115	1	0.66087	13.442	0.0110213	No
UCEC	A22R	11641	19:9268701,Missense_Mutation,A,G,A22R	ZNF317	chr19:9268656-9268751:+	NM_020933:4:6	44	NM_020933:4:5	40	NM_020933:5:6	31	1.1	1.41935	2.51476	0	No
UCEC	A1DK	11698	19:13220731,Silent,G,A,A1DK	TRMT1	chr19:13220729-13220815:-	NM_001136035:8:10	164	NM_001136035:8:9	179	NM_001136035:9:10	214	0.916201	0.766355	27.563	0.0160842	No
UCEC	A1DK	11698	19:13220731,Silent,G,A,A1DK	TRMT1	chr19:13220729-13220815:-	NM_017722:7:9	164	NM_017722:7:8	179	NM_017722:8:9	214	0.916201	0.766355	27.563	0.0160842	No
UCEC	A06F	12119	19:51728494,Missense_Mutation,A,C,A06F	CD33	chr19:51728474-51728854:+	NM_001772:1:3	15	NM_001772:1:2	8	NM_001772:2:3	23	1.875	0.652174	0.883019	0.00768262	No
UCEC	A06F	12119	19:51728494,Missense_Mutation,A,C,A06F	CD33	chr19:51728474-51728854:+	NM_001177608:1:3	15	NM_001177608:1:2	8	NM_001177608:2:3	23	1.875	0.652174	0.883019	0.00768262	No
BLCA	A4U1	12668	20:62699426,Missense_Mutation,C,T,A4U1	TCEA2	chr20:62699400-62699487:+	NM_003195:3:5	62	NM_003195:3:4	92	NM_003195:4:5	49	0.673913	1.26531	1.71253	0	No
BLCA	A4U1	12668	20:62699426,Missense_Mutation,C,T,A4U1	TCEA2	chr20:62699400-62699487:+	NM_198723:4:6	62	NM_198723:4:5	92	NM_198723:5:6	49	0.673913	1.26531	1.71253	0	No
LGG	6392	12427	20:31017711,Silent,G,A,6392	ASXL1	chr20:31017704-31017856:+	NM_015338:6:8	28	NM_015338:6:7	32	NM_015338:7:8	41	0.875	0.682927	9.99417	0.0318763	No
CESC	A2R8	12447	20:33233093,Missense_Mutation,C,T,A2R8	PIGU	chr20:33233079-33233138:-	NM_080476:2:4	36	NM_080476:2:3	31	NM_080476:3:4	27	1.16129	1.33333	1.38158	0	No
ESCA	A9GL	12339	20:8782721,Frame_Shift_Del,TTCT,-,A9GL	PLCB1	chr20:8782703-8782820:+	NM_182734:31:33	94	NM_182734:31:32	135	NM_182734:32:33	100	0.696296	0.94	12.6133	0	No
ESCA	A8JD	12427	20:31017787,Missense_Mutation,A,G,A8JD	ASXL1	chr20:31017704-31017856:+	NM_015338:6:8	31	NM_015338:6:7	27	NM_015338:7:8	45	1.14815	0.688889	12.7182	0.0479548	No
LUSC	1083	12339	20:8782771,Frame_Shift_Ins,-,C,1083	PLCB1	chr20:8782703-8782820:+	NM_182734:31:33	24	NM_182734:31:32	21	NM_182734:32:33	28	1.14286	0.857143	8.66398	0.04711	No
LUSC	2600	12315	20:3096041,Missense_Mutation,G,A,2600	UBOX5	chr20:3095951-3096112:-	NM_014948:3:5	53	NM_014948:3:4	38	NM_014948:4:5	32	1.39474	1.65625	12.7751	0.00204433	No
LUSC	A5HK	12634	20:57244413,Nonsense_Mutation,G,T,A5HK	STX16	chr20:57244347-57244509:+	NM_001134773:4:6	92	NM_001134773:4:5	121	NM_001134773:5:6	121	0.760331	0.760331	37.1227	0.0488833	No
LUSC	A5HK	12634	20:57244413,Nonsense_Mutation,G,T,A5HK	STX16	chr20:57244347-57244509:+	NM_001204868:5:7	92	NM_001204868:5:6	121	NM_001204868:6:7	121	0.760331	0.760331	37.1227	0.0488833	No
LUSC	A5HK	12634	20:57244413,Nonsense_Mutation,G,T,A5HK	STX16	chr20:57244347-57244509:+	NR_037945:4:6	92	NR_037945:4:5	121	NR_037945:5:6	121	0.760331	0.760331	37.1227	0.0488833	No
LUSC	A5HK	12634	20:57244413,Nonsense_Mutation,G,T,A5HK	STX16	chr20:57244347-57244509:+	NM_001001433:4:6	92	NM_001001433:4:5	121	NM_001001433:5:6	121	0.760331	0.760331	37.1227	0.0488833	No
LUSC	A5HK	12634	20:57244413,Nonsense_Mutation,G,T,A5HK	STX16	chr20:57244347-57244509:+	NM_001134772:3:5	92	NM_001134772:3:4	121	NM_001134772:4:5	121	0.760331	0.760331	37.1227	0.0488833	No
LUSC	A5HK	12634	20:57244413,Nonsense_Mutation,G,T,A5HK	STX16	chr20:57244347-57244509:+	NM_003763:3:5	92	NM_003763:3:4	121	NM_003763:4:5	121	0.760331	0.760331	37.1227	0.0488833	No
OV	2044	12490	20:35399277,Silent,T,G,2044	DSN1	chr20:35399276-35399596:-	NM_024918:2:4	22	NM_024918:2:3	34	NM_024918:3:4	32	0.647059	0.6875	2.21595	0	Yes
OV	2044	12490	20:35399277,Silent,T,G,2044	DSN1	chr20:35399276-35399596:-	NM_001145316:2:4	22	NM_001145316:2:3	34	NM_001145316:3:4	32	0.647059	0.6875	2.21595	0	Yes
OV	2044	12490	20:35399277,Silent,T,G,2044	DSN1	chr20:35399276-35399596:-	NM_001145315:2:4	22	NM_001145315:2:3	34	NM_001145315:3:4	32	0.647059	0.6875	2.21595	0	Yes
SKCM	A1PZ	12362	20:16355038,Nonsense_Mutation,G,A,A1PZ	KIF16B	chr20:16354902-16355054:-	NM_001199866:19:21	16	NM_001199866:19:20	24	NM_001199866:20:21	17	0.666667	0.941176	2.27184	0	No
SKCM	A1PZ	12362	20:16355038,Nonsense_Mutation,G,A,A1PZ	KIF16B	chr20:16354902-16355054:-	NM_024704:19:21	16	NM_024704:19:20	24	NM_024704:20:21	17	0.666667	0.941176	2.27184	0	No
STAD	A4MI	12629	20:56191351,Missense_Mutation,C,T,A4MI	ZBP1	chr20:56191300-56191524:-	NM_001160417:1:3	33	NM_001160417:1:2	19	NM_001160417:2:3	30	1.73684	1.1	6.24668	0.00524834	No
STAD	A4MI	12629	20:56191351,Missense_Mutation,C,T,A4MI	ZBP1	chr20:56191300-56191524:-	NM_030776:1:3	33	NM_030776:1:2	19	NM_030776:2:3	30	1.73684	1.1	6.24668	0.00524834	No
STAD	A4MI	12629	20:56191351,Missense_Mutation,C,T,A4MI	ZBP1	chr20:56191300-56191524:-	NM_001160419:1:3	33	NM_001160419:1:2	19	NM_001160419:2:3	30	1.73684	1.1	6.24668	0.00524834	No
UCEC	A2HD	12398	20:24949636,Silent,G,A,A2HD	APMAP	chr20:24949528-24949720:-	NM_020531:7:9	195	NM_020531:7:8	275	NM_020531:8:9	235	0.709091	0.829787	18.0741	0	No
UCEC	A2HD	12398	20:24949685,Missense_Mutation,T,C,A2HD	APMAP	chr20:24949528-24949720:-	NM_020531:7:9	195	NM_020531:7:8	275	NM_020531:8:9	235	0.709091	0.829787	18.0741	0	No
UCEC	A0G2	12636	20:57474035,Silent,C,T,A0G2	GNAS	chr20:57473996-57474040:+	NM_001309840:2:4	1317	NM_001309840:2:3	1083	NM_001309840:3:4	1263	1.21607	1.04276	628.635	0.0342085	No
UCEC	A0G2	12636	20:57474015,Nonsense_Mutation,C,T,A0G2	GNAS	chr20:57473996-57474040:+	NM_001309840:2:4	1317	NM_001309840:2:3	1083	NM_001309840:3:4	1263	1.21607	1.04276	628.635	0.0342085	No
UCEC	A0G2	12636	20:57474015,Nonsense_Mutation,C,T,A0G2	GNAS	chr20:57473996-57474040:+	NM_080425:2:4	1317	NM_080425:2:3	1083	NM_080425:3:4	1263	1.21607	1.04276	628.635	0.0342085	No
UCEC	A0G2	12636	20:57474035,Silent,C,T,A0G2	GNAS	chr20:57473996-57474040:+	NM_080425:2:4	1317	NM_080425:2:3	1083	NM_080425:3:4	1263	1.21607	1.04276	628.635	0.0342085	No
UCEC	A0G2	12636	20:57474035,Silent,C,T,A0G2	GNAS	chr20:57473996-57474040:+	NM_000516:2:4	1317	NM_000516:2:3	1083	NM_000516:3:4	1263	1.21607	1.04276	628.635	0.0342085	No
UCEC	A0G2	12636	20:57474015,Nonsense_Mutation,C,T,A0G2	GNAS	chr20:57473996-57474040:+	NM_000516:2:4	1317	NM_000516:2:3	1083	NM_000516:3:4	1263	1.21607	1.04276	628.635	0.0342085	No
UCEC	A0G2	12636	20:57474035,Silent,C,T,A0G2	GNAS	chr20:57473996-57474040:+	NM_001309861:2:4	1317	NM_001309861:2:3	1083	NM_001309861:3:4	1263	1.21607	1.04276	628.635	0.0342085	No
UCEC	A0G2	12636	20:57474015,Nonsense_Mutation,C,T,A0G2	GNAS	chr20:57473996-57474040:+	NM_001309861:2:4	1317	NM_001309861:2:3	1083	NM_001309861:3:4	1263	1.21607	1.04276	628.635	0.0342085	No
UCEC	A0G2	12636	20:57474015,Nonsense_Mutation,C,T,A0G2	GNAS	chr20:57473996-57474040:+	NM_001077490:2:4	1317	NM_001077490:2:3	1083	NM_001077490:3:4	1263	1.21607	1.04276	628.635	0.0342085	No
UCEC	A0G2	12636	20:57474035,Silent,C,T,A0G2	GNAS	chr20:57473996-57474040:+	NM_001077490:2:4	1317	NM_001077490:2:3	1083	NM_001077490:3:4	1263	1.21607	1.04276	628.635	0.0342085	No
UCEC	A2HA	12558	20:44483861,Missense_Mutation,C,T,A2HA	ACOT8	chr20:44483798-44483931:-	NM_005469:1:3	17	NM_005469:1:2	9	NM_005469:2:3	26	1.88889	0.653846	5.87523	0.0493249	No
UCEC	A054	12286	20:330288,Missense_Mutation,A,G,A054	NRSN2	chr20:330282-330476:+	NM_001323682:3:5	58	NM_001323682:3:4	93	NM_001323682:4:5	116	0.623656	0.5	9.80443	0.00697336	No
UCEC	A054	12286	20:330288,Missense_Mutation,A,G,A054	NRSN2	chr20:330282-330476:+	NM_024958:2:4	58	NM_024958:2:3	93	NM_024958:3:4	116	0.623656	0.5	9.80443	0.00697336	No
UCEC	A054	12286	20:330288,Missense_Mutation,A,G,A054	NRSN2	chr20:330282-330476:+	NM_001323683:3:5	58	NM_001323683:3:4	93	NM_001323683:4:5	116	0.623656	0.5	9.80443	0.00697336	No
UCEC	A054	12286	20:330288,Missense_Mutation,A,G,A054	NRSN2	chr20:330282-330476:+	NM_001323685:2:4	58	NM_001323685:2:3	93	NM_001323685:3:4	116	0.623656	0.5	9.80443	0.00697336	No
UCEC	A11R	12466	20:34220147,Nonsense_Mutation,G,A,A11R	CPNE1	chr20:34220085-34220156:-	NM_152927:5:7	137	NM_152927:5:6	133	NM_152927:6:7	110	1.03008	1.24545	33.5625	0.0283811	No
UCEC	A11R	12466	20:34220147,Nonsense_Mutation,G,A,A11R	CPNE1	chr20:34220085-34220156:-	NM_152928:5:7	137	NM_152928:5:6	133	NM_152928:6:7	110	1.03008	1.24545	33.5625	0.0283811	No
UCEC	A11R	12466	20:34220147,Nonsense_Mutation,G,A,A11R	CPNE1	chr20:34220085-34220156:-	NR_037188:6:8	137	NR_037188:6:7	133	NR_037188:7:8	110	1.03008	1.24545	33.5625	0.0283811	No
UCEC	A11R	12466	20:34220147,Nonsense_Mutation,G,A,A11R	CPNE1	chr20:34220085-34220156:-	NM_001198863:4:6	137	NM_001198863:4:5	133	NM_001198863:5:6	110	1.03008	1.24545	33.5625	0.0283811	No
UCEC	A11R	12466	20:34220147,Nonsense_Mutation,G,A,A11R	CPNE1	chr20:34220085-34220156:-	NM_152926:4:6	137	NM_152926:4:5	133	NM_152926:5:6	110	1.03008	1.24545	33.5625	0.0283811	No
UCEC	A11R	12466	20:34220147,Nonsense_Mutation,G,A,A11R	CPNE1	chr20:34220085-34220156:-	NM_152925:4:6	137	NM_152925:4:5	133	NM_152925:5:6	110	1.03008	1.24545	33.5625	0.0283811	No
UCEC	A11R	12466	20:34220147,Nonsense_Mutation,G,A,A11R	CPNE1	chr20:34220085-34220156:-	NM_003915:4:6	137	NM_003915:4:5	133	NM_003915:5:6	110	1.03008	1.24545	33.5625	0.0283811	No
UCEC	A0G2	12700	21:27372473,Missense_Mutation,G,A,A0G2	APP	chr21:27372330-27372497:-	NM_201413:6:8	776	NM_201413:6:7	1465	NM_201413:7:8	1465	0.529693	0.529693	71.6399	0.00186381	No
UCEC	A0G2	12700	21:27372473,Missense_Mutation,G,A,A0G2	APP	chr21:27372330-27372497:-	NM_001136016:6:8	776	NM_001136016:6:7	1465	NM_001136016:7:8	1465	0.529693	0.529693	71.6399	0.00186381	No
UCEC	A0G2	12700	21:27372473,Missense_Mutation,G,A,A0G2	APP	chr21:27372330-27372497:-	NM_001204302:6:8	776	NM_001204302:6:7	1465	NM_001204302:7:8	1465	0.529693	0.529693	71.6399	0.00186381	No
UCEC	A1MX	12766	21:40553787,Missense_Mutation,C,T,A1MX	PSMG1	chr21:40553698-40553804:-	NM_203433:1:3	91	NM_203433:1:2	128	NM_203433:2:3	103	0.710938	0.883495	1.74444	0	No
UCEC	A1MX	12766	21:40553787,Missense_Mutation,C,T,A1MX	PSMG1	chr21:40553698-40553804:-	NM_003720:1:3	91	NM_003720:1:2	128	NM_003720:2:3	103	0.710938	0.883495	1.74444	0	No
UCEC	A1MX	12766	21:40553787,Missense_Mutation,C,T,A1MX	PSMG1	chr21:40553698-40553804:-	NM_001261824:1:3	91	NM_001261824:1:2	128	NM_001261824:2:3	103	0.710938	0.883495	1.74444	0	No
GBM	878	12850	22:18178948,Missense_Mutation,C,T,0878	BCL2L13	chr22:18178907-18178976:+	NM_001270726:3:5	32	NM_001270726:3:4	37	NM_001270726:4:5	22	0.864865	1.45455	16.3203	0.0297513	No
GBM	878	12850	22:18178948,Missense_Mutation,C,T,0878	BCL2L13	chr22:18178907-18178976:+	NM_015367:4:6	32	NM_015367:4:5	37	NM_015367:5:6	22	0.864865	1.45455	16.3203	0.0297513	No
COAD	3815	12935	22:29092909,Missense_Mutation,C,T,3815	CHEK2	chr22:29092889-29092975:-	NM_001005735:10:12	24	NM_001005735:10:11	41	NM_001005735:11:12	29	0.585366	0.827586	1.7972	0.00244874	No
COAD	3815	12935	22:29092909,Missense_Mutation,C,T,3815	CHEK2	chr22:29092889-29092975:-	NM_001257387:10:12	24	NM_001257387:10:11	41	NM_001257387:11:12	29	0.585366	0.827586	1.7972	0.00244874	No
COAD	3815	12935	22:29092909,Missense_Mutation,C,T,3815	CHEK2	chr22:29092889-29092975:-	NM_007194:9:11	24	NM_007194:9:10	41	NM_007194:10:11	29	0.585366	0.827586	1.7972	0.00244874	No
COAD	6895	13034	22:38524341,Missense_Mutation,G,A,6895	PLA2G6	chr22:38524276-38524437:-	NM_003560:8:10	10	NM_003560:8:9	12	NM_003560:9:10	7	0.833333	1.42857	1.56876	0.0257561	No
LUSC	4080	13066	22:41928669,Missense_Mutation,C,G,4080	POLR3H	chr22:41928663-41928749:-	NM_138338:3:5	22	NM_138338:3:4	27	NM_138338:4:5	37	0.814815	0.594595	3.50501	0.00554759	No
LUSC	4080	13066	22:41928669,Missense_Mutation,C,G,4080	POLR3H	chr22:41928663-41928749:-	NM_001282884:3:5	22	NM_001282884:3:4	27	NM_001282884:4:5	37	0.814815	0.594595	3.50501	0.00554759	No
LUSC	4080	13066	22:41928669,Missense_Mutation,C,G,4080	POLR3H	chr22:41928663-41928749:-	NM_001282885:3:5	22	NM_001282885:3:4	27	NM_001282885:4:5	37	0.814815	0.594595	3.50501	0.00554759	No
LUSC	4080	13066	22:41928669,Missense_Mutation,C,G,4080	POLR3H	chr22:41928663-41928749:-	NM_001018050:2:4	22	NM_001018050:2:3	27	NM_001018050:3:4	37	0.814815	0.594595	3.50501	0.00554759	No
LUSC	A4E7	13143	22:50688922,Silent,G,A,A4E7	HDAC10	chr22:50688856-50688952:-	NM_032019:2:4	41	NM_032019:2:3	32	NM_032019:3:4	43	1.28125	0.953488	9.54418	0.00399378	No
LUSC	A4E7	13143	22:50688922,Silent,G,A,A4E7	HDAC10	chr22:50688856-50688952:-	NM_001159286:2:4	41	NM_001159286:2:3	32	NM_001159286:3:4	43	1.28125	0.953488	9.54418	0.00399378	No
LUSC	8150	12972	22:31285495,Missense_Mutation,C,A,8150	OSBP2	chr22:31285477-31285623:+	NM_001282741:5:7	11	NM_001282741:5:6	15	NM_001282741:6:7	11	0.733333	1	3.19277	0.0395764	No
LUSC	8150	12972	22:31285495,Missense_Mutation,C,A,8150	OSBP2	chr22:31285477-31285623:+	NM_030758:6:8	11	NM_030758:6:7	15	NM_030758:7:8	11	0.733333	1	3.19277	0.0395764	No
DLBC	7353	12860	22:19175133,Silent,C,A,7353	CLTCL1	chr22:19175070-19175240:-	NM_007098:28:30	28	NM_007098:28:29	52	NM_007098:29:30	35	0.538462	0.8	4.31915	0.0239462	No
DLBC	7353	12860	22:19175095,Missense_Mutation,A,C,7353	CLTCL1	chr22:19175070-19175240:-	NM_007098:28:30	28	NM_007098:28:29	52	NM_007098:29:30	35	0.538462	0.8	4.31915	0.0239462	No
PRAD	A9ZK	12880	22:20929420,Silent,C,G,A9ZK	MED15	chr22:20929400-20929519:+	NM_001003891:8:10	58	NM_001003891:8:9	38	NM_001003891:9:10	33	1.52632	1.75758	31.004	0.0210572	No
SKCM	A726	12989	22:31927102,Missense_Mutation,C,T,A726	SFI1	chr22:31927044-31927115:+	NM_014775:3:5	22	NM_014775:3:4	17	NM_014775:4:5	13	1.29412	1.69231	8.56311	0.0253533	No
SKCM	A726	12989	22:31927102,Missense_Mutation,C,T,A726	SFI1	chr22:31927044-31927115:+	NM_001007467:3:5	22	NM_001007467:3:4	17	NM_001007467:4:5	13	1.29412	1.69231	8.56311	0.0253533	No
STAD	5721	12865	22:19470330,Missense_Mutation,A,G,5721	CDC45	chr22:19470213-19470350:+	NM_001178010:3:5	31	NM_001178010:3:4	37	NM_001178010:4:5	34	0.837838	0.911765	3.54233	0	No
STAD	5721	12865	22:19470330,Missense_Mutation,A,G,5721	CDC45	chr22:19470213-19470350:+	NM_003504:3:5	31	NM_003504:3:4	37	NM_003504:4:5	34	0.837838	0.911765	3.54233	0	No
STAD	A4GQ	13104	22:45130968,Missense_Mutation,A,G,A4GQ	PRR5	chr22:45130907-45131042:+	NM_001017528:7:9	31	NM_001017528:7:8	40	NM_001017528:8:9	31	0.775	1	7.10847	0.0101287	No
STAD	A4GQ	13104	22:45130968,Missense_Mutation,A,G,A4GQ	PRR5	chr22:45130907-45131042:+	NM_001017530:6:8	31	NM_001017530:6:7	40	NM_001017530:7:8	31	0.775	1	7.10847	0.0101287	No
STAD	A4GQ	13104	22:45130968,Missense_Mutation,A,G,A4GQ	PRR5	chr22:45130907-45131042:+	NM_001198721:8:10	31	NM_001198721:8:9	40	NM_001198721:9:10	31	0.775	1	7.10847	0.0101287	No
STAD	A4GQ	13104	22:45130968,Missense_Mutation,A,G,A4GQ	PRR5	chr22:45130907-45131042:+	NM_001017529:6:8	31	NM_001017529:6:7	40	NM_001017529:7:8	31	0.775	1	7.10847	0.0101287	No
STAD	A4GQ	13104	22:45130968,Missense_Mutation,A,G,A4GQ	PRR5	chr22:45130907-45131042:+	NM_181333:6:8	31	NM_181333:6:7	40	NM_181333:7:8	31	0.775	1	7.10847	0.0101287	No
STAD	A4GQ	13104	22:45130968,Missense_Mutation,A,G,A4GQ	PRR5	chr22:45130907-45131042:+	NM_015366:7:9	31	NM_015366:7:8	40	NM_015366:8:9	31	0.775	1	7.10847	0.0101287	No
UCEC	A11E	13034	22:38524421,Silent,C,T,A11E	PLA2G6	chr22:38524276-38524437:-	NM_003560:8:10	20	NM_003560:8:9	16	NM_003560:9:10	28	1.25	0.714286	4.41328	0.0236178	No
UCEC	A1CE	13089	22:43272910,Missense_Mutation,C,T,A1CE	PACSIN2	chr22:43272894-43273016:-	NM_001184970:8:10	129	NM_001184970:8:9	222	NM_001184970:9:10	222	0.581081	0.581081	16.9187	0.00464895	No
UCEC	A1CE	13089	22:43272911,Silent,G,A,A1CE	PACSIN2	chr22:43272894-43273016:-	NM_001184970:8:10	129	NM_001184970:8:9	222	NM_001184970:9:10	222	0.581081	0.581081	16.9187	0.00464895	No
UCEC	A1CE	13089	22:43272911,Silent,G,A,A1CE	PACSIN2	chr22:43272894-43273016:-	NM_007229:8:10	129	NM_007229:8:9	222	NM_007229:9:10	222	0.581081	0.581081	16.9187	0.00464895	No
UCEC	A1CE	13089	22:43272910,Missense_Mutation,C,T,A1CE	PACSIN2	chr22:43272894-43273016:-	NM_007229:8:10	129	NM_007229:8:9	222	NM_007229:9:10	222	0.581081	0.581081	16.9187	0.00464895	No
UCEC	A0JY	13149	22:50895492,Missense_Mutation,G,A,A0JY	SBF1	chr22:50895463-50895540:-	NM_002972:28:30	97	NM_002972:28:29	166	NM_002972:29:30	115	0.584337	0.843478	24.6956	0.0204041	No
UCEC	A2QO	12990	22:31976296,Silent,C,T,A2QO	SFI1	chr22:31976258-31976350:+	NM_001007467:11:13	20	NM_001007467:11:12	10	NM_001007467:12:13	15	2	1.33333	4.87246	0.0139607	No
UCEC	A2QO	12990	22:31976296,Silent,C,T,A2QO	SFI1	chr22:31976258-31976350:+	NM_001258326:9:11	20	NM_001258326:9:10	10	NM_001258326:10:11	15	2	1.33333	4.87246	0.0139607	No
UCEC	A2QO	12990	22:31976296,Silent,C,T,A2QO	SFI1	chr22:31976258-31976350:+	NM_001258327:9:11	20	NM_001258327:9:10	10	NM_001258327:10:11	15	2	1.33333	4.87246	0.0139607	No
UCS	A5CP	12935	22:29092971,Missense_Mutation,A,C,A5CP	CHEK2	chr22:29092889-29092975:-	NM_001005735:10:12	26	NM_001005735:10:11	36	NM_001005735:11:12	41	0.722222	0.634146	3.28571	0	No
UCS	A5CP	12935	22:29092971,Missense_Mutation,A,C,A5CP	CHEK2	chr22:29092889-29092975:-	NM_001257387:10:12	26	NM_001257387:10:11	36	NM_001257387:11:12	41	0.722222	0.634146	3.28571	0	No
UCS	A5CP	12935	22:29092971,Missense_Mutation,A,C,A5CP	CHEK2	chr22:29092889-29092975:-	NM_007194:9:11	26	NM_007194:9:10	36	NM_007194:10:11	41	0.722222	0.634146	3.28571	0	No
