# Supplementary material for: Massive computational identification of somatic variants in exonic splicing enhancers using The Cancer Genome Atlas
Source: Cancer Med. 2019 Oct 21;8(17):7372–84. doi: 10.1002/cam4.2619 (PMC6885893; doi:10.1002/cam4.2619)
Supplement: Supplementary file 6 [file CAM4-8-7372-s006.xlsx]

## Sheet: esefinder_results_SUMMARY_v2_Fo
Table S4 Details of detected motifs by ESE finder.
TCGA Project	sample ID	variant information	ESE finder results
			Motif	Site	Score
UCEC	A215	5:145631338,Silent,G,A	SRSF2	GGACACCG	4.32412
UCEC	A215	5:145631338,Silent,G,A	SRSF5	ACACCGC	2.69517
UCEC	A215	5:145631338,Silent,G,A	SRSF6	CGCCTC	3.00116
UCEC	A0G2	2:74783161,Missense_Mutation,C,A	SRSF1(IgM-BRCA1)	CTCCTGT	2.52436
UCEC	A0G2	2:74783161,Missense_Mutation,C,A	SRSF2	CACTCCTG	3.83145
UCEC	A0G2	2:74783161,Missense_Mutation,C,A	SRSF5	CCACTCC	4.57373
STAD	A91K	14:20840982,Missense_Mutation,G,A	SRSF1	GTGCCGA	2.64948
STAD	A91K	14:20840982,Missense_Mutation,G,A	SRSF1	CCGAGGA	4.01329
STAD	A91K	14:20840982,Missense_Mutation,G,A	SRSF1(IgM-BRCA1)	CCGAGGA	4.13168
COAD	6674	3:49316277,Silent,G,A	SRSF1	GACACGT	4.65854
COAD	6674	3:49316277,Silent,G,A	SRSF1(IgM-BRCA1)	GACACGT	2.27502
COAD	6674	3:49316277,Silent,G,A	SRSF5	GGACACG	2.6929
LUSC	A538	4:111553624,Missense_Mutation,G,T	SRSF1	CGGCCGC	2.69545
LUSC	A538	4:111553624,Missense_Mutation,G,T	SRSF1	CCGCCGG	2.89707
LUSC	A538	4:111553624,Missense_Mutation,G,T	SRSF1	CGCCGGC	2.33756
LUSC	A538	4:111553624,Missense_Mutation,G,T	SRSF1(IgM-BRCA1)	CGGCCGC	3.48767
LUSC	A538	4:111553624,Missense_Mutation,G,T	SRSF1(IgM-BRCA1)	CCGCCGG	3.49843
LUSC	A538	4:111553624,Missense_Mutation,G,T	SRSF1(IgM-BRCA1)	CGCCGGC	3.66101
LUSC	A538	4:111553624,Missense_Mutation,G,T	SRSF2	GGCCGCCG	4.90954
READ	A002	5:177637267,Missense_Mutation,G,A	SRSF2	GGCTACGA	2.9785
READ	A002	5:177637267,Missense_Mutation,G,A	SRSF2	GACTACAG	4.36444
READ	A002	5:177637267,Missense_Mutation,G,A	SRSF5	CGACTAC	3.48997
READ	A002	5:177637267,Missense_Mutation,G,A	SRSF6	TACGAC	2.92201
GBM	5416	10:86017712,Missense_Mutation,C,A	SRSF5	CTATACG	2.9654
GBM	5416	10:86017712,Missense_Mutation,C,A	SRSF6	TGTATC	3.97552
LUSC	5927	8:1828220,Missense_Mutation,C,G	SRSF1	CTCATGA	2.94284
LUSC	5927	8:1828220,Missense_Mutation,C,G	SRSF1(IgM-BRCA1)	CTCATGA	3.15786
LUSC	5927	8:1828220,Missense_Mutation,C,G	SRSF5	TCTCATG	3.25458
UCEC	A0G1	1:114429278,Nonsense_Mutation,C,A	SRSF2	CTCTCCTA	3.09473
CESC	A950	17:48538619,Missense_Mutation,C,T	SRSF2	TGCTTCTG	3.41193
CESC	A950	17:48538619,Missense_Mutation,C,T	SRSF5	CTTCTGG	4.36265
CESC	A950	17:48538619,Missense_Mutation,C,T	SRSF6	TGCTTC	3.83191
UCEC	A1M0	3:37402747,Missense_Mutation,G,A	SRSF1	CGCAGTG	2.69094
UCEC	A1M0	3:37402747,Missense_Mutation,G,A	SRSF1(IgM-BRCA1)	CGCAGTG	3.51253
BRCA	A2FV	17:62512861,Frame_Shift_Del,A,-	SRSF5	TTTAAAG	2.82822
COAD	4951	10:135197636,Silent,G,A	SRSF1	CGCCCCT	2.21734
COAD	4951	10:135197636,Silent,G,A	SRSF1(IgM-BRCA1)	CGCCCCT	3.41833
COAD	4951	10:135197636,Silent,G,A	SRSF2	CGCCCCTG	4.42314
COAD	4951	10:135197636,Silent,G,A	SRSF6	CACGTC	4.69647
COAD	A00N	2:1691419,Missense_Mutation,G,A	SRSF5	AGAGAGG	2.72891
UCEC	A222	3:49933519,Missense_Mutation,C,A	SRSF2	AGCCACAG	3.20406
UCEC	A222	3:49933519,Missense_Mutation,C,A	SRSF5	CCACAGC	5.12507
UCEC	A1CE	22:43272911,Silent,G,A	SRSF6	AGTGTC	2.69741
COAD	A69D	1:40029545,Silent,G,A	SRSF1	GGCACCA	1.98682
COAD	A69D	1:40029545,Silent,G,A	SRSF2	GGCACCAG	2.73041
LUSC	A4JL	10:135197670,Missense_Mutation,G,A	SRSF1(IgM-BRCA1)	CGCCTGG	3.04617
LUSC	A4JL	10:135197670,Missense_Mutation,G,A	SRSF2	GACGCCTG	3.39267
UCEC	A0LM	3:32490967,Missense_Mutation,G,A	SRSF5	TTAATCG	3.89198
GBM	5416	17:40705867,Silent,C,T	SRSF2	GGCTTATG	4.18478
UCEC	A0JY	8:95709089,Missense_Mutation,G,A	SRSF1	CAACCGA	3.28552
UCEC	A0JY	8:95709089,Missense_Mutation,G,A	SRSF1	CCGAGGA	4.01329
UCEC	A0JY	8:95709089,Missense_Mutation,G,A	SRSF1(IgM-BRCA1)	CAACCGA	3.23008
UCEC	A0JY	8:95709089,Missense_Mutation,G,A	SRSF1(IgM-BRCA1)	CCGAGGA	4.13168
COAD	6162	1:243349298,Missense_Mutation,G,A	SRSF1	CACCGAT	2.06045
COAD	6162	1:243349298,Missense_Mutation,G,A	SRSF1(IgM-BRCA1)	CACCGAT	2.77983
COAD	6162	1:243349298,Missense_Mutation,G,A	SRSF1(IgM-BRCA1)	CCGATGG	2.09245
COAD	6162	1:243349298,Missense_Mutation,G,A	SRSF5	TGACACC	4.3546
LIHC	A39Y	8:73942616,Frame_Shift_Del,A,-	SRSF2	GGGTACAG	2.41772
LIHC	A39Y	8:73942616,Frame_Shift_Del,A,-	SRSF2	GTACAGTA	2.95568
PAAD	7651	6:36353333,Silent,G,T	SRSF2	GATCCCCC	2.61727
PAAD	7651	6:36353333,Silent,G,T	SRSF6	TGCAGA	4.34811
READ	6917	7:36456703,Missense_Mutation,G,A	SRSF5	TGAATGC	2.84547
READ	6917	7:36456703,Missense_Mutation,G,A	SRSF6	TGCGAA	3.16543
UCEC	A2KU	1:101458208,Nonsense_Mutation,G,A	SRSF5	CTCCTCG	2.70875
SARC	A6YT	12:53680490,Missense_Mutation,G,T	SRSF2	AGCCTCTG	3.94034
THYM	A96Q	14:51223624,Missense_Mutation,G,A	SRSF1(IgM-BRCA1)	CCCTGGG	2.41702
THYM	A96Q	14:51223624,Missense_Mutation,G,A	SRSF2	TAACCCTG	3.03048
STAD	8487	3:9786044,Missense_Mutation,G,T	SRSF1	CAGATGA	3.81913
STAD	8487	3:9786044,Missense_Mutation,G,T	SRSF1(IgM-BRCA1)	CAGATGA	3.20785
BRCA	A135	11:66411587,Missense_Mutation,G,A	SRSF1(IgM-BRCA1)	CGGGCGC	2.17372
BRCA	A135	11:66411587,Missense_Mutation,G,A	SRSF1(IgM-BRCA1)	CGCGGTA	2.22815
CESC	A8YY	7:23724198,Missense_Mutation,G,A	SRSF1(IgM-BRCA1)	CTGCGCT	2.09965
CESC	A8YY	7:23724198,Missense_Mutation,G,A	SRSF5	CCTCTGC	3.83207
UCEC	A0G1	2:113993068,Missense_Mutation,C,A	SRSF2	GATCCAAA	2.77207
UCEC	A22U	12:6787864,Missense_Mutation,G,T	SRSF1	CTGAGAA	2.03848
UCEC	A22U	12:6787864,Missense_Mutation,G,T	SRSF1(IgM-BRCA1)	CTGAGAA	2.60081
OV	1348	7:38256633,Missense_Mutation,C,T	SRSF1	CGGCAGT	2.02512
OV	1348	7:38256633,Missense_Mutation,C,T	SRSF1(IgM-BRCA1)	CGGCAGT	2.77005
OV	1348	7:38256633,Missense_Mutation,C,T	SRSF5	TGACAAC	4.09239
OV	1348	7:38256633,Missense_Mutation,C,T	SRSF6	AACGGC	2.82657
LIHC	A39Y	8:124154525,Frame_Shift_Del,G,-	SRSF1(IgM-BRCA1)	CAAAGGC	2.00357
LIHC	A112	5:139680075,Frame_Shift_Ins,-,T	SRSF6	TGCATG	3.76391
BRCA	A2FV	4:83277832,Frame_Shift_Del,G,-	SRSF5	TGACTGG	5.25713
UCEC	A06F	2:74462277,Missense_Mutation,G,A	SRSF5	AAACAGG	3.00807
UCEC	A06F	2:74462277,Missense_Mutation,G,A	SRSF6	GGCATC	2.71795
LUAD	6968	9:128678060,Missense_Mutation,G,C	SRSF1	CTGAGAA	2.03848
LUAD	6968	9:128678060,Missense_Mutation,G,C	SRSF1(IgM-BRCA1)	CTGAGAA	2.60081
LUAD	6968	9:128678060,Missense_Mutation,G,C	SRSF2	GTCCTGAG	3.10632
HNSC	7568	5:137354760,Missense_Mutation,G,A	SRSF1	CGGAGTT	2.81825
HNSC	7568	5:137354760,Missense_Mutation,G,A	SRSF1(IgM-BRCA1)	CGGAGTT	3.33894
UCEC	A2QO	22:31976296,Silent,C,T	SRSF1	CCCACGC	2.65699
UCEC	A2QO	22:31976296,Silent,C,T	SRSF1(IgM-BRCA1)	CCCACGC	3.29648
UCEC	A2QO	22:31976296,Silent,C,T	SRSF1(IgM-BRCA1)	CGCTCAT	2.03123
UCEC	A2QO	22:31976296,Silent,C,T	SRSF2	GACCCACG	4.16957
SKCM	A3Y7	2:238925255,Missense_Mutation,C,T	SRSF2	AGTTCCCG	3.25537
SKCM	A3Y7	2:238925255,Missense_Mutation,C,T	SRSF2	GTTCCCGA	2.46515
READ	A002	7:23724180,Missense_Mutation,G,T	SRSF5	ACAAAAG	3.13793
GBM	1837	17:76116881,Frame_Shift_Del,G,-	SRSF1	CACAGTG	3.13816
GBM	1837	17:76116881,Frame_Shift_Del,G,-	SRSF1(IgM-BRCA1)	CACAGTG	3.21431
GBM	1837	17:76116881,Frame_Shift_Del,G,-	SRSF2	TGTCCCCA	2.73875
GBM	1837	17:76116881,Frame_Shift_Del,G,-	SRSF2	GTCCCCAG	4.78087
GBM	1837	17:76116881,Frame_Shift_Del,G,-	SRSF6	AGTGTC	2.69741
LUSC	A5MM	19:14593518,Missense_Mutation,G,A	SRSF1	CAGGCGG	2.7075
LUSC	A5MM	19:14593518,Missense_Mutation,G,A	SRSF1	CGGAAGG	2.64513
LUSC	A5MM	19:14593518,Missense_Mutation,G,A	SRSF1(IgM-BRCA1)	CAGGCGG	2.86452
LUSC	A5MM	19:14593518,Missense_Mutation,G,A	SRSF1(IgM-BRCA1)	CGGAAGG	2.96818
LIHC	A112	5:139680060,Frame_Shift_Ins,-,G	SRSF6	TGTATC	3.97552
BLCA	A3VY	1:146639436,Missense_Mutation,G,T	SRSF1	CAGTGGG	2.56109
BLCA	A3VY	1:146639436,Missense_Mutation,G,T	SRSF1	GGGCCGG	2.598
BLCA	A3VY	1:146639436,Missense_Mutation,G,T	SRSF1	GGCCGGG	2.24011
BLCA	A3VY	1:146639436,Missense_Mutation,G,T	SRSF1(IgM-BRCA1)	CAGTGGG	2.71579
BLCA	A3VY	1:146639436,Missense_Mutation,G,T	SRSF5	ACAGTGG	3.30474
UCEC	A1MX	5:147806921,Silent,T,C	SRSF6	AGCAGC	2.82657
COAD	6895	22:38524341,Missense_Mutation,G,A	SRSF1(IgM-BRCA1)	CGCTGCA	2.18334
COAD	6895	22:38524341,Missense_Mutation,G,A	SRSF1(IgM-BRCA1)	CTGCAGA	2.26826
COAD	6895	22:38524341,Missense_Mutation,G,A	SRSF6	TGCAGA	4.34811
READ	6814	7:30540161,Missense_Mutation,G,T	SRSF1	CAGAGAA	3.16101
READ	6814	7:30540161,Missense_Mutation,G,T	SRSF1(IgM-BRCA1)	CAGAGAA	3.03206
UCEC	A05Z	15:42820618,Missense_Mutation,G,A	SRSF5	TTAAACG	4.1377
LUAD	7667	19:42875540,Missense_Mutation,A,T	SRSF1	AGCAGGA	3.03257
LUAD	7667	19:42875540,Missense_Mutation,A,T	SRSF1(IgM-BRCA1)	AGCAGGA	2.35546
PRAD	7081	10:81070925,Missense_Mutation,C,A	SRSF1(IgM-BRCA1)	TGCCGGA	1.98035
PRAD	7081	10:81070925,Missense_Mutation,C,A	SRSF1(IgM-BRCA1)	CGGAGCC	2.03824
BLCA	A0YX	19:10657634,Missense_Mutation,G,A	SRSF1(IgM-BRCA1)	CCCCTGA	2.50328
BLCA	A0YX	19:10657634,Missense_Mutation,G,A	SRSF1(IgM-BRCA1)	CTGAGCT	2.50546
BLCA	A0YX	19:10657634,Missense_Mutation,G,A	SRSF2	TGCCCCTG	4.40202
BRCA	A2FV	17:60601603,Frame_Shift_Del,G,-	SRSF1(IgM-BRCA1)	CTGGGGG	2.22534
BRCA	A2FV	17:60601603,Frame_Shift_Del,G,-	SRSF2	GTTTGCTG	4.10653
BRCA	A2FV	17:60601603,Frame_Shift_Del,G,-	SRSF5	TTGCTGG	3.15782
LUAD	A4N4	7:142983285,Missense_Mutation,G,A	SRSF1	CTCAGGC	2.65581
LUAD	A4N4	7:142983285,Missense_Mutation,G,A	SRSF1(IgM-BRCA1)	CTCAGGC	3.33733
LUAD	A4N4	7:142983285,Missense_Mutation,G,A	SRSF2	GGCCCTCA	3.62831
LUAD	A4N4	7:142983285,Missense_Mutation,G,A	SRSF2	GCCCTCAG	2.63323
LUAD	A4N4	7:142983285,Missense_Mutation,G,A	SRSF5	CCTCAGG	4.92043
STAD	8382	5:74034388,Missense_Mutation,G,A	SRSF1(IgM-BRCA1)	CGCATAA	2.10769
STAD	8382	5:74034388,Missense_Mutation,G,A	SRSF6	TGCGCA	3.16543
STAD	8382	5:74034388,Missense_Mutation,G,A	SRSF6	CGCATA	4.33123
PAAD	7893	1:170699464,Missense_Mutation,G,A	SRSF2	GGATTCTA	4.001
LUSC	A4JK	1:92732265,Missense_Mutation,C,T	SRSF5	TCAATGG	4.50965
LIHC,BRCA	A2FV,A39Y	8:73942610,Frame_Shift_Del,G,-	SRSF1	CAGAGGG	5.01196
LIHC,BRCA	A2FV,A39Y	8:73942610,Frame_Shift_Del,G,-	SRSF1(IgM-BRCA1)	CTCAGAG	2.5467
LIHC,BRCA	A2FV,A39Y	8:73942610,Frame_Shift_Del,G,-	SRSF1(IgM-BRCA1)	CAGAGGG	4.37634
LIHC,BRCA	A2FV,A39Y	8:73942610,Frame_Shift_Del,G,-	SRSF2	GGGTACAG	2.41772
LIHC,BRCA	A2FV,A39Y	8:73942610,Frame_Shift_Del,G,-	SRSF5	TCAGAGG	4.60008
LIHC	A39Y	8:124154615,Frame_Shift_Del,G,-	SRSF5	TTACCAG	3.70754
LIHC	A39Y	5:149771141,Frame_Shift_Del,C,-	SRSF1	CCCAGGC	2.05288
LIHC	A39Y	5:149771141,Frame_Shift_Del,C,-	SRSF1(IgM-BRCA1)	CCCAGGC	3.08855
LIHC	A39Y	5:149771141,Frame_Shift_Del,C,-	SRSF2	GACCCAGG	2.49401
LIHC	A39Y	5:149771141,Frame_Shift_Del,C,-	SRSF5	CCACTGA	3.34025
LIHC	A39Y	5:149771141,Frame_Shift_Del,C,-	SRSF5	ACCCAGG	2.87923
HNSC	A7GZ	2:144714808,Missense_Mutation,C,T	SRSF1	CAGCCAT	2.41833
HNSC	A7GZ	2:144714808,Missense_Mutation,C,T	SRSF1(IgM-BRCA1)	CAGCCAT	2.60649
HNSC	A7GZ	2:144714808,Missense_Mutation,C,T	SRSF6	AACATC	3.03178
BRCA	A2FV	17:60601630,Frame_Shift_Del,G,-	SRSF1	CAGCCCT	2.41833
BRCA	A2FV	17:60601630,Frame_Shift_Del,G,-	SRSF1(IgM-BRCA1)	CAGCCCT	2.73884
STAD	6452	8:144902883,Missense_Mutation,C,T	SRSF1(IgM-BRCA1)	CTGCCAT	2.17523
STAD	6452	8:144902883,Missense_Mutation,C,T	SRSF2	CACTGCTG	2.93377
STAD	6452	8:144902883,Missense_Mutation,C,T	SRSF6	TGCTGC	3.01803
PAAD	7651	5:139876462,Missense_Mutation,C,T	SRSF2	TGTCTCTA	2.62395
PAAD	7651	5:139876462,Missense_Mutation,C,T	SRSF5	TCTCTAC	3.62094
PAAD	7651	5:139876462,Missense_Mutation,C,T	SRSF6	AGTGTC	2.69741
BRCA	A1XQ	6:35261543,Missense_Mutation,G,C	SRSF1	CCCCGGA	3.26597
BRCA	A1XQ	6:35261543,Missense_Mutation,G,C	SRSF1	CGGAAGA	3.37191
BRCA	A1XQ	6:35261543,Missense_Mutation,G,C	SRSF1(IgM-BRCA1)	CCCCGGA	4.10714
BRCA	A1XQ	6:35261543,Missense_Mutation,G,C	SRSF1(IgM-BRCA1)	CGGAAGA	3.40355
BRCA	A1XQ	6:35261543,Missense_Mutation,G,C	SRSF2	TGTCCCCG	3.18864
BRCA	A1XQ	6:35261543,Missense_Mutation,G,C	SRSF2	GTCCCCGG	3.48398
LUAD	5941	6:32903146,Missense_Mutation,G,A	SRSF1	AAGAGGA	3.23356
HNSC	A4CD	1:207200887,Silent,G,T	SRSF1	CTGCCGA	4.22679
HNSC	A4CD	1:207200887,Silent,G,T	SRSF1	GACACGG	4.285
HNSC	A4CD	1:207200887,Silent,G,T	SRSF1(IgM-BRCA1)	CTGCCGA	4.18258
HNSC	A4CD	1:207200887,Silent,G,T	SRSF1(IgM-BRCA1)	GACACGG	2.06734
HNSC	A4CD	1:207200887,Silent,G,T	SRSF2	AGCTGCCG	2.92663
HNSC	A4CD	1:207200887,Silent,G,T	SRSF5	CGACACG	4.84054
GBM	5414	14:69920026,Missense_Mutation,G,A	SRSF1	TGCAGGT	2.23402
GBM	5414	14:69920026,Missense_Mutation,G,A	SRSF1(IgM-BRCA1)	TGCAGGT	2.15846
GBM	5414	14:69920026,Missense_Mutation,G,A	SRSF5	CTGCAGG	3.04686
GBM	5414	14:69920026,Missense_Mutation,G,A	SRSF6	TGCAGG	2.95003
STAD	8591	15:43470863,Missense_Mutation,C,A	SRSF6	AACATC	3.03178
BLCA	A43P	9:86281340,Silent,C,A	SRSF5	ATTCAGC	3.07282
LIHC	A39Y	8:124154635,Frame_Shift_Del,G,-	SRSF1(IgM-BRCA1)	CTTAGGG	2.25749
UCEC	A2KU	1:214478578,Silent,C,T	SRSF2	TTTTACTG	2.48215
UCEC	A2KU	1:214478578,Silent,C,T	SRSF5	TTACTGC	4.92399
BRCA	A2FV	17:60601642,Frame_Shift_Del,C,-	SRSF5	CCACCAG	3.6629
UCEC	A1CE	22:43272910,Missense_Mutation,C,T	SRSF6	AGTGTC	2.69741
COAD	3867	16:15719425,Frame_Shift_Del,T,-	SRSF2	GTTCTCTA	4.02591
CESC	A8YY	17:73221256,Missense_Mutation,A,G	SRSF1	AAGCCGA	2.84413
CESC	A8YY	17:73221256,Missense_Mutation,A,G	SRSF1(IgM-BRCA1)	CCAAGGA	2.74792
UCEC	A0UV	8:27614247,Nonsense_Mutation,G,A	SRSF1	CGAAGGT	2.8745
UCEC	A0UV	8:27614247,Nonsense_Mutation,G,A	SRSF1(IgM-BRCA1)	CGAAGGT	3.49849
LUSC	1070	5:39126144,In_Frame_Del,TCG,-	SRSF1	CTCTCGT	2.66245
LUSC	1070	5:39126144,In_Frame_Del,TCG,-	SRSF1(IgM-BRCA1)	CTCTCGT	3.0814
LUSC	1070	5:39126144,In_Frame_Del,TCG,-	SRSF2	GGTTTCTC	2.63248
LUSC	1070	5:39126144,In_Frame_Del,TCG,-	SRSF5	TCTCTCG	4.72578
BRCA	A15G	9:123169438,Silent,T,C	SRSF5	TTTCTAG	4.15152
LIHC	A3KG	15:74324997,Frame_Shift_Del,C,-	SRSF1(IgM-BRCA1)	CCCGGGG	2.35782
LIHC	A3KG	15:74324997,Frame_Shift_Del,C,-	SRSF2	AGTCAGTG	2.74293
LIHC	A3KG	15:74324997,Frame_Shift_Del,C,-	SRSF5	TCAGTGC	3.51172
UCEC	A0G2	20:57474015,Nonsense_Mutation,C,T	SRSF1	CGCAGGC	3.33111
UCEC	A0G2	20:57474015,Nonsense_Mutation,C,T	SRSF1(IgM-BRCA1)	CGCAGGC	4.06681
UCEC	A0G2	20:57474015,Nonsense_Mutation,C,T	SRSF2	GACCCGCA	4.08116
UCEC	A0G2	20:57474015,Nonsense_Mutation,C,T	SRSF5	CCGCAGG	3.35891
UCEC	A1BU	4:148984355,Missense_Mutation,C,T	SRSF2	AACCACAA	2.39331
UCEC	A1BU	4:148984355,Missense_Mutation,C,T	SRSF5	CCACAAC	4.55724
UCEC	A1BU	4:148984355,Missense_Mutation,C,T	SRSF5	CAACAAG	3.13317
UCEC	A0UF,A059	1:155231472,Silent,G,T	SRSF1	TAGACGT	3.03913
UCEC	A0UF,A059	1:155231472,Silent,G,T	SRSF6	TGTAGA	2.79641
UCEC	A0UF,A059	1:155231472,Silent,G,T	SRSF6	GACGTC	2.71795
HNSC	A497	7:65551735,Missense_Mutation,G,T	SRSF1(IgM-BRCA1)	CGCCGTG	3.10673
CESC	A1BK	6:41036673,Missense_Mutation,G,A	SRSF6	TGCGAA	3.16543
UCEC	A22U	2:183601004,Missense_Mutation,A,G	SRSF2	GGACTGTG	3.76643
LIHC	AA8I	11:8751983,Missense_Mutation,A,G	SRSF2	GGATCCGG	2.89013
LIHC	AA8I	11:8751983,Missense_Mutation,A,G	SRSF5	TTTCTGG	4.71935
STAD	A8E3	15:50776541,Missense_Mutation,G,A	SRSF1	CAGACGA	6.34286
STAD	A8E3	15:50776541,Missense_Mutation,G,A	SRSF1(IgM-BRCA1)	CAGACGA	5.01964
STAD	A8E3	15:50776541,Missense_Mutation,G,A	SRSF5	ACAGACG	3.24484
UCEC	A2D5	5:82816166,Missense_Mutation,A,G	SRSF1	GACACAT	2.0808
UCEC	A2D5	5:82816166,Missense_Mutation,A,G	SRSF5	TGACACA	2.8155
LIHC	A3KG	1:156704040,Frame_Shift_Del,C,-	SRSF2	TGACCCTG	3.39133
UCEC	A1CE	16:24950725,Missense_Mutation,C,T	SRSF1	CCGCGGA	3.01974
UCEC	A1CE	16:24950725,Missense_Mutation,C,T	SRSF1	CGGAAGA	3.37191
UCEC	A1CE	16:24950725,Missense_Mutation,C,T	SRSF1(IgM-BRCA1)	CCCGCGG	2.56575
UCEC	A1CE	16:24950725,Missense_Mutation,C,T	SRSF1(IgM-BRCA1)	CCGCGGA	3.72587
UCEC	A1CE	16:24950725,Missense_Mutation,C,T	SRSF1(IgM-BRCA1)	CGCGGAA	1.9918
UCEC	A1CE	16:24950725,Missense_Mutation,C,T	SRSF1(IgM-BRCA1)	CGGAAGA	3.40355
UCEC	A1CE	16:24950725,Missense_Mutation,C,T	SRSF2	TGCCCGCG	2.84227
UCEC	A1CE	16:24950725,Missense_Mutation,C,T	SRSF6	CGCGGA	4.12602
BRCA	A6SD	17:30693696,Missense_Mutation,G,A	SRSF1	GACACCT	2.0808
BRCA	A6SD	17:30693696,Missense_Mutation,G,A	SRSF1	CACCTGT	2.71857
BRCA	A6SD	17:30693696,Missense_Mutation,G,A	SRSF1(IgM-BRCA1)	CACCTGT	2.95562
BRCA	A6SD	17:30693696,Missense_Mutation,G,A	SRSF2	GACACCTG	3.39267
UCEC	A22U	18:47800597,Missense_Mutation,G,A	SRSF2	CGCTTCTG	3.43306
UCEC	A22U	18:47800597,Missense_Mutation,G,A	SRSF6	CGCTTC	3.00116
LIHC	A39Y	8:124154645,Frame_Shift_Del,A,-	SRSF1	CAGAAGG	3.09235
LIHC	A39Y	8:124154645,Frame_Shift_Del,A,-	SRSF1(IgM-BRCA1)	CAGAAGG	2.66996
LIHC	A39Y	8:124154645,Frame_Shift_Del,A,-	SRSF5	ACAGAAG	2.98263
UCEC	A1CR	10:135203111,Missense_Mutation,G,A	SRSF1(IgM-BRCA1)	CTCCCCG	2.48118
UCEC	A1CR	10:135203111,Missense_Mutation,G,A	SRSF1(IgM-BRCA1)	CCCCGCG	2.02447
UCEC	A1CR	10:135203111,Missense_Mutation,G,A	SRSF2	GGCTCCCC	3.31621
UCEC	A1CR	10:135203111,Missense_Mutation,G,A	SRSF2	GCTCCCCG	3.20221
UCEC	A1CR	10:135203111,Missense_Mutation,G,A	SRSF6	CGCGCC	2.69992
SARC	AB2E	8:62559369,Missense_Mutation,G,A	SRSF5	CCATAAG	3.01525
UCEC	A1CE	11:134118822,Missense_Mutation,C,T	SRSF1	GAAACGT	2.34853
UCEC	A1CE	11:134118822,Missense_Mutation,C,T	SRSF5	TGAAACG	3.62821
LIHC	A7M5	19:51015948,Silent,G,A	SRSF1	CTGATGT	2.34337
LIHC	A7M5	19:51015948,Silent,G,A	SRSF1(IgM-BRCA1)	CTCCTGA	2.75206
LIHC	A7M5	19:51015948,Silent,G,A	SRSF1(IgM-BRCA1)	CTGATGT	2.5489
LIHC	A7M5	19:51015948,Silent,G,A	SRSF2	ATCTCCTG	3.82107
BLCA	A5KE	1:42671493,Missense_Mutation,C,G	SRSF1(IgM-BRCA1)	CACTCCA	2.09305
BLCA	A5KE	1:42671493,Missense_Mutation,C,G	SRSF5	ACACTCC	3.8808
CESC	AA3W	12:123646677,Silent,G,A	SRSF1	TAGAGGA	2.78826
CESC	AA3W	12:123646677,Silent,G,A	SRSF5	CTAGAGG	3.93133
HNSC	5364	3:93714788,Missense_Mutation,G,A	SRSF1	AGGAGGT	2.4331
HNSC	5364	3:93714788,Missense_Mutation,G,A	SRSF1(IgM-BRCA1)	CCAAGGA	2.74792
UCEC	A0G2	8:38050231,Missense_Mutation,A,C	SRSF2	AGCTACAA	2.52332
UCEC	A0G2	8:38050231,Missense_Mutation,A,C	SRSF5	CTACAAT	2.70609
LUSC	8490	14:31382844,Silent,T,A	SRSF1	CAGATGG	3.09235
LUSC	8490	14:31382844,Silent,T,A	SRSF1(IgM-BRCA1)	CTCCAGA	2.64953
LUSC	8490	14:31382844,Silent,T,A	SRSF1(IgM-BRCA1)	CAGATGG	2.77248
UCEC	A1CE	3:49349075,Silent,C,T	SRSF1	CGCAGTG	2.69094
UCEC	A1CE	3:49349075,Silent,C,T	SRSF1(IgM-BRCA1)	CGCAGTG	3.51253
UCEC	A1LX	2:172182597,Nonsense_Mutation,G,A	SRSF2	GTCTCGAA	3.18482
UCEC	A1LX	2:172182597,Nonsense_Mutation,G,A	SRSF5	AGTCTCG	2.85462
UCEC	A1DV	9:37126669,Nonsense_Mutation,G,T	SRSF1	CACAAGA	4.06536
UCEC	A1DV	9:37126669,Nonsense_Mutation,G,T	SRSF1(IgM-BRCA1)	CACAAGA	3.48659
UCEC	A1DV	9:37126669,Nonsense_Mutation,G,T	SRSF5	GCACAAG	3.25224
		1:109964511,Nonsense_Mutation,G,A	SRSF1(IgM-BRCA1)	CACTTGA	1.92856
		1:109964511,Nonsense_Mutation,G,A	SRSF5	CCACTTG	3.69944
UCEC	A0JY	22:50895492,Missense_Mutation,G,A	SRSF1(IgM-BRCA1)	CCGAGGC	2.70728
UCEC	A0JY	22:50895492,Missense_Mutation,G,A	SRSF2	GGCCGCCA	4.45964
GBM	5416	12:51451867,Missense_Mutation,G,A	SRSF1(IgM-BRCA1)	CGAACTT	2.16311
LUSC	A53A	4:99300284,Missense_Mutation,G,T	SRSF5	TTTGTGG	2.99502
LUSC	A53A	4:99300284,Missense_Mutation,G,T	SRSF6	TGTGGC	3.77031
SARC	A6YV	10:88935719,Silent,G,T	SRSF5	ATACAAC	3.55226
LUSC	8628	10:90773103,Missense_Mutation,A,G	SRSF5	ACAGTGG	3.30474
BRCA	A2FV	17:60601626,Frame_Shift_Del,C,-	SRSF1	CAGCCCT	2.41833
BRCA	A2FV	17:60601626,Frame_Shift_Del,C,-	SRSF1(IgM-BRCA1)	CAGCCCT	2.73884
UCEC	A0JZ	17:40939903,Missense_Mutation,C,A	SRSF2	CATCTCTG	2.73412
UCEC	A0JZ	17:40939903,Missense_Mutation,C,A	SRSF5	TCTCTGC	4.18877
LUAD	4112	1:197074309,Missense_Mutation,A,C	SRSF5	CTTCTCC	3.21439
UCEC	A059	1:113093301,Missense_Mutation,G,T	SRSF6	TATGGA	2.79641
GBM	878	22:18178948,Missense_Mutation,C,T	SRSF1	GAGACCA	2.18781
GBM	878	22:18178948,Missense_Mutation,C,T	SRSF2	GACCACAG	4.59528
GBM	878	22:18178948,Missense_Mutation,C,T	SRSF5	CCACAGT	3.58597
UCEC	A22R	9:86281342,Silent,G,A	SRSF5	ATTCAGC	3.07282
UCEC	A22R	9:86281342,Silent,G,A	SRSF6	AGCATC	3.64044
LIHC	A39Y	8:124154540,Frame_Shift_Del,C,-	SRSF6	TGCCTA	3.46667
COAD	6717	4:74005854,Nonsense_Mutation,C,A	SRSF5	TCTATGG	3.46238
UCEC	A22R	1:17313022,Missense_Mutation,G,C	SRSF1	AAGCCGG	2.11734
UCEC	A22R	1:17313022,Missense_Mutation,G,C	SRSF2	AGCCGGTG	2.8866
LUSC	A5MI	15:76196872,Missense_Mutation,C,T	SRSF1(IgM-BRCA1)	CGGACCC	2.24617
LUSC	A5MI	15:76196872,Missense_Mutation,C,T	SRSF6	TGCGGA	4.95677
LIHC	A1EG	1:154192328,Frame_Shift_Del,C,-	SRSF1(IgM-BRCA1)	CCCACAG	2.50585
LIHC	A1EG	1:154192328,Frame_Shift_Del,C,-	SRSF2	GTCCCACA	3.43285
LIHC	A1EG	1:154192328,Frame_Shift_Del,C,-	SRSF6	TGTGTC	4.58418
STAD	A91E	3:49949167,Frame_Shift_Del,G,-	SRSF1(IgM-BRCA1)	CTCCCTG	2.58518
STAD	A91E	3:49949167,Frame_Shift_Del,G,-	SRSF1(IgM-BRCA1)	CCCTGGG	2.41702
STAD	A91E	3:49949167,Frame_Shift_Del,G,-	SRSF1(IgM-BRCA1)	CTGGGGG	2.22534
STAD	A91E	3:49949167,Frame_Shift_Del,G,-	SRSF5	TCCCTGG	3.68313
COAD	6928	1:197070002,Missense_Mutation,C,T	SRSF2	GAATCATA	3.12259
COAD	6928	1:197070002,Missense_Mutation,C,T	SRSF6	TGAATC	3.38755
BRCA	AALI	19:43023236,Missense_Mutation,C,G	SRSF1(IgM-BRCA1)	CTCCGAG	2.1409
BRCA	AALI	19:43023236,Missense_Mutation,C,G	SRSF5	CCTCTCC	3.52645
UCEC	A3FC	1:182791253,Silent,C,T	SRSF6	TACCTA	2.85801
CESC	A2R8	20:33233093,Missense_Mutation,C,T	SRSF5	ATTCAGC	3.07282
LUAD	7725	1:23660011,Missense_Mutation,C,A	SRSF1(IgM-BRCA1)	CCTCCGT	2.01851
LUAD	7725	1:23660011,Missense_Mutation,C,A	SRSF1(IgM-BRCA1)	CTCCGTT	2.58492
LUAD	7725	1:23660011,Missense_Mutation,C,A	SRSF2	TACCTCCG	2.63748
LUAD	7725	1:23660011,Missense_Mutation,C,A	SRSF6	TACCTC	3.22325
UCEC	A0LG	2:10917818,Frame_Shift_Ins,-,AG	SRSF1	CAGAGAG	2.43422
UCEC	A0LG	2:10917818,Frame_Shift_Ins,-,AG	SRSF1(IgM-BRCA1)	CCGACAG	2.12458
UCEC	A0LG	2:10917818,Frame_Shift_Ins,-,AG	SRSF1(IgM-BRCA1)	CAGAGAG	2.59669
UCEC	A0LG	2:10917818,Frame_Shift_Ins,-,AG	SRSF2	GACCGACA	2.82199
UCEC	A0LG	2:10917818,Frame_Shift_Ins,-,AG	SRSF5	CGACAGA	2.76443
LUSC	2581	1:243349338,Missense_Mutation,G,C	SRSF2	GAACACCA	3.51337
LUSC	2581	1:243349338,Missense_Mutation,G,C	SRSF6	TGTGGA	3.40507
LIHC	A10Z	9:112185130,Missense_Mutation,G,A	SRSF1(IgM-BRCA1)	CCGACCT	2.46461
LIHC	A10Z	9:112185130,Missense_Mutation,G,A	SRSF2	GACCTGAA	2.94325
GBM	846	3:49933455,Frame_Shift_Ins,-,C	SRSF2	GTCCCCCC	2.89937
GBM	846	3:49933455,Frame_Shift_Ins,-,C	SRSF6	CATGTC	3.14477
LUSC	7337	3:49349052,Missense_Mutation,G,A	SRSF1	GAGAGGT	3.8082
CESC	A7CL	5:43509274,Missense_Mutation,C,G	SRSF2	GTCCTTTG	3.31572
CESC	A7CL	5:43509274,Missense_Mutation,C,G	SRSF6	TGTGTC	4.58418
PCPG	A81T	19:501786,Missense_Mutation,C,A	SRSF1	CCCCGGA	3.26597
PCPG	A81T	19:501786,Missense_Mutation,C,A	SRSF1(IgM-BRCA1)	CTCCCCG	2.48118
PCPG	A81T	19:501786,Missense_Mutation,C,A	SRSF1(IgM-BRCA1)	CCCCGGA	4.10714
PCPG	A81T	19:501786,Missense_Mutation,C,A	SRSF1(IgM-BRCA1)	CGGAGCC	2.03824
LUSC	A46M	1:19644210,Silent,C,T	SRSF2	TTCTCCAG	2.50039
LUSC	A46M	1:19644210,Silent,C,T	SRSF5	TCTCCAG	2.97232
UCEC	A0J1	2:70456215,Missense_Mutation,C,T	SRSF1	CTGACAA	2.6426
UCEC	A0J1	2:70456215,Missense_Mutation,C,T	SRSF1	CAACGGT	2.32817
UCEC	A0J1	2:70456215,Missense_Mutation,C,T	SRSF1(IgM-BRCA1)	CTGACAA	2.80873
UCEC	A0J1	2:70456215,Missense_Mutation,C,T	SRSF1(IgM-BRCA1)	CAACGGT	2.79446
UCEC	A0J1	2:70456215,Missense_Mutation,C,T	SRSF5	TGACAAC	4.09239
UCEC	A2HD	14:73750950,Missense_Mutation,C,T	SRSF1(IgM-BRCA1)	CCGGCGT	2.39216
UCEC	A2HD	14:73750950,Missense_Mutation,C,T	SRSF1(IgM-BRCA1)	CGGCGTG	2.72546
UCEC	A05S	1:151214646,Missense_Mutation,C,T	SRSF1	CTCTCGG	2.28891
UCEC	A05S	1:151214646,Missense_Mutation,C,T	SRSF1(IgM-BRCA1)	CTCTCGG	2.87373
UCEC	A05S	1:151214646,Missense_Mutation,C,T	SRSF1(IgM-BRCA1)	CGGCGAG	2.48911
UCEC	A05S	1:151214646,Missense_Mutation,C,T	SRSF5	TCTCTCG	4.72578
UCEC	A2D0	7:21951362,Missense_Mutation,C,T	SRSF1	CGCACAT	3.21089
UCEC	A2D0	7:21951362,Missense_Mutation,C,T	SRSF1(IgM-BRCA1)	CGCACAT	3.69179
UCEC	A2D0	7:21951362,Missense_Mutation,C,T	SRSF5	TGAAAGC	3.09119
COAD	3833	15:34520760,Silent,G,A	SRSF1	CATCGGA	2.68141
COAD	3833	15:34520760,Silent,G,A	SRSF1(IgM-BRCA1)	CATCGGA	2.71831
COAD	3833	15:34520760,Silent,G,A	SRSF6	TGCATC	5.52722
UCEC	A1DK	19:13220731,Silent,G,A	SRSF1	CTCACCG	2.16204
UCEC	A1DK	19:13220731,Silent,G,A	SRSF1	CACCGGC	2.78479
UCEC	A1DK	19:13220731,Silent,G,A	SRSF1	CGGCCGC	2.69545
UCEC	A1DK	19:13220731,Silent,G,A	SRSF1(IgM-BRCA1)	CTCACCG	2.88698
UCEC	A1DK	19:13220731,Silent,G,A	SRSF1(IgM-BRCA1)	CACCGGC	3.36278
UCEC	A1DK	19:13220731,Silent,G,A	SRSF1(IgM-BRCA1)	CGGCCGC	3.48767
UCEC	A1DK	19:13220731,Silent,G,A	SRSF2	GCTCACCG	2.72979
UCEC	A1DK	19:13220731,Silent,G,A	SRSF2	GGCCGCTG	5.55398
UCEC	A1DK	19:13220731,Silent,G,A	SRSF5	TCACCGG	4.58743
LUSC	7223	3:196888587,Missense_Mutation,G,A	SRSF1	GGGAGGA	3.71421
LUSC	7223	3:196888587,Missense_Mutation,G,A	SRSF1	GAGAGGG	3.43465
LUSC	7223	3:196888587,Missense_Mutation,G,A	SRSF1(IgM-BRCA1)	GGGAGGA	2.21174
UCEC	A3FA	3:148857880,Missense_Mutation,C,T	SRSF1	CTCTCGT	2.66245
UCEC	A3FA	3:148857880,Missense_Mutation,C,T	SRSF1(IgM-BRCA1)	CTCTCGT	3.0814
UCEC	A3FA	3:148857880,Missense_Mutation,C,T	SRSF2	CTCTCGTG	2.62932
UCEC	A3FA	3:148857880,Missense_Mutation,C,T	SRSF5	ACTCTCG	3.67616
UCEC	A2D5	16:4730035,Silent,T,C	SRSF6	AGTGTC	2.69741
READ	6814	6:167711457,Missense_Mutation,C,T	SRSF1	CTCACGT	5.11332
READ	6814	6:167711457,Missense_Mutation,C,T	SRSF1(IgM-BRCA1)	CTCACGT	4.74196
READ	6814	6:167711457,Missense_Mutation,C,T	SRSF2	AGCTCACG	2.54751
READ	6814	6:167711457,Missense_Mutation,C,T	SRSF6	CACGTC	4.69647
UCEC	A5DW	7:148512093,Missense_Mutation,C,A	SRSF1	CACAGGG	5.25819
UCEC	A5DW	7:148512093,Missense_Mutation,C,A	SRSF1(IgM-BRCA1)	CACAGGG	4.75761
UCEC	A5DW	7:148512093,Missense_Mutation,C,A	SRSF2	GATCACAG	4.02635
UCEC	A5DW	7:148512093,Missense_Mutation,C,A	SRSF5	TCACAGG	6.3244
UCEC	A22R	7:144288651,Silent,G,A	SRSF1	GTCACGA	3.88926
UCEC	A22R	7:144288651,Silent,G,A	SRSF1(IgM-BRCA1)	GTCACGA	2.07146
UCEC	A22R	7:144288651,Silent,G,A	SRSF5	TGTCACG	4.14996
STAD	A4YV	11:74554923,Missense_Mutation,G,A	SRSF1(IgM-BRCA1)	CCGGGGA	2.41192
UCEC	A2HC	5:43139386,Nonsense_Mutation,G,T	SRSF5	CTAGAAG	3.3635
BLCA	A43P	9:86281346,Missense_Mutation,C,T	SRSF6	AGCATC	3.64044
CESC	A8YY	4:109002758,Missense_Mutation,C,T	SRSF2	GTCGACTG	2.63342
CESC	A8YY	4:109002758,Missense_Mutation,C,T	SRSF6	AGTGTC	2.69741
PAAD	7651	5:139876204,Missense_Mutation,C,T	SRSF1	CTGAAGG	1.96982
PAAD	7651	5:139876204,Missense_Mutation,C,T	SRSF1(IgM-BRCA1)	CTGAAGG	2.2387
PAAD	7651	5:139876204,Missense_Mutation,C,T	SRSF2	GACTGAAG	2.66238
SKCM	A1PZ	20:16355038,Nonsense_Mutation,G,A	SRSF1(IgM-BRCA1)	CTGCTGG	1.93542
SKCM	A1PZ	20:16355038,Nonsense_Mutation,G,A	SRSF2	AGCTGCTG	3.57107
SKCM	A1PZ	20:16355038,Nonsense_Mutation,G,A	SRSF5	CTGCTGG	2.80113
PRAD	A9ZK	22:20929420,Silent,C,G	SRSF1(IgM-BRCA1)	CCCAAGG	2.37119
PRAD	A9ZK	22:20929420,Silent,C,G	SRSF1(IgM-BRCA1)	CCAAGGT	2.52023
PRAD	A9ZK	22:20929420,Silent,C,G	SRSF2	GGCCCAAG	4.15175
COAD	6588	7:130140683,Missense_Mutation,A,G	SRSF1	GACATGT	2.13481
COAD	6588	7:130140683,Missense_Mutation,A,G	SRSF1(IgM-BRCA1)	CTGTGGG	2.28453
UCEC	A0JY	1:166959016,Nonsense_Mutation,C,T	SRSF1	GGCTCGA	2.11369
UCEC	A0JY	1:166959016,Nonsense_Mutation,C,T	SRSF2	GGCTCGAG	4.2824
OV	1737	6:31607318,Missense_Mutation,C,T	SRSF1	GTCCCGG	2.16893
OV	1737	6:31607318,Missense_Mutation,C,T	SRSF2	GGTCCCGG	3.56272
LIHC	A3KG	5:31515582,Frame_Shift_Del,G,-	SRSF1	CAGGGGT	2.47693
LIHC	A3KG	5:31515582,Frame_Shift_Del,G,-	SRSF1(IgM-BRCA1)	CAGGGGT	2.86427
COAD	3877	15:64373324,Nonsense_Mutation,G,A	SRSF1(IgM-BRCA1)	CGCTGAA	2.05099
COAD	3877	15:64373324,Nonsense_Mutation,G,A	SRSF2	CATCGCTG	2.59568
COAD	3877	15:64373324,Nonsense_Mutation,G,A	SRSF6	AACATC	3.03178
SKCM	A726	3:129210989,Silent,C,T	SRSF2	GGCCTTCA	2.86907
SKCM	A726	3:129210989,Silent,C,T	SRSF6	TTCATC	3.22325
UCEC	A215	17:29315016,Missense_Mutation,G,A	SRSF1	CTTCCGA	2.163
UCEC	A215	17:29315016,Missense_Mutation,G,A	SRSF1(IgM-BRCA1)	CTTCCGA	2.49499
UCEC	A215	17:29315016,Missense_Mutation,G,A	SRSF2	GACTTCCG	4.45628
CESC	A8YY	9:136338641,Missense_Mutation,G,A	SRSF1	CGCAGTG	2.69094
CESC	A8YY	9:136338641,Missense_Mutation,G,A	SRSF1(IgM-BRCA1)	CGCAGTG	3.51253
CESC	A8YY	9:136338641,Missense_Mutation,G,A	SRSF2	GGCCCGCA	4.44201
CESC	A8YY	9:136338641,Missense_Mutation,G,A	SRSF2	GCCCGCAG	2.49479
GBM	5416	3:165547909,Missense_Mutation,C,T	SRSF6	TGCTTC	3.83191
LIHC	A39Y	8:124154649,Frame_Shift_Del,A,-	SRSF1	CAGAAGG	3.09235
LIHC	A39Y	8:124154649,Frame_Shift_Del,A,-	SRSF1(IgM-BRCA1)	CAGAAGG	2.66996
COAD	4951	18:77679245,Missense_Mutation,C,A	SRSF1(IgM-BRCA1)	CTTCGGT	2.05936
COAD	4951	18:77679245,Missense_Mutation,C,A	SRSF2	GGCTTCGG	3.14157
BLCA	AAMZ	15:34520658,Silent,G,A	SRSF1	CAGAAGT	3.46589
BLCA	AAMZ	15:34520658,Silent,G,A	SRSF1(IgM-BRCA1)	CAGAAGT	2.87763
BLCA	AAMZ	15:34520658,Silent,G,A	SRSF5	CCAGAAG	3.67556
CESC	A5R2	1:156704179,Missense_Mutation,C,G	SRSF1	CTCACTG	2.61975
CESC	A5R2	1:156704179,Missense_Mutation,C,G	SRSF1(IgM-BRCA1)	CTCACTG	2.99098
CESC	A5R2	1:156704179,Missense_Mutation,C,G	SRSF2	CACTGCTA	2.48388
CESC	A5R2	1:156704179,Missense_Mutation,C,G	SRSF5	TCACTGC	5.23604
STAD	A4GQ	22:45130968,Missense_Mutation,A,G	SRSF1	CAGAAGG	3.09235
STAD	A4GQ	22:45130968,Missense_Mutation,A,G	SRSF1(IgM-BRCA1)	CAGAAGG	2.66996
STAD	A4GQ	22:45130968,Missense_Mutation,A,G	SRSF2	GTCCAGAA	2.94325
STAD	A4GQ	22:45130968,Missense_Mutation,A,G	SRSF5	CCAGAAG	3.67556
BRCA	AA10	7:130140636,Silent,C,T	SRSF1	CACCCCA	3.0178
BRCA	AA10	7:130140636,Silent,C,T	SRSF1(IgM-BRCA1)	CTCACCC	1.89796
BRCA	AA10	7:130140636,Silent,C,T	SRSF1(IgM-BRCA1)	CACCCCA	3.3478
BRCA	AA10	7:130140636,Silent,C,T	SRSF1(IgM-BRCA1)	CCCCAGT	2.17306
BRCA	AA10	7:130140636,Silent,C,T	SRSF2	CACCCCAG	3.03918
BRCA	AA10	7:130140636,Silent,C,T	SRSF5	TCTCACC	4.12887
BRCA	AA10	7:130140636,Silent,C,T	SRSF5	TCACCCC	3.43917
HNSC	6023	3:197585726,Missense_Mutation,G,C	SRSF2	GAATCAAG	2.54938
STAD	A8E3	3:33450275,Silent,A,G	SRSF5	TTATAGG	3.62772
COAD	3852	17:20109066,Silent,C,T	SRSF1	CAGAGGC	3.5321
COAD	3852	17:20109066,Silent,C,T	SRSF1(IgM-BRCA1)	CAGAGGC	3.38732
COAD	3852	17:20109066,Silent,C,T	SRSF2	GGCCAGTG	5.06393
COAD	3852	17:20109066,Silent,C,T	SRSF5	CCAGTGC	3.15502
UCEC	A0K6	12:121017578,Silent,T,C	SRSF6	TACCTC	3.22325
UCEC	A1OF	8:42177117,Missense_Mutation,C,A	SRSF1(IgM-BRCA1)	CTGCTGG	1.93542
UCEC	A1OF	8:42177117,Missense_Mutation,C,A	SRSF2	AACTGCTG	3.21021
UCEC	A1OF	8:42177117,Missense_Mutation,C,A	SRSF2	TGCTGCTG	3.2735
UCEC	A1OF	8:42177117,Missense_Mutation,C,A	SRSF5	CTGCTGG	2.80113
UCEC	A1OF	8:42177117,Missense_Mutation,C,A	SRSF6	TGCTGC	3.01803
UCEC	A1MR	9:32558926,Missense_Mutation,C,A	SRSF2	GACTTCTT	2.84056
UCEC	A22S	3:105271016,Silent,C,T	SRSF1	CAGACGA	6.34286
UCEC	A22S	3:105271016,Silent,C,T	SRSF1(IgM-BRCA1)	CAGACGA	5.01964
ESCA	A8EQ	19:41942337,Missense_Mutation,C,T	SRSF1	CGCCGTA	2.42417
ESCA	A8EQ	19:41942337,Missense_Mutation,C,T	SRSF1(IgM-BRCA1)	CGCCGTA	3.54209
ESCA	A8EQ	19:41942337,Missense_Mutation,C,T	SRSF2	GGCACCTG	3.75352
ESCA	A8EQ	19:41942337,Missense_Mutation,C,T	SRSF6	TGCGCC	3.53067
ESCA	A43C	11:60152619,Missense_Mutation,C,A	SRSF1	CTCCCTA	2.35299
ESCA	A43C	11:60152619,Missense_Mutation,C,A	SRSF1(IgM-BRCA1)	CTCCCTA	3.02054
ESCA	A43C	11:60152619,Missense_Mutation,C,A	SRSF2	GGTTTTTG	3.16363
ESCA	A43C	11:60152619,Missense_Mutation,C,A	SRSF2	GCTCCCTA	3.39675
LUAD	6969	5:70922501,Missense_Mutation,G,C	SRSF1	AGGAGGA	2.78634
LUAD	6969	5:70922501,Missense_Mutation,G,C	SRSF1(IgM-BRCA1)	AGGAGGA	1.97419
LIHC	A39Y	8:124154609,Frame_Shift_Del,T,-	SRSF5	TTACCAG	3.70754
LIHC	A1EG	1:154192377,Frame_Shift_Del,T,-	SRSF1	CGCATGA	3.61814
LIHC	A1EG	1:154192377,Frame_Shift_Del,T,-	SRSF1(IgM-BRCA1)	CGCATGA	3.88734
UCEC	A3FS	19:55967161,Missense_Mutation,C,A	SRSF1	CCCAGGC	2.05288
UCEC	A3FS	19:55967161,Missense_Mutation,C,A	SRSF1(IgM-BRCA1)	CCCAGGC	3.08855
UCEC	A3FS	19:55967161,Missense_Mutation,C,A	SRSF2	GCCTTGTG	2.51019
STAD	A8E3	19:55324675,Frame_Shift_Del,A,-	SRSF2	TGCTCCAA	2.69817
GBM	878	11:117234200,Frame_Shift_Ins,-,G	SRSF1	CACTGGG	2.80732
GBM	878	11:117234200,Frame_Shift_Ins,-,G	SRSF1(IgM-BRCA1)	CACTGGG	3.09705
GBM	878	11:117234200,Frame_Shift_Ins,-,G	SRSF1(IgM-BRCA1)	CTGGGGG	2.22534
GBM	878	11:117234200,Frame_Shift_Ins,-,G	SRSF2	GGGCACTG	3.67167
GBM	878	11:117234200,Frame_Shift_Ins,-,G	SRSF5	GCACTGG	3.57434
KIRP	5902	5:7873543,Missense_Mutation,G,A	SRSF1	CACCGGA	4.99142
KIRP	5902	5:7873543,Missense_Mutation,G,A	SRSF1(IgM-BRCA1)	CACCGGA	4.78717
KIRP	5902	5:7873543,Missense_Mutation,G,A	SRSF1(IgM-BRCA1)	CGGAGAC	1.90589
KIRP	5902	5:7873543,Missense_Mutation,G,A	SRSF2	GGGCACCG	3.02723
UCEC	A1LX	6:149918290,Missense_Mutation,G,A	SRSF1	CTCACGT	5.11332
UCEC	A1LX	6:149918290,Missense_Mutation,G,A	SRSF1(IgM-BRCA1)	CTCACGT	4.74196
UCEC	A1LX	6:149918290,Missense_Mutation,G,A	SRSF5	ACTCACG	3.92189
UCEC	A1LX	6:149918290,Missense_Mutation,G,A	SRSF6	CACGTA	4.33123
UCEC	A0G2	20:57474035,Silent,C,T	SRSF1(IgM-BRCA1)	CAGCGAT	2.39856
UCEC	A0G2	20:57474035,Silent,C,T	SRSF5	CAACAGC	2.85836
UCEC	A0JV	7:156480753,Missense_Mutation,G,A	SRSF1(IgM-BRCA1)	CGAACTG	1.95544
UCEC	A0JV	7:156480753,Missense_Mutation,G,A	SRSF1(IgM-BRCA1)	CTGCAGA	2.26826
UCEC	A0JV	7:156480753,Missense_Mutation,G,A	SRSF6	TGCAGA	4.34811
LIHC	A39Y	8:124154506,Frame_Shift_Del,T,-	SRSF2	GATTAAAG	2.51871
KIRC	5174	2:183601013,Missense_Mutation,C,T	SRSF1	CACCCAG	2.29102
KIRC	5174	2:183601013,Missense_Mutation,C,T	SRSF1	CCCAGGA	4.25952
KIRC	5174	2:183601013,Missense_Mutation,C,T	SRSF1(IgM-BRCA1)	CACCCAG	2.78008
KIRC	5174	2:183601013,Missense_Mutation,C,T	SRSF1(IgM-BRCA1)	CCCAGGA	4.51294
KIRC	5174	2:183601013,Missense_Mutation,C,T	SRSF5	ACCCAGG	2.87923
PRAD	A9WY	7:44799776,Silent,C,T	SRSF1	GGCAGGG	3.23366
PRAD	A9WY	7:44799776,Silent,C,T	SRSF1(IgM-BRCA1)	GGCAGGG	2.15764
PRAD	A9WY	7:44799776,Silent,C,T	SRSF1(IgM-BRCA1)	CGCCAGC	1.95462
PRAD	A9WY	7:44799776,Silent,C,T	SRSF2	GGCGCCAG	2.73041
STAD,UCEC	A2HC,7597	18:47800666,Missense_Mutation,G,A	SRSF1	CCGCCGT	3.27061
STAD,UCEC	A2HC,7597	18:47800666,Missense_Mutation,G,A	SRSF1	CGCCGTA	2.42417
STAD,UCEC	A2HC,7597	18:47800666,Missense_Mutation,G,A	SRSF1(IgM-BRCA1)	CCGCCGT	3.7061
STAD,UCEC	A2HC,7597	18:47800666,Missense_Mutation,G,A	SRSF1(IgM-BRCA1)	CGCCGTA	3.54209
STAD,UCEC	A2HC,7597	18:47800666,Missense_Mutation,G,A	SRSF1(IgM-BRCA1)	CGTAGGC	1.99795
STAD,UCEC	A2HC,7597	18:47800666,Missense_Mutation,G,A	SRSF2	ATCCGCCG	2.50979
LGG	6392	11:115080356,Missense_Mutation,G,T	SRSF1	GGGAGGA	3.71421
LGG	6392	11:115080356,Missense_Mutation,G,T	SRSF1	AGGAGGG	2.05955
LGG	6392	11:115080356,Missense_Mutation,G,T	SRSF1(IgM-BRCA1)	GGGAGGA	2.21174
LIHC	A3KG	1:205117344,Frame_Shift_Del,T,-	SRSF1	CGCACAT	3.21089
LIHC	A3KG	1:205117344,Frame_Shift_Del,T,-	SRSF1(IgM-BRCA1)	CGCACAT	3.69179
KIRC	3316	17:40720575,Missense_Mutation,C,T	SRSF1	CACAGGT	5.63173
KIRC	3316	17:40720575,Missense_Mutation,C,T	SRSF1(IgM-BRCA1)	CACAGGT	4.96529
KIRC	3316	17:40720575,Missense_Mutation,C,T	SRSF5	ACACAGG	5.27478
UCEC	A1BU	7:75651254,Silent,G,A	SRSF1	CGCAGTA	3.41772
UCEC	A1BU	7:75651254,Silent,G,A	SRSF1(IgM-BRCA1)	CGCAGTA	3.9479
COAD	6598	5:149771183,Missense_Mutation,C,A	SRSF6	TGAGGC	3.18234
UCEC	A056	1:160253413,Silent,G,A	SRSF5	TTTATCG	2.8447
LIHC	A112	2:204276057,Frame_Shift_Ins,-,C	SRSF1	CTCAGTT	2.38918
LIHC	A112	2:204276057,Frame_Shift_Ins,-,C	SRSF1(IgM-BRCA1)	CTCAGTT	2.99073
LIHC	A1EG	2:130930870,Frame_Shift_Del,A,-	SRSF1	GACAGGA	4.40767
LIHC	A1EG	2:130930870,Frame_Shift_Del,A,-	SRSF1(IgM-BRCA1)	GACAGGA	2.29478
LIHC	A1EG	2:130930870,Frame_Shift_Del,A,-	SRSF5	AGACAGG	4.45324
BLCA	A4TZ	18:13071109,Missense_Mutation,C,T	SRSF5	CTTCAGG	4.60838
UCEC	A3FT	17:80137042,Missense_Mutation,G,A	SRSF1(IgM-BRCA1)	CTGCCAG	1.96756
UCEC	A3FT	17:80137042,Missense_Mutation,G,A	SRSF2	TTCCACTG	3.28192
UCEC	A3FT	17:80137042,Missense_Mutation,G,A	SRSF5	CCACTGC	4.87935
UCEC	A3FT	17:80137042,Missense_Mutation,G,A	SRSF5	TGCCAGG	3.1073
UCEC	A22R	6:30676073,Missense_Mutation,C,A	SRSF2	GTCCTCAG	4.02163
SKCM	A726	5:149771142,Silent,C,T	SRSF1	CCCAGGC	2.05288
SKCM	A726	5:149771142,Silent,C,T	SRSF1(IgM-BRCA1)	CCCAGGC	3.08855
SKCM	A726	5:149771142,Silent,C,T	SRSF2	GACCCAGG	2.49401
SKCM	A726	5:149771142,Silent,C,T	SRSF5	ACCCAGG	2.87923
BLCA	A3VY	1:146639438,Silent,C,T	SRSF1	CAGTGGG	2.56109
BLCA	A3VY	1:146639438,Silent,C,T	SRSF1	GGGCCGG	2.598
BLCA	A3VY	1:146639438,Silent,C,T	SRSF1	GGCCGGG	2.24011
BLCA	A3VY	1:146639438,Silent,C,T	SRSF1(IgM-BRCA1)	CAGTGGG	2.71579
UCEC	A0G1	2:113993059,Missense_Mutation,C,A	SRSF1(IgM-BRCA1)	CTGCAGA	2.26826
UCEC	A0G1	2:113993059,Missense_Mutation,C,A	SRSF5	CGACTTG	2.87789
UCEC	A0G1	2:113993059,Missense_Mutation,C,A	SRSF6	TGCTGC	3.01803
UCEC	A0G2	2:20478388,Missense_Mutation,G,A	SRSF1(IgM-BRCA1)	CGGTGGC	2.02498
LIHC	A1EG	2:130930913,Frame_Shift_Del,T,-	SRSF6	TTCATC	3.22325
LIHC	A39Y	8:124154571,Frame_Shift_Del,C,-	SRSF6	TACATA	4.55332
PAAD	A545	11:35218359,Missense_Mutation,T,G	SRSF5	TTTCATG	2.94253
UCEC	A2HC	3:52281203,Missense_Mutation,G,T	SRSF1	CAGAAGA	3.81913
UCEC	A2HC	3:52281203,Missense_Mutation,G,T	SRSF1(IgM-BRCA1)	CAGAAGA	3.10533
LUAD	6215	16:16256971,Nonsense_Mutation,C,A	SRSF1	CAGCCAT	2.41833
LUAD	6215	16:16256971,Nonsense_Mutation,C,A	SRSF1(IgM-BRCA1)	CAGCCAT	2.60649
LUAD	6215	16:16256971,Nonsense_Mutation,C,A	SRSF5	TCTCAGC	4.43449
DLBC	7353	22:19175133,Silent,C,A	SRSF6	TACAGA	3.73945
COAD	3530	3:12790198,In_Frame_Del,GAG,-	SRSF1	AAGAGGA	3.23356
SKCM	A3Y7	16:67203243,Missense_Mutation,C,T	SRSF5	CTCCAAG	2.69227
READ	A1DD	1:99203797,Missense_Mutation,C,T	SRSF1	CAGAGGA	5.73874
READ	A1DD	1:99203797,Missense_Mutation,C,T	SRSF1(IgM-BRCA1)	CAGAGGA	4.81171
READ	A1DD	1:99203797,Missense_Mutation,C,T	SRSF2	AGCTTCCA	2.61517
READ	A1DD	1:99203797,Missense_Mutation,C,T	SRSF2	GCTTCCAG	2.59269
READ	A1DD	1:99203797,Missense_Mutation,C,T	SRSF5	CCAGAGG	4.24338
OV	975	12:48529115,Silent,C,G	SRSF5	TTACTGT	3.38489
LIHC	A39Y	8:124154512,Frame_Shift_Del,A,-	SRSF2	GATTAAAG	2.51871
UCEC	A1DK	16:30005329,Silent,C,T	SRSF1(IgM-BRCA1)	CCCCCTG	2.33639
UCEC	A1DK	16:30005329,Silent,C,T	SRSF1(IgM-BRCA1)	CCCCTGG	2.06791
UCEC	A1DK	16:30005329,Silent,C,T	SRSF1(IgM-BRCA1)	CCCTGGG	2.41702
UCEC	A1DK	16:30005329,Silent,C,T	SRSF1(IgM-BRCA1)	CTGGGGG	2.22534
UCEC	A1DK	16:30005329,Silent,C,T	SRSF5	CCCCTGG	3.32643
UCEC	A1DV	12:123460391,Missense_Mutation,G,T	SRSF1(IgM-BRCA1)	CCAAGGA	2.74792
UCEC	A1DV	12:123460391,Missense_Mutation,G,T	SRSF2	GACTTCCA	4.00639
GBM	5416	10:86017674,Missense_Mutation,C,T	SRSF1(IgM-BRCA1)	CGCTGCT	1.95565
GBM	5416	10:86017674,Missense_Mutation,C,T	SRSF2	GGACGCTG	4.5433
GBM	5416	10:86017674,Missense_Mutation,C,T	SRSF2	CGCTGCTG	3.29462
UCEC	A0G2	11:74638495,Missense_Mutation,G,T	SRSF2	AGATCCAG	2.43495
PRAD	A65J	19:35753475,Silent,C,T	SRSF5	TGCCTGG	2.86158
LUAD	A4VP	10:135203109,Frame_Shift_Ins,-,CA	SRSF1(IgM-BRCA1)	CTCCCCG	2.48118
LUAD	A4VP	10:135203109,Frame_Shift_Ins,-,CA	SRSF1(IgM-BRCA1)	CCCCGCG	2.02447
LUAD	A4VP	10:135203109,Frame_Shift_Ins,-,CA	SRSF2	GGCTCCCC	3.31621
LUAD	A4VP	10:135203109,Frame_Shift_Ins,-,CA	SRSF2	GCTCCCCG	3.20221
BRCA	A23H	3:49349010,Missense_Mutation,G,A	SRSF5	AGAGAGG	2.72891
UCEC	A22U	7:65551751,Missense_Mutation,G,A	SRSF1	GACCCGA	4.01823
UCEC	A22U	7:65551751,Missense_Mutation,G,A	SRSF1(IgM-BRCA1)	GACCCGA	2.09691
UCEC	A22U	7:65551751,Missense_Mutation,G,A	SRSF2	GACCCGAG	4.15239
UCEC	A22U	7:65551751,Missense_Mutation,G,A	SRSF5	TGACCCG	3.46026
SKCM	A3Z4	3:184069861,Silent,G,A	SRSF1	CTGAAGT	2.34337
SKCM	A3Z4	3:184069861,Silent,G,A	SRSF1(IgM-BRCA1)	CTGAAGT	2.44638
SKCM	A3Z4	3:184069861,Silent,G,A	SRSF2	AGTCACTG	3.65824
SKCM	A3Z4	3:184069861,Silent,G,A	SRSF5	TCACTGA	3.69694
PRAD	AAIW	3:25761538,Nonsense_Mutation,G,A	SRSF1(IgM-BRCA1)	CGCAATT	2.01382
PRAD	AAIW	3:25761538,Nonsense_Mutation,G,A	SRSF2	GATCGCAA	3.15119
UCEC	A0LM	3:101136487,Missense_Mutation,C,A	SRSF1	GACATGT	2.13481
UCEC	A0LM	3:101136487,Missense_Mutation,C,A	SRSF2	TGTCTCTA	2.62395
UCEC	A0LM	3:101136487,Missense_Mutation,C,A	SRSF2	GTCTCTAG	2.82101
UCEC	A0LM	3:101136487,Missense_Mutation,C,A	SRSF5	TCTCTAG	4.46357
UCEC	A0LM	3:101136487,Missense_Mutation,C,A	SRSF6	CATGTC	3.14477
CESC,BRCA	A2KK,A0W7	17:76116778,Silent,G,A	SRSF1	AGGACGA	3.39045
CESC,BRCA	A2KK,A0W7	17:76116778,Silent,G,A	SRSF1(IgM-BRCA1)	AGGACGA	2.18212
UCEC	A2HA	20:44483861,Missense_Mutation,C,T	SRSF2	GGCTGCAG	4.30003
UCEC	A2HA	20:44483861,Missense_Mutation,C,T	SRSF6	TGCAGC	4.71335
SKCM	A3DN	2:175742832,Silent,G,A	SRSF1	CTGAAGT	2.34337
SKCM	A3DN	2:175742832,Silent,G,A	SRSF1(IgM-BRCA1)	CTGAAGT	2.44638
SARC	A5VD	10:135197627,Silent,G,A	SRSF1	GGGAGGA	3.71421
SARC	A5VD	10:135197627,Silent,G,A	SRSF1(IgM-BRCA1)	GGGAGGA	2.21174
SARC	A5VD	10:135197627,Silent,G,A	SRSF5	GGACACG	2.6929
UCEC	A2HD	3:27450928,Silent,C,T	SRSF2	GAATCGAG	2.91086
READ,UCEC	6814,A3B0	7:36456711,Silent,G,A	SRSF1	ATGACGA	2.71515
COAD	3845	3:37402760,Silent,C,T	SRSF1	CTGAGTA	2.49619
COAD	3845	3:37402760,Silent,C,T	SRSF1(IgM-BRCA1)	CTGAGTA	2.83715
COAD	3845	3:37402760,Silent,C,T	SRSF2	ATCTTCTG	3.06183
STAD	7707	12:110019240,Frame_Shift_Del,C,-	SRSF1(IgM-BRCA1)	CCCCCCG	2.2324
STAD	7707	12:110019240,Frame_Shift_Del,C,-	SRSF2	GCCCCCCG	3.77114
STAD	6177	7:65226641,RNA,G,T	SRSF1	CGCAGAA	2.96001
STAD	6177	7:65226641,RNA,G,T	SRSF1(IgM-BRCA1)	CGCAGAA	3.71155
STAD	6177	7:65226641,RNA,G,T	SRSF6	TGCGCA	3.16543
STAD	6177	7:65226641,RNA,G,T	SRSF6	CGCAGA	3.51736
UCEC	A0J0	12:88434028,Missense_Mutation,T,G	SRSF2	TGTTACTA	2.67993
UCEC	A0J0	12:88434028,Missense_Mutation,T,G	SRSF5	TTACTAC	4.35616
COAD	3710	1:169351377,Missense_Mutation,C,T	SRSF1	CACAGCA	3.40724
COAD	3710	1:169351377,Missense_Mutation,C,T	SRSF1	CACAGCA	3.40724
COAD	3710	1:169351377,Missense_Mutation,C,T	SRSF1	CAGCAGA	2.82558
COAD	3710	1:169351377,Missense_Mutation,C,T	SRSF1(IgM-BRCA1)	CACAGCA	3.54568
COAD	3710	1:169351377,Missense_Mutation,C,T	SRSF1(IgM-BRCA1)	CACAGCA	3.54568
COAD	3710	1:169351377,Missense_Mutation,C,T	SRSF1(IgM-BRCA1)	CAGCAGA	2.69952
COAD	3710	1:169351377,Missense_Mutation,C,T	SRSF5	GCACAGC	2.97743
COAD	3710	1:169351377,Missense_Mutation,C,T	SRSF6	CACAGC	3.27394
UCEC	A5DW	13:28771334,Missense_Mutation,C,T	SRSF1(IgM-BRCA1)	CGCCTGG	3.04617
LIHC	A112	7:142983156,Frame_Shift_Ins,-,C	SRSF1(IgM-BRCA1)	CACCCCC	1.92341
LIHC	A112	7:142983156,Frame_Shift_Ins,-,C	SRSF2	CACCCCCG	3.41785
LIHC	A112	7:142983156,Frame_Shift_Ins,-,C	SRSF5	TCACCCC	3.43917
LIHC,BRCA	A27V,A39Y	6:125619875,Frame_Shift_Del,T,-	SRSF2	CGCCTATG	2.38711
BLCA	A3JX	9:128677988,Nonsense_Mutation,G,T	SRSF1	CCCAGGA	4.25952
BLCA	A3JX	9:128677988,Nonsense_Mutation,G,T	SRSF1	AGGAGGA	2.78634
BLCA	A3JX	9:128677988,Nonsense_Mutation,G,T	SRSF1(IgM-BRCA1)	CCCAGGA	4.51294
BLCA	A3JX	9:128677988,Nonsense_Mutation,G,T	SRSF1(IgM-BRCA1)	AGGAGGA	1.97419
BLCA	A3JX	9:128677988,Nonsense_Mutation,G,T	SRSF2	GAGCCCAG	2.76012
BRCA	A1XK	12:3029956,Frame_Shift_Del,A,-	SRSF1	CAAAGGA	3.67496
BRCA	A1XK	12:3029956,Frame_Shift_Del,A,-	SRSF1(IgM-BRCA1)	CAAAGGA	3.42796
LUAD	7043	18:77489060,Missense_Mutation,G,T	SRSF2	GGACAAAG	2.66865
LUAD	7043	18:77489060,Missense_Mutation,G,T	SRSF6	TATGGA	2.79641
BLCA	A9PF	9:116130661,Missense_Mutation,C,T	SRSF1	CTCAGGT	4.50921
BLCA	A9PF	9:116130661,Missense_Mutation,C,T	SRSF1(IgM-BRCA1)	CTCAGGT	4.53403
BLCA	A9PF	9:116130661,Missense_Mutation,C,T	SRSF5	TCTCAGG	5.27713
OV	2044	20:35399277,Silent,T,G	SRSF1	CACCTGT	2.71857
OV	2044	20:35399277,Silent,T,G	SRSF1(IgM-BRCA1)	CCCACCT	2.84588
OV	2044	20:35399277,Silent,T,G	SRSF1(IgM-BRCA1)	CACCTGT	2.95562
OV	2044	20:35399277,Silent,T,G	SRSF2	CACCTGTG	2.38774
UCEC	A0UV	5:177637225,Missense_Mutation,G,A	SRSF2	GGCTACGA	2.9785
UCEC	A0UV	5:177637225,Missense_Mutation,G,A	SRSF2	GACTACTC	3.12738
UCEC	A0UV	5:177637225,Missense_Mutation,G,A	SRSF5	CGACTAC	3.48997
UCEC	A0UV	5:177637225,Missense_Mutation,G,A	SRSF6	TACGAC	2.92201
LIHC	A39Y	8:124154647,Frame_Shift_Del,G,-	SRSF1	CAGAAGG	3.09235
LIHC	A39Y	8:124154647,Frame_Shift_Del,G,-	SRSF1(IgM-BRCA1)	CAGAAGG	2.66996
LIHC	A39Y	8:124154647,Frame_Shift_Del,G,-	SRSF5	ACAGAAG	2.98263
HNSC	7595	7:2265108,Silent,C,A	SRSF1(IgM-BRCA1)	CTCAGCT	2.88673
HNSC	7595	7:2265108,Silent,C,A	SRSF5	ACTCAGC	3.38487
LIHC	A112	2:204276069,Frame_Shift_Ins,-,T	SRSF2	GATTTGTG	3.61648
SARC	A7EU	19:740443,Silent,G,A	SRSF1	CAGCCGC	3.14267
SARC	A7EU	19:740443,Silent,G,A	SRSF1(IgM-BRCA1)	CAGCCGC	3.18944
BRCA	A2FV	17:62512857,Frame_Shift_Del,T,-	SRSF2	GAACAGTA	3.2425
BRCA	A06U	11:66411228,Silent,C,T	SRSF1(IgM-BRCA1)	CCTCCGT	2.01851
BRCA	A06U	11:66411228,Silent,C,T	SRSF1(IgM-BRCA1)	CTCCGTG	2.37725
BRCA	A06U	11:66411228,Silent,C,T	SRSF2	TGCCTCCG	2.99833
BRCA	A06U	11:66411228,Silent,C,T	SRSF6	TGCCTC	3.83191
BRCA	A06U	11:66411228,Silent,C,T	SRSF6	CGTGTA	3.38819
LIHC	A39Y	8:73942620,Frame_Shift_Del,T,-	SRSF2	GTACAGTA	2.95568
CESC	A94Z	3:37089136,Nonsense_Mutation,G,T	SRSF1(IgM-BRCA1)	CTGAGAT	2.37311
UCEC	A5DW	5:110837716,Missense_Mutation,G,A	SRSF1	CAAACGA	4.27907
UCEC	A5DW	5:110837716,Missense_Mutation,G,A	SRSF1(IgM-BRCA1)	CAAACGA	3.63589
UCEC	A5DW	5:110837716,Missense_Mutation,G,A	SRSF5	CCAAACG	4.09306
UCEC	A5DW	5:110837716,Missense_Mutation,G,A	SRSF5	CGACAAG	4.57833
LUSC	A4ED	7:112424833,Silent,T,A	SRSF5	TCATTGC	2.85141
LUSC	1079	11:59423506,Silent,G,A	SRSF1	CCCAGGA	4.25952
LUSC	1079	11:59423506,Silent,G,A	SRSF1	AGGAGGG	2.05955
LUSC	1079	11:59423506,Silent,G,A	SRSF1(IgM-BRCA1)	CCCAGGA	4.51294
LUSC	1079	11:59423506,Silent,G,A	SRSF2	GACCCAGG	2.49401
LUSC	1079	11:59423506,Silent,G,A	SRSF5	ACCCAGG	2.87923
UCEC	A2G0	1:151214649,Nonsense_Mutation,C,T	SRSF1	CTCTCGG	2.28891
UCEC	A2G0	1:151214649,Nonsense_Mutation,C,T	SRSF1(IgM-BRCA1)	CTCTCGG	2.87373
UCEC	A2G0	1:151214649,Nonsense_Mutation,C,T	SRSF1(IgM-BRCA1)	CGGCGAG	2.48911
UCEC	A2HD	5:110837744,Missense_Mutation,T,C	SRSF2	GTCTATTA	2.92181
STAD	6177	18:77489024,Silent,G,T	SRSF1(IgM-BRCA1)	CCGCTGT	1.89431
STAD	6177	18:77489024,Silent,G,T	SRSF1(IgM-BRCA1)	CGCTGTA	2.28734
STAD	6177	18:77489024,Silent,G,T	SRSF2	TGCCGCTG	3.50434
STAD	6177	18:77489024,Silent,G,T	SRSF6	TGCCGC	3.01803
OV	1682	8:145763156,Nonsense_Mutation,T,A	SRSF2	GACTTCTT	2.84056
UCEC	A0UJ	4:26432143,Missense_Mutation,A,G	SRSF1	TACAGGT	2.68125
UCEC	A0UJ	4:26432143,Missense_Mutation,A,G	SRSF5	GTACAGG	3.50801
STAD	A8P2	15:68491894,Nonsense_Mutation,G,A	SRSF1	TGCAGGT	2.23402
STAD	A8P2	15:68491894,Nonsense_Mutation,G,A	SRSF1(IgM-BRCA1)	TGCAGGT	2.15846
STAD	A8P2	15:68491894,Nonsense_Mutation,G,A	SRSF2	GGTCTGCA	3.11384
STAD	A8P2	15:68491894,Nonsense_Mutation,G,A	SRSF2	GTCTGCAG	3.65235
STAD	A8P2	15:68491894,Nonsense_Mutation,G,A	SRSF5	CTGCAGG	3.04686
STAD	A8P2	15:68491894,Nonsense_Mutation,G,A	SRSF6	TGCAGG	2.95003
ESCA	A7RB	13:73305444,Missense_Mutation,T,G	SRSF2	GTCTATTG	3.37171
UCEC	A0ZS	5:93386436,Missense_Mutation,C,A	SRSF2	CTCTCCTA	3.09473
UCEC	A0ZS	5:93386436,Missense_Mutation,C,A	SRSF5	CCTCTCC	3.52645
UCEC	A0ZS	5:93386436,Missense_Mutation,C,A	SRSF6	TACCTC	3.22325
LGG	6392	20:31017711,Silent,G,A	SRSF2	GGTTCTCG	3.27843
LGG	6392	20:31017711,Silent,G,A	SRSF5	TCTCGGG	2.72257
UCEC	A0G2	7:24888758,Missense_Mutation,C,T	SRSF1(IgM-BRCA1)	CTGCGTA	2.43135
UCEC	A0G2	7:24888758,Missense_Mutation,C,T	SRSF2	GGATTCTG	4.45089
UCEC	A0G2	7:24888758,Missense_Mutation,C,T	SRSF5	ATTCTGC	2.82709
UCEC	A0G2	7:24888758,Missense_Mutation,C,T	SRSF6	TGCGTA	5.77064
UCEC	A0G2	10:267204,Missense_Mutation,G,A	SRSF2	GACCTGTG	4.41626
LUAD	5049	12:117604703,Missense_Mutation,C,A	SRSF5	TTACCGC	3.43273
LUAD	5049	12:117604703,Missense_Mutation,C,A	SRSF6	CGCTTC	3.00116
UCEC	A2D0	11:3832542,Missense_Mutation,G,A	SRSF1(IgM-BRCA1)	CTCCGCT	2.48092
UCEC	A2D0	11:3832542,Missense_Mutation,G,A	SRSF6	CGCTTC	3.00116
UCEC	A0G2	4:111553541,Missense_Mutation,C,T	SRSF1(IgM-BRCA1)	CTGCTGG	1.93542
UCEC	A0G2	4:111553541,Missense_Mutation,C,T	SRSF2	GGCTGCCT	2.41853
UCEC	A0G2	4:111553541,Missense_Mutation,C,T	SRSF5	CTGCTGG	2.80113
UCEC	A1MX	21:40553787,Missense_Mutation,C,T	SRSF1	CGAAGGA	3.22774
UCEC	A1MX	21:40553787,Missense_Mutation,C,T	SRSF1(IgM-BRCA1)	CGAAGGA	3.72618
UCEC	A1MX	6:34614434,Missense_Mutation,G,A	SRSF2	CATTCCTG	3.26252
LIHC	A112	2:204276065,Frame_Shift_Ins,-,G	SRSF5	TTAATGG	4.1976
GBM	5416	11:66555652,Missense_Mutation,G,A	SRSF1(IgM-BRCA1)	CTGCCCG	2.09991
STAD	8361	12:117604703,Missense_Mutation,C,T	SRSF5	TTACCGC	3.43273
STAD	8361	12:117604703,Missense_Mutation,C,T	SRSF6	CGCTTC	3.00116
PAAD	7651	12:70206614,Missense_Mutation,A,G	SRSF2	GGACTCAA	3.20873
PAAD	7651	12:70206614,Missense_Mutation,A,G	SRSF2	GACTCAAG	3.56006
PAAD	7651	12:70206614,Missense_Mutation,A,G	SRSF5	ACTCAAG	3.65968
UCEC	A0G2	2:238486674,Silent,C,T	SRSF1	CGCAGCG	2.23323
UCEC	A0G2	2:238486674,Silent,C,T	SRSF1(IgM-BRCA1)	CGCAGCG	3.40853
UCEC	A0G2	2:238486674,Silent,C,T	SRSF5	CCAGAAG	3.67556
UCEC	A0G2	2:238486674,Silent,C,T	SRSF6	CGCAGC	3.8826
COAD	4951	16:28993317,Missense_Mutation,G,A	SRSF1(IgM-BRCA1)	CCCGCGT	2.77343
COAD	4951	16:28993317,Missense_Mutation,G,A	SRSF2	CGTTCCCG	2.97893
COAD	4951	16:28993317,Missense_Mutation,G,A	SRSF6	CGCGTG	3.54182
UCEC	A0VO	11:9049103,Missense_Mutation,T,C	SRSF2	ATCTTCTG	3.06183
UCEC	A0VO	11:9049103,Missense_Mutation,T,C	SRSF5	CCACATC	3.10252
UCEC	A0VO	11:9049103,Missense_Mutation,T,C	SRSF6	CACATC	4.08781
LIHC	A1EG	2:130930922,Frame_Shift_Del,G,-	SRSF5	TCATTGG	3.69405
GBM	5416	1:40919884,Missense_Mutation,C,T	SRSF1	CTCAGGA	4.86245
GBM	5416	1:40919884,Missense_Mutation,C,T	SRSF1(IgM-BRCA1)	CTGCTGT	2.14309
GBM	5416	1:40919884,Missense_Mutation,C,T	SRSF1(IgM-BRCA1)	CTCAGGA	4.76173
GBM	5416	1:40919884,Missense_Mutation,C,T	SRSF5	TCTCAGG	5.27713
GBM	5416	12:110019232,Missense_Mutation,C,T	SRSF1	CGGAGCT	2.36054
GBM	5416	12:110019232,Missense_Mutation,C,T	SRSF1(IgM-BRCA1)	CGGAGCT	3.23494
GBM	5416	12:110019232,Missense_Mutation,C,T	SRSF2	GGTCGGAG	3.04663
LIHC	A39Y	8:124154548,Frame_Shift_Del,C,-	SRSF1(IgM-BRCA1)	CCGACTG	2.36093
UCEC	A1OF	8:42177155,Silent,C,T	SRSF1(IgM-BRCA1)	CTGTGGG	2.28453
UCEC	A1OF	8:42177155,Silent,C,T	SRSF2	GAGCTCTG	3.02399
UCEC	A1OF	8:42177155,Silent,C,T	SRSF5	TCTGTGG	3.30708
LIHC	A39Y	8:124154596,Frame_Shift_Del,A,-	SRSF2	GATCTACA	2.3915
LIHC	A39Y	8:124154596,Frame_Shift_Del,A,-	SRSF5	CTACAAC	4.24519
LIHC	A39Y	5:149771145,Frame_Shift_Del,G,-	SRSF1	CCCAGGC	2.05288
LIHC	A39Y	5:149771145,Frame_Shift_Del,G,-	SRSF1(IgM-BRCA1)	CCCAGGC	3.08855
LIHC	A39Y	5:149771145,Frame_Shift_Del,G,-	SRSF2	GACCCAGG	2.49401
LIHC	A39Y	5:149771145,Frame_Shift_Del,G,-	SRSF2	GGCTGCCC	2.41853
LIHC	A39Y	5:149771145,Frame_Shift_Del,G,-	SRSF5	ACCCAGG	2.87923
UCEC	A2D0	16:85667581,Silent,C,T	SRSF2	GACCACCG	4.97395
UCEC	A2D0	16:85667581,Silent,C,T	SRSF2	CGCCACCG	3.30629
UCEC	A2D0	16:85667581,Silent,C,T	SRSF5	CCACCGC	3.38809
UCEC	A2D5	10:129913962,Missense_Mutation,A,G	SRSF5	CCAAAAG	3.83086
UCEC	A11R	20:34220147,Nonsense_Mutation,G,A	SRSF1(IgM-BRCA1)	CTGAGCT	2.50546
UCEC	A11R	20:34220147,Nonsense_Mutation,G,A	SRSF2	AATTCCTG	3.53896
BRCA	A0XU	4:74005302,Missense_Mutation,T,C	SRSF2	GGCTACCA	4.65407
LUAD	7576	3:185390392,Silent,G,A	SRSF1	AGCACGG	2.9099
LUAD	7576	3:185390392,Silent,G,A	SRSF1	CGGACAG	2.59112
LUAD	7576	3:185390392,Silent,G,A	SRSF1(IgM-BRCA1)	AGCACGG	2.12802
LUAD	7576	3:185390392,Silent,G,A	SRSF1(IgM-BRCA1)	CGGACAG	3.10284
LUAD	7576	3:185390392,Silent,G,A	SRSF6	CACGGA	3.51736
COAD	3815	22:29092909,Missense_Mutation,C,T	SRSF2	GTCCTCTT	2.78457
LUSC	A5HK	20:57244413,Nonsense_Mutation,G,T	SRSF1	AGCAGGA	3.03257
LUSC	A5HK	20:57244413,Nonsense_Mutation,G,T	SRSF1	AGGAGGG	2.05955
LUSC	A5HK	20:57244413,Nonsense_Mutation,G,T	SRSF1(IgM-BRCA1)	AGCAGGA	2.35546
LUAD	6590	12:21659867,Missense_Mutation,G,T	SRSF2	GTTCTTTG	2.74679
UCEC	A103	16:24950883,Missense_Mutation,C,T	SRSF1	CCGCCGG	2.89707
UCEC	A103	16:24950883,Missense_Mutation,C,T	SRSF1	CGCCGGT	4.19096
UCEC	A103	16:24950883,Missense_Mutation,C,T	SRSF1	CGGTGGG	2.11387
UCEC	A103	16:24950883,Missense_Mutation,C,T	SRSF1(IgM-BRCA1)	CCGCCGG	3.49843
UCEC	A103	16:24950883,Missense_Mutation,C,T	SRSF1(IgM-BRCA1)	CGCCGGT	4.8577
UCEC	A103	16:24950883,Missense_Mutation,C,T	SRSF1(IgM-BRCA1)	CGGTGGG	3.01401
UCEC	A103	16:24950883,Missense_Mutation,C,T	SRSF2	CGCCGGTG	2.61016
COAD	6901	1:75172801,Missense_Mutation,C,T	SRSF2	GTCCTCCA	3.9504
LIHC	A39Y	8:124154638,Frame_Shift_Del,A,-	SRSF1(IgM-BRCA1)	CTTAGGG	2.25749
PRAD	5521	16:20335248,Missense_Mutation,C,A	SRSF1(IgM-BRCA1)	CACTCCA	2.09305
PRAD	5521	16:20335248,Missense_Mutation,C,A	SRSF5	CCACTCC	4.57373
LUSC	A4CL	17:76167718,Silent,C,T	SRSF6	TCCATC	3.22325
BLCA	AA6W	2:204276052,Missense_Mutation,C,A	SRSF1	CTCAGTT	2.38918
BLCA	AA6W	2:204276052,Missense_Mutation,C,A	SRSF1(IgM-BRCA1)	CTCAGTT	2.99073
SKCM	A8K4	1:158943506,Missense_Mutation,C,T	SRSF2	GGCCCCTC	4.19149
BLCA	A9RL	3:15616524,Missense_Mutation,C,G	SRSF2	GTCCAAAA	2.58176
UCEC	A1OF	18:47800616,Silent,G,A	SRSF1	CCCCCGA	3.87008
UCEC	A1OF	18:47800616,Silent,G,A	SRSF1(IgM-BRCA1)	CCCCCGA	4.31507
UCEC	A1OF	18:47800616,Silent,G,A	SRSF1(IgM-BRCA1)	CCCCGAA	2.32749
UCEC	A1OF	18:47800616,Silent,G,A	SRSF2	TGCCCCCG	3.75758
BLCA	A2LA	11:6629326,Missense_Mutation,C,G	SRSF1(IgM-BRCA1)	CGCTCTG	2.0599
BLCA	A2LA	11:6629326,Missense_Mutation,C,G	SRSF1(IgM-BRCA1)	CTGCTGT	2.14309
BLCA	A2LA	11:6629326,Missense_Mutation,C,G	SRSF2	GGCCGCTC	3.29381
BLCA	A2LA	11:6629326,Missense_Mutation,C,G	SRSF2	CTCTGCTG	2.64695
UCEC	A22R	6:30675736,Missense_Mutation,A,G	SRSF2	GATTCTTG	3.56202
UCEC	A2D5	9:90585492,Missense_Mutation,A,G	SRSF2	GATCGACG	2.70296
LGG	6392	10:99213591,Silent,G,A	SRSF1	CAGGCGG	2.7075
LGG	6392	10:99213591,Silent,G,A	SRSF1(IgM-BRCA1)	CAGGCGG	2.86452
LGG	6392	10:99213591,Silent,G,A	SRSF2	GGTTGCCA	3.65987
UCEC	A2HD	20:24949636,Silent,G,A	SRSF1	CAGAGCT	2.80777
UCEC	A2HD	20:24949636,Silent,G,A	SRSF1(IgM-BRCA1)	CAGAGCT	2.93671
UCEC	A2HD	20:24949636,Silent,G,A	SRSF1(IgM-BRCA1)	CTGCTGG	1.93542
UCEC	A2HD	20:24949636,Silent,G,A	SRSF2	AGCTGCTG	3.57107
UCEC	A2HD	20:24949636,Silent,G,A	SRSF5	CTGCTGG	2.80113
UCEC	A1CE	17:80136960,Missense_Mutation,C,A	SRSF2	GGTCCCTT	3.62256
UCEC	A0UV	8:27614284,Missense_Mutation,A,C	SRSF1	CACATGA	4.06536
UCEC	A0UV	8:27614284,Missense_Mutation,A,C	SRSF1(IgM-BRCA1)	CACATGA	3.58912
UCEC	A0UV	8:27614284,Missense_Mutation,A,C	SRSF5	CCACATG	3.94516
UCEC	A0UV	8:27614284,Missense_Mutation,A,C	SRSF5	TGAAACC	2.78557
LIHC	A112	2:204276035,Frame_Shift_Ins,-,C	SRSF6	TCCATC	3.22325
GBM	5416	6:99365527,Missense_Mutation,C,T	SRSF5	TTAATAC	2.78713
GBM	5416	6:99365527,Missense_Mutation,C,T	SRSF5	ATACAAG	4.3949
DLBC	7353	22:19175095,Missense_Mutation,A,C	SRSF1	CAGAGCT	2.80777
DLBC	7353	22:19175095,Missense_Mutation,A,C	SRSF1(IgM-BRCA1)	CAGAGCT	2.93671
DLBC	7353	22:19175095,Missense_Mutation,A,C	SRSF6	TGCAGA	4.34811
HNSC	5334	10:103190136,Missense_Mutation,C,G	SRSF2	GGCTGCTC	3.06297
HNSC	5334	10:103190136,Missense_Mutation,C,G	SRSF2	TGCTCCAG	3.14806
UCEC	A051	1:146639359,Missense_Mutation,G,A	SRSF1(IgM-BRCA1)	CAGTGGA	3.15115
UCEC	A051	1:146639359,Missense_Mutation,G,A	SRSF2	GAATCTTG	3.12027
UCEC	A051	1:146639359,Missense_Mutation,G,A	SRSF5	TCAGTGG	4.35435
LUSC	A510	18:47799768,Missense_Mutation,T,A	SRSF1	CACTCGT	3.78498
LUSC	A510	18:47799768,Missense_Mutation,T,A	SRSF1(IgM-BRCA1)	CACTCGT	3.51266
LUSC	A510	18:47799768,Missense_Mutation,T,A	SRSF5	CCACTCG	5.41636
LUSC	A510	18:47799768,Missense_Mutation,T,A	SRSF6	CTCGTC	3.00116
UCEC	A22U	7:65551763,Missense_Mutation,G,A	SRSF1(IgM-BRCA1)	CTGAGCG	2.29779
UCEC	A22U	7:65551763,Missense_Mutation,G,A	SRSF2	GGCTGCTG	5.32314
UCEC	A22U	7:65551763,Missense_Mutation,G,A	SRSF5	TCTGAGC	2.71017
UCEC	A22U	7:65551763,Missense_Mutation,G,A	SRSF6	AGCGGC	3.43523
UCEC	A103	18:13071106,Missense_Mutation,C,A	SRSF5	CTTCAGG	4.60838
STAD	A4MI	20:56191351,Missense_Mutation,C,T	SRSF1	CGCCCAA	2.57058
STAD	A4MI	20:56191351,Missense_Mutation,C,T	SRSF1(IgM-BRCA1)	CCGCCCA	2.2865
STAD	A4MI	20:56191351,Missense_Mutation,C,T	SRSF1(IgM-BRCA1)	CGCCCAA	3.51368
STAD	A4MI	20:56191351,Missense_Mutation,C,T	SRSF5	TCAGTCC	3.2061
LIHC	A112	5:139680111,Frame_Shift_Ins,-,G	SRSF5	TGTCTGC	3.36722
LIHC	A112	5:139680111,Frame_Shift_Ins,-,G	SRSF6	TATGTC	3.97552
BLCA	A1HR	14:93081784,Missense_Mutation,G,C	SRSF5	TTTGAGG	3.24075
BLCA	A1HR	14:93081784,Missense_Mutation,G,C	SRSF6	TGAGGA	2.8171
UCEC	A2HD	12:48189721,Missense_Mutation,C,T	SRSF6	TGCGGG	3.55869
DLBC	8062	16:632296,Missense_Mutation,G,A	SRSF2	GCCTCCTG	4.18474
DLBC	8062	16:632296,Missense_Mutation,G,A	SRSF6	CGCCTC	3.00116
LUAD	7043	15:76152291,Missense_Mutation,G,C	SRSF2	GGATGTTG	2.58344
UCEC	A22R	19:9268701,Missense_Mutation,A,G	SRSF1	AGCAGGA	3.03257
UCEC	A22R	19:9268701,Missense_Mutation,A,G	SRSF1	AGGAGGA	2.78634
UCEC	A22R	19:9268701,Missense_Mutation,A,G	SRSF1	AGGAGGA	2.78634
UCEC	A22R	19:9268701,Missense_Mutation,A,G	SRSF1(IgM-BRCA1)	AGCAGGA	2.35546
UCEC	A22R	19:9268701,Missense_Mutation,A,G	SRSF1(IgM-BRCA1)	AGGAGGA	1.97419
UCEC	A22R	19:9268701,Missense_Mutation,A,G	SRSF1(IgM-BRCA1)	AGGAGGA	1.97419
CESC	A8YY	3:12647728,Nonsense_Mutation,G,A	SRSF1(IgM-BRCA1)	CTCTCGC	1.8847
CESC	A8YY	3:12647728,Nonsense_Mutation,G,A	SRSF2	GACTCTCG	3.48651
CESC	A8YY	3:12647728,Nonsense_Mutation,G,A	SRSF5	ACTCTCG	3.67616
CESC	A8YY	3:12647728,Nonsense_Mutation,G,A	SRSF6	CGCATA	4.33123
SKCM,UCEC	A0VP,A3Y7	1:233105748,Missense_Mutation,C,T	SRSF6	TTCGTC	3.83191
ESCA	A6L6	18:77679354,Nonsense_Mutation,G,T	SRSF1	TGCACGT	2.83814
ESCA	A6L6	18:77679354,Nonsense_Mutation,G,T	SRSF1(IgM-BRCA1)	TGCACGT	2.36639
ESCA	A6L6	18:77679354,Nonsense_Mutation,G,T	SRSF5	CTGCACG	2.74124
ESCA	A6L6	18:77679354,Nonsense_Mutation,G,T	SRSF6	CACGTA	4.33123
STAD	6177	11:621813,Missense_Mutation,T,A	SRSF1	CTCACCT	2.53559
STAD	6177	11:621813,Missense_Mutation,T,A	SRSF1(IgM-BRCA1)	CTCACCT	3.09466
STAD	6177	11:621813,Missense_Mutation,T,A	SRSF5	CCTCACC	3.77218
BLCA	AA76	2:160310174,Missense_Mutation,A,T	SRSF2	GTACCAAG	2.49339
BLCA	AA76	2:160310174,Missense_Mutation,A,T	SRSF6	AGTGTC	2.69741
UCEC	A0G2	7:11022530,Missense_Mutation,G,A	SRSF1(IgM-BRCA1)	CGACCTA	1.985
UCEC	A0G2	7:11022530,Missense_Mutation,G,A	SRSF2	GATTGGCG	2.8336
COAD	6718	10:28884919,Missense_Mutation,A,C	SRSF5	TCAAAAC	3.34491
LIHC	A39Y	8:73942591,Frame_Shift_Del,C,-	SRSF1	CTGCGGT	3.26943
LIHC	A39Y	8:73942591,Frame_Shift_Del,C,-	SRSF1(IgM-BRCA1)	CTGCGGT	3.74696
LIHC	A39Y	8:73942591,Frame_Shift_Del,C,-	SRSF6	TGCGGT	2.76093
CESC	A2R8	11:47283259,Silent,G,A	SRSF1	CTGAAGA	2.69661
CESC	A2R8	11:47283259,Silent,G,A	SRSF1(IgM-BRCA1)	CTGCTGA	2.37079
CESC	A2R8	11:47283259,Silent,G,A	SRSF1(IgM-BRCA1)	CTGAAGA	2.67407
UCEC	A0G2	10:129913670,Silent,G,A	SRSF1(IgM-BRCA1)	CGCCCAC	2.08928
UCEC	A0G2	10:129913670,Silent,G,A	SRSF2	GGCGCCCA	2.65918
UCEC	A0G2	10:129913670,Silent,G,A	SRSF2	GCCCACAG	2.92005
COAD	5661	9:36657290,Missense_Mutation,C,T	SRSF6	TGTGGC	3.77031
READ	A002	2:242092955,Silent,C,T	SRSF6	GGCATC	2.71795
READ	A002	2:242092955,Silent,C,T	SRSF6	CGTGGC	2.93956
UCEC	A215	5:145631319,Missense_Mutation,G,A	SRSF1(IgM-BRCA1)	CTGAGCG	2.29779
UCEC	A215	5:145631319,Missense_Mutation,G,A	SRSF2	GACTTCAG	4.07761
UCEC	A215	5:145631319,Missense_Mutation,G,A	SRSF5	TCTGAGC	2.71017
LIHC	A112	2:20478454,Frame_Shift_Ins,-,A	SRSF1	AGGAGGA	2.78634
LIHC	A112	2:20478454,Frame_Shift_Ins,-,A	SRSF1(IgM-BRCA1)	AGGAGGA	1.97419
LUSC	A4E7	22:50688922,Silent,G,A	SRSF6	TGGGTC	3.07372
LIHC	A39Y	8:124154522,Frame_Shift_Del,A,-	SRSF1(IgM-BRCA1)	CAAAGGC	2.00357
UCEC	A3FC	4:48075983,Missense_Mutation,C,A	SRSF6	TACTTA	2.85801
LUSC	1083	20:8782771,Frame_Shift_Ins,-,C	SRSF5	TTACTCC	4.61836
STAD	8680	5:34913634,Missense_Mutation,C,T	SRSF5	CGAAAAG	3.00931
UCEC	A056	1:160253339,Missense_Mutation,G,A	SRSF1	CTGGCGA	2.31176
UCEC	A056	1:160253339,Missense_Mutation,G,A	SRSF1(IgM-BRCA1)	CTGGCGA	2.86863
UCEC	A056	1:160253339,Missense_Mutation,G,A	SRSF2	GATCTCTT	2.50246
LUSC	2755	7:99987546,Frame_Shift_Ins,-,C	SRSF2	GACTACCA	4.29321
LUSC	2755	7:99987546,Frame_Shift_Ins,-,C	SRSF5	TGACTAC	3.84666
LUAD	3918	19:14593722,Missense_Mutation,C,A	SRSF1	CGGCCTG	2.05528
LUAD	3918	19:14593722,Missense_Mutation,C,A	SRSF1(IgM-BRCA1)	CGGCCTG	2.93339
LUAD	3918	19:14593722,Missense_Mutation,C,A	SRSF6	CACGGC	3.8826
BLCA	AA71	1:156703970,Missense_Mutation,G,C	SRSF1	GACACTT	2.53851
KIRC	5711	4:89912229,Frame_Shift_Del,A,-	SRSF5	CTTGAGG	2.88405
KIRC	5711	4:89912229,Frame_Shift_Del,A,-	SRSF6	TGAGGA	2.8171
UCEC	A2HC	15:59205730,Missense_Mutation,C,T	SRSF2	ATCTTCTA	2.61193
PAAD	78977923	10:81070787,In_Frame_Del,CTC,-	SRSF2	GGCTCCTC	3.96065
LUSC	2600	20:3096041,Missense_Mutation,G,A	SRSF1	AGGAGGG	2.05955
LIHC	A39Y	5:149771188,Frame_Shift_Del,C,-	SRSF2	GCCTCCTG	4.18474
LUSC	A5MY	11:72415320,Silent,G,A	SRSF1	CTCACTG	2.61975
LUSC	A5MY	11:72415320,Silent,G,A	SRSF1	CACTGGG	2.80732
LUSC	A5MY	11:72415320,Silent,G,A	SRSF1(IgM-BRCA1)	CTCACTG	2.99098
LUSC	A5MY	11:72415320,Silent,G,A	SRSF1(IgM-BRCA1)	CACTGGG	3.09705
LUSC	A5MY	11:72415320,Silent,G,A	SRSF1(IgM-BRCA1)	CTGGGGG	2.22534
LUSC	A5MY	11:72415320,Silent,G,A	SRSF5	TCACTGG	6.07868
STAD	8361	9:140349733,Missense_Mutation,T,C	SRSF1(IgM-BRCA1)	CGGCGCT	2.82913
STAD	8361	9:140349733,Missense_Mutation,T,C	SRSF6	CGCTTC	3.00116
UCEC	A0G2	11:70267619,Missense_Mutation,G,T	SRSF1	CGGAGAG	1.987
UCEC	A0G2	11:70267619,Missense_Mutation,G,T	SRSF1(IgM-BRCA1)	CGGAGAG	2.89492
UCEC	A1GI	6:137332525,Missense_Mutation,G,T	SRSF2	GATCACAG	4.02635
UCEC	A2HD	4:74005341,Missense_Mutation,G,T	SRSF1	CAGCCCT	2.41833
UCEC	A2HD	4:74005341,Missense_Mutation,G,T	SRSF1(IgM-BRCA1)	CAGCCCT	2.73884
UCEC	A2HD	4:74005341,Missense_Mutation,G,T	SRSF2	TGCCCCAG	3.3789
UCEC	A2HD	4:74005341,Missense_Mutation,G,T	SRSF5	CCCCAGC	2.72952
LUAD	6725	7:135048808,Missense_Mutation,A,C	SRSF2	AACTGCTG	3.21021
LUAD	6725	7:135048808,Missense_Mutation,A,C	SRSF5	CTACAGA	3.27392
LUAD	6725	7:135048808,Missense_Mutation,A,C	SRSF6	TACAGA	3.73945
UCEC	A3EK	6:136588285,Missense_Mutation,C,A	SRSF2	CTCCTCTG	3.01623
UCEC	A3EK	6:136588285,Missense_Mutation,C,A	SRSF5	CCTCTGG	4.67471
BLCA	AATQ	2:130918826,Missense_Mutation,C,T	SRSF5	TGAGTCG	3.22719
BLCA	AATQ	2:130918826,Missense_Mutation,C,T	SRSF6	TGAGTC	3.99621
SARC	A5VD	10:135197628,Missense_Mutation,G,A	SRSF1	GGGAGGA	3.71421
SARC	A5VD	10:135197628,Missense_Mutation,G,A	SRSF1	GACACGT	4.65854
SARC	A5VD	10:135197628,Missense_Mutation,G,A	SRSF1(IgM-BRCA1)	GGGAGGA	2.21174
SARC	A5VD	10:135197628,Missense_Mutation,G,A	SRSF1(IgM-BRCA1)	GACACGT	2.27502
SARC	A5VD	10:135197628,Missense_Mutation,G,A	SRSF5	GGACACG	2.6929
UCEC	A103	10:32143119,Nonsense_Mutation,C,A	SRSF1	CTTCCGA	2.163
UCEC	A103	10:32143119,Nonsense_Mutation,C,A	SRSF1(IgM-BRCA1)	CTTCCGA	2.49499
LIHC	A112	2:20478472,Frame_Shift_Ins,-,A	SRSF2	GACTATTG	3.65853
BRCA	A0TX	3:105271008,Missense_Mutation,G,A	SRSF6	TGAGGC	3.18234
LUAD	7995	3:197585750,Missense_Mutation,C,T	SRSF6	TGCCTC	3.83191
ESCA	A8JD	20:31017787,Missense_Mutation,A,G	SRSF1(IgM-BRCA1)	CGCTGCT	1.95565
ESCA	A8JD	20:31017787,Missense_Mutation,A,G	SRSF2	CGCTGCTA	2.84473
ESCA	A8JD	20:31017787,Missense_Mutation,A,G	SRSF5	CTATTCG	2.71967
LIHC	A39Y	8:124154543,Frame_Shift_Del,A,-	SRSF6	TGCCTA	3.46667
GBM	5416	17:30693715,Missense_Mutation,C,T	SRSF6	TACAGC	4.10469
LIHC	A39Y	8:124154574,Frame_Shift_Del,A,-	SRSF6	TACATA	4.55332
STAD	8680	5:96064902,Nonsense_Mutation,G,T	SRSF5	CCAAAAG	3.83086
SARC	A7WB	1:151298792,Translation_Start_Site,G,T	SRSF1	CAGCTGA	2.82558
SARC	A7WB	1:151298792,Translation_Start_Site,G,T	SRSF1(IgM-BRCA1)	CAGCTGA	2.80204
SARC	A7WB	1:151298792,Translation_Start_Site,G,T	SRSF2	GGCAGCTG	2.85584
STAD	AB1X	7:18669055,Silent,G,A	SRSF1	CGGAAGG	2.64513
STAD	AB1X	7:18669055,Silent,G,A	SRSF1(IgM-BRCA1)	CGGAAGG	2.96818
LUSC	8150	22:31285495,Missense_Mutation,C,A	SRSF1	CGCTCGT	3.33776
LUSC	8150	22:31285495,Missense_Mutation,C,A	SRSF1(IgM-BRCA1)	CGCTCGT	3.81088
LUSC	8150	22:31285495,Missense_Mutation,C,A	SRSF2	CGCTCGTG	3.27699
LUSC	8150	22:31285495,Missense_Mutation,C,A	SRSF5	TCGCTCG	3.16426
CESC	A8EK	10:27048038,Missense_Mutation,G,A	SRSF1	CTGAGCA	2.03848
CESC	A8EK	10:27048038,Missense_Mutation,G,A	SRSF1(IgM-BRCA1)	CTGAGCA	2.73315
COAD	5864	4:146463850,Missense_Mutation,G,A	SRSF1	CAGAGGA	5.73874
COAD	5864	4:146463850,Missense_Mutation,G,A	SRSF1	AGGAGGT	2.4331
COAD	5864	4:146463850,Missense_Mutation,G,A	SRSF1(IgM-BRCA1)	CAGAGGA	4.81171
CESC	A73O	11:8934037,Missense_Mutation,G,C	SRSF2	GAACAATG	3.33091
CESC	A73O	11:8934037,Missense_Mutation,G,C	SRSF5	TCAGAAC	3.18961
UCEC	A0LH	19:30462101,Frame_Shift_Ins,-,G	SRSF1	GACAGGT	4.05443
UCEC	A0LH	19:30462101,Frame_Shift_Ins,-,G	SRSF1(IgM-BRCA1)	GACAGGT	2.06709
UCEC	A0LH	19:30462101,Frame_Shift_Ins,-,G	SRSF5	TGACAGG	5.50286
UCEC	A1DH	16:89825043,Nonsense_Mutation,C,A	SRSF2	GGTCTCCG	4.47905
UCEC	A1DH	16:89825043,Nonsense_Mutation,C,A	SRSF6	TCCGTC	3.83191
OV	2293	2:216245781,Silent,C,A	SRSF2	GAATGCCA	2.85727
OV	2293	2:216245781,Silent,C,A	SRSF5	TGAATGC	2.84547
OV	2293	2:216245781,Silent,C,A	SRSF5	CCAGTCC	2.8494
LUAD	5778	19:55967071,Nonsense_Mutation,C,A	SRSF2	AGCTCCTG	4.46875
SARC	A48N	3:195713419,RNA,C,T	SRSF1	CTCTCGT	2.66245
SARC	A48N	3:195713419,RNA,C,T	SRSF1(IgM-BRCA1)	CTCTCGT	3.0814
SARC	A48N	3:195713419,RNA,C,T	SRSF5	CCTCTCG	4.36909
LIHC	A39Y	6:125619913,Frame_Shift_Del,C,-	SRSF2	TGTCCCCA	2.73875
LIHC	A39Y	6:125619913,Frame_Shift_Del,C,-	SRSF2	GTCCCCAA	4.33097
LIHC	A39Y	6:125619913,Frame_Shift_Del,C,-	SRSF6	TATGTC	3.97552
UCEC	A1OF	12:6781551,Silent,G,T	SRSF1	CGGAAGG	2.64513
UCEC	A1OF	12:6781551,Silent,G,T	SRSF1(IgM-BRCA1)	CGGAAGG	2.96818
UCEC	A2HC	10:103190118,Missense_Mutation,C,A	SRSF1	CCCAGGT	3.90628
UCEC	A2HC	10:103190118,Missense_Mutation,C,A	SRSF1(IgM-BRCA1)	CCCAGGT	4.28525
UCEC	A2HC	10:103190118,Missense_Mutation,C,A	SRSF2	GGTCTCTG	5.12349
BLCA	A3WW	13:20413042,Missense_Mutation,G,A	SRSF1	CTTACGA	3.15655
BLCA	A3WW	13:20413042,Missense_Mutation,G,A	SRSF1(IgM-BRCA1)	CTTACGA	2.90079
BLCA	A3WW	13:20413042,Missense_Mutation,G,A	SRSF1(IgM-BRCA1)	CGAAGTA	2.18288
BRCA	A2FV	17:34249600,Frame_Shift_Del,T,-	SRSF2	AGTTTCTG	3.14057
BRCA	A2FV	17:34249600,Frame_Shift_Del,T,-	SRSF5	TTTCTGG	4.71935
LUSC	A53B	8:67357596,Frame_Shift_Del,C,-	SRSF1(IgM-BRCA1)	CCCCCAT	2.30772
LUSC	A53B	8:67357596,Frame_Shift_Del,C,-	SRSF2	TGTCAGTG	2.44536
LUSC	A53B	8:67357596,Frame_Shift_Del,C,-	SRSF2	TGCCCCCA	3.30768
LUSC	A53B	8:67357596,Frame_Shift_Del,C,-	SRSF5	TCAGTGC	3.51172
BLCA	A4U1	20:62699426,Missense_Mutation,C,T	SRSF1	GAGCGGG	2.44111
BLCA	A4U1	20:62699426,Missense_Mutation,C,T	SRSF1	CGGGGGA	2.38294
BLCA	A4U1	20:62699426,Missense_Mutation,C,T	SRSF1(IgM-BRCA1)	CGGGGGA	3.39019
LIHC	A39Y	8:124154612,Frame_Shift_Del,C,-	SRSF5	TTACCAG	3.70754
UCEC	A17Q	10:28884783,Silent,G,A	SRSF1	CGCCAGT	2.27135
UCEC	A17Q	10:28884783,Silent,G,A	SRSF1(IgM-BRCA1)	CGCCAGT	3.15132
UCEC	A17Q	10:28884783,Silent,G,A	SRSF2	GTTCTACG	2.55457
UCEC	A17Q	10:28884783,Silent,G,A	SRSF2	CGCCAGTA	2.58552
UCEC	A17Q	10:28884783,Silent,G,A	SRSF6	TACGCC	2.92201
LUAD	5644	11:63995073,Missense_Mutation,G,C	SRSF1	CACCAGG	2.34503
LUAD	5644	11:63995073,Missense_Mutation,G,C	SRSF1(IgM-BRCA1)	CACCAGG	2.64542
LUAD	5644	11:63995073,Missense_Mutation,G,C	SRSF2	GGACCTCG	3.06752
BRCA	A18U	10:129913245,Missense_Mutation,G,C	SRSF1	CAGAGCA	3.16101
BRCA	A18U	10:129913245,Missense_Mutation,G,C	SRSF1(IgM-BRCA1)	CCCAGAG	2.29792
BRCA	A18U	10:129913245,Missense_Mutation,G,C	SRSF1(IgM-BRCA1)	CAGAGCA	3.16441
BRCA	A18U	10:129913245,Missense_Mutation,G,C	SRSF5	CCAGAGC	3.40075
CHOL	AA2X	10:111674853,Missense_Mutation,T,A	SRSF5	ATTCACC	2.7672
UCEC	A22X	7:116862107,Silent,C,T	SRSF1(IgM-BRCA1)	CGCAAAA	2.00517
UCEC	A22X	7:116862107,Silent,C,T	SRSF2	GGTCTTCG	2.75003
UCEC	A0M4	1:213349744,Missense_Mutation,C,A	SRSF1(IgM-BRCA1)	CTCCAGG	2.21416
UCEC	A0M4	1:213349744,Missense_Mutation,C,A	SRSF2	AGCCTCCA	2.84601
UCEC	A0M4	1:213349744,Missense_Mutation,C,A	SRSF2	GCCTCCAG	3.16163
UCEC	A0M4	1:213349744,Missense_Mutation,C,A	SRSF5	CTCCAGG	3.2601
UCEC	A06F	19:51728494,Missense_Mutation,A,C	SRSF2	GGATCCAA	3.73713
UCEC	A06F	19:51728494,Missense_Mutation,A,C	SRSF2	GATCCAAA	2.77207
UCEC	A06F	19:51728494,Missense_Mutation,A,C	SRSF2	AATTTCTG	2.77972
LUSC	8386	11:60152640,Missense_Mutation,A,G	SRSF5	TCAATCC	3.3614
SKCM	A3EA	3:9739402,Missense_Mutation,G,C	SRSF1	CAGTGGA	3.28787
SKCM	A3EA	3:9739402,Missense_Mutation,G,C	SRSF1(IgM-BRCA1)	CAGTGGA	3.15115
SKCM	A3EA	3:9739402,Missense_Mutation,G,C	SRSF2	GATCAGTG	4.13415
SKCM	A3EA	3:9739402,Missense_Mutation,G,C	SRSF5	TCAGTGG	4.35435
UCEC	A054	20:330288,Missense_Mutation,A,G	SRSF2	GGTCCATG	4.60593
LIHC	A112	1:42671473,Frame_Shift_Ins,-,T	SRSF1	GGCACTT	2.09129
LIHC	A112	3:165547929,Frame_Shift_Ins,-,G	SRSF5	TTTCTTG	2.6968
UCEC	A1LX	2:160104913,Nonsense_Mutation,C,A	SRSF2	GTTCTCTA	4.02591
UCEC	A1LX	2:160104913,Nonsense_Mutation,C,A	SRSF5	TCTCTAG	4.46357
UCEC	A2HD	16:30732758,Missense_Mutation,C,T	SRSF1	CACAGCG	2.68045
UCEC	A2HD	16:30732758,Missense_Mutation,C,T	SRSF1(IgM-BRCA1)	CACAGCG	3.11031
UCEC	A2HD	16:30732758,Missense_Mutation,C,T	SRSF2	CACCACAG	2.56677
UCEC	A2HD	16:30732758,Missense_Mutation,C,T	SRSF5	CCACAGC	5.12507
UCEC	A2HD	16:30732758,Missense_Mutation,C,T	SRSF6	CACAGC	3.27394
UCEC	A2HD	16:30732758,Missense_Mutation,C,T	SRSF6	CGCCTC	3.00116
UCEC	A2HC	9:134379716,Silent,G,A	SRSF1	CCGCGGG	2.29296
UCEC	A2HC	9:134379716,Silent,G,A	SRSF1(IgM-BRCA1)	CCCGCGG	2.56575
UCEC	A2HC	9:134379716,Silent,G,A	SRSF1(IgM-BRCA1)	CCGCGGG	3.2905
UCEC	A2HC	9:134379716,Silent,G,A	SRSF1(IgM-BRCA1)	CGCGGGC	2.34706
UCEC	A2HC	9:134379716,Silent,G,A	SRSF2	TACCCGCG	2.48142
UCEC	A2HC	9:134379716,Silent,G,A	SRSF5	CTACCCG	3.61306
UCEC	A2HC	9:134379716,Silent,G,A	SRSF6	CGCGGG	2.72795
LIHC	A112	3:165547880,Frame_Shift_Ins,-,A	SRSF1	CTGACAA	2.6426
LIHC	A112	3:165547880,Frame_Shift_Ins,-,A	SRSF1	CAAAGGA	3.67496
LIHC	A112	3:165547880,Frame_Shift_Ins,-,A	SRSF1(IgM-BRCA1)	CTGACAA	2.80873
LIHC	A112	3:165547880,Frame_Shift_Ins,-,A	SRSF1(IgM-BRCA1)	CAAAGGA	3.42796
LIHC	A112	3:165547880,Frame_Shift_Ins,-,A	SRSF5	TTACTGA	3.38489
LIHC	A112	3:165547880,Frame_Shift_Ins,-,A	SRSF5	ACAAAGG	3.70576
UCEC	A0UV	3:130992351,Missense_Mutation,G,T	SRSF1	CTGAAGA	2.69661
UCEC	A0UV	3:130992351,Missense_Mutation,G,T	SRSF1	GACATGT	2.13481
UCEC	A0UV	3:130992351,Missense_Mutation,G,T	SRSF1(IgM-BRCA1)	CTGAAGA	2.67407
UCEC	A0UV	3:130992351,Missense_Mutation,G,T	SRSF2	GGCTGAAG	3.02323
UCEC	A3FA	14:105960203,Missense_Mutation,A,G	SRSF1	CACAGCG	2.68045
UCEC	A3FA	14:105960203,Missense_Mutation,A,G	SRSF1(IgM-BRCA1)	CACAGCG	3.11031
UCEC	A3FA	14:105960203,Missense_Mutation,A,G	SRSF2	GACCAGAG	3.67997
UCEC	A3FA	14:105960203,Missense_Mutation,A,G	SRSF5	CGACCAG	2.84136
BLCA	A3QI	12:16036570,Missense_Mutation,G,T	SRSF2	GGATGCCA	3.21812
LUSC	A5I6	19:49342494,Silent,C,T	SRSF2	CATTTCTG	2.50328
LUSC	A5I6	19:49342494,Silent,C,T	SRSF5	TTTCTGG	4.71935
PCPG	A7HC	11:8752376,Missense_Mutation,C,T	SRSF6	TACGGG	2.95003
UCEC	A2D5	11:16117603,Missense_Mutation,C,T	SRSF1(IgM-BRCA1)	CTGCCAA	2.40293
UCEC	A2D5	11:16117603,Missense_Mutation,C,T	SRSF2	AATTCCTG	3.53896
UCEC	A2D5	11:16117603,Missense_Mutation,C,T	SRSF5	CCAAAAC	2.98822
UCEC	A0CC	18:76936816,Missense_Mutation,C,T	SRSF2	GGTTCGTG	4.73658
UCS	A4PN	10:114919686,Silent,C,T	SRSF1(IgM-BRCA1)	CTGAGCG	2.29779
UCS	A4PN	10:114919686,Silent,C,T	SRSF1(IgM-BRCA1)	CGCTCCT	2.16358
UCS	A4PN	10:114919686,Silent,C,T	SRSF2	GACCTGAG	3.39314
UCS	A4PN	10:114919686,Silent,C,T	SRSF2	CGCTCCTA	3.74241
UCEC	A3FS	11:68350521,Missense_Mutation,G,A	SRSF1(IgM-BRCA1)	CTGCCAT	2.17523
OV	1763	19:36499173,Frame_Shift_Ins,-,G	SRSF1(IgM-BRCA1)	CTCGGGG	2.60661
OV	1763	19:36499173,Frame_Shift_Ins,-,G	SRSF1(IgM-BRCA1)	CGGGGGG	2.95482
OV	1763	19:36499173,Frame_Shift_Ins,-,G	SRSF5	TCTCGGG	2.72257
BLCA	A3SJ	8:145154091,Nonsense_Mutation,G,A	SRSF1	CTGAGGG	3.88944
BLCA	A3SJ	8:145154091,Nonsense_Mutation,G,A	SRSF1(IgM-BRCA1)	CTGAGGG	3.94509
BLCA	A3SJ	8:145154091,Nonsense_Mutation,G,A	SRSF2	GGGTGCTG	3.01556
LIHC	A112	3:165547581,Frame_Shift_Ins,-,G	SRSF1	CTCACGG	4.73978
LIHC	A112	3:165547581,Frame_Shift_Ins,-,G	SRSF1(IgM-BRCA1)	CTCACGG	4.53429
LIHC	A112	3:165547581,Frame_Shift_Ins,-,G	SRSF1(IgM-BRCA1)	CACGGTA	1.92992
LIHC	A112	3:165547581,Frame_Shift_Ins,-,G	SRSF2	GGCCTCAC	2.40914
LIHC	A112	3:165547581,Frame_Shift_Ins,-,G	SRSF5	CCTCACG	4.61481
LUAD	7947	3:52130587,Missense_Mutation,G,C	SRSF1(IgM-BRCA1)	CTGAGTG	2.40179
COAD	6648	4:74005676,Frame_Shift_Del,T,-	SRSF5	ATACTGC	3.87437
UCEC	A2EU	2:208598737,Missense_Mutation,G,C	SRSF1(IgM-BRCA1)	CACAGTC	2.22528
LIHC	A39Y	8:73942603,Frame_Shift_Del,C,-	SRSF2	GAATCCTC	2.58911
LIHC	A39Y	8:73942603,Frame_Shift_Del,C,-	SRSF6	TGAATC	3.38755
LUSC	4601	8:37729089,Silent,C,A	SRSF1	CATCGGT	2.32817
LUSC	4601	8:37729089,Silent,C,A	SRSF1(IgM-BRCA1)	CATCGGT	2.49062
UCEC	A2D5	5:10235362,Silent,C,T	SRSF1(IgM-BRCA1)	CTGCGAA	2.195
UCEC	A2D5	5:10235362,Silent,C,T	SRSF2	GAGTACTG	3.07998
UCEC	A2D5	5:10235362,Silent,C,T	SRSF2	GTACTGCG	2.47431
UCEC	A2D5	5:10235362,Silent,C,T	SRSF6	TGCGAA	3.16543
LUSC	8021	1:47154054,Missense_Mutation,C,G	SRSF5	TTTCTAC	3.30888
BRCA	A0AK	6:158924637,Silent,C,T	SRSF1	CAGACAA	3.76512
BRCA	A0AK	6:158924637,Silent,C,T	SRSF1(IgM-BRCA1)	CAGACAA	3.23999
BRCA	A0AK	6:158924637,Silent,C,T	SRSF5	AGACAAC	3.04277
SKCM	A3XD	5:35874603,Silent,C,T	SRSF1(IgM-BRCA1)	CGCTCTG	2.0599
SKCM	A3XD	5:35874603,Silent,C,T	SRSF5	TCTGTCG	3.00146
UCEC	A1DK	16:28993362,Missense_Mutation,G,A	SRSF2	GACTCCTG	5.85996
KICH	8432	1:181021437,Missense_Mutation,C,A	SRSF1	CTCATGG	2.21605
KICH	8432	1:181021437,Missense_Mutation,C,A	SRSF1(IgM-BRCA1)	CTCATGG	2.72249
KICH	8432	1:181021437,Missense_Mutation,C,A	SRSF2	AGCTCATG	3.19195
CESC	A9UZ	2:24302458,Silent,C,T	SRSF5	CTTCTCC	3.21439
UCEC	A0G2	21:27372473,Missense_Mutation,G,A	SRSF5	CGTCTCG	3.54754
UCEC	A0G2	21:27372473,Missense_Mutation,G,A	SRSF6	CCCGTC	3.00116
READ	A002	10:97111111,Missense_Mutation,C,T	SRSF2	CGTCTCTG	3.09497
READ	A002	10:97111111,Missense_Mutation,C,T	SRSF6	TAAGTC	3.38755
LIHC	5260	9:112918686,Missense_Mutation,G,A	SRSF1	CTGCCGG	3.5
LIHC	5260	9:112918686,Missense_Mutation,G,A	SRSF1(IgM-BRCA1)	CTGCCGG	3.74721
LIHC	5260	9:112918686,Missense_Mutation,G,A	SRSF1(IgM-BRCA1)	TGCCGGA	1.98035
LIHC	5260	9:112918686,Missense_Mutation,G,A	SRSF2	GGCTGCCG	4.6787
LIHC	5260	9:112918686,Missense_Mutation,G,A	SRSF2	GAACCCAG	4.05701
SARC,UCEC	A0G2,A8XZ	11:102080254,Missense_Mutation,C,T	SRSF6	TGCGGA	4.95677
UCEC	A3FC	4:48076066,Missense_Mutation,C,T	SRSF5	CCAAAAC	2.98822
UCEC	A3FC	4:48076066,Missense_Mutation,C,T	SRSF6	AACGTA	3.2752
LUSC	2755	7:115614249,Frame_Shift_Ins,-,C	SRSF2	GTCTGCTC	2.41529
LUAD	A7SV	12:123646734,Missense_Mutation,C,A	SRSF2	GAACAGTA	3.2425
UCEC	A103	10:32143085,Missense_Mutation,T,G	SRSF1	CTGACTA	3.1003
UCEC	A103	10:32143085,Missense_Mutation,T,G	SRSF1(IgM-BRCA1)	CTGACTA	3.04508
BRCA	A128	14:55203892,Frame_Shift_Del,C,-	SRSF1(IgM-BRCA1)	CCCCCCT	2.44007
BRCA	A128	14:55203892,Frame_Shift_Del,C,-	SRSF2	CCCCCCTG	2.38706
UCEC	A0GB	6:42976484,Silent,G,T	SRSF1	GAGCCGG	3.04522
UCEC	A0GB	6:42976484,Silent,G,T	SRSF2	AGCCGGTA	2.4367
LGG	A6TY	12:99097198,Missense_Mutation,A,G	SRSF1(IgM-BRCA1)	CGGGCCA	1.95081
LGG	A6TY	12:99097198,Missense_Mutation,A,G	SRSF2	GGCCATCA	3.15589
UCEC	A1DV	1:111494681,Silent,C,T	SRSF2	TGTCTCTG	3.07384
UCEC	A1DV	1:111494681,Silent,C,T	SRSF6	TGTGTC	4.58418
GBM	5416	15:102198054,Missense_Mutation,G,T	SRSF5	AGAAAGG	2.88421
UCEC	A1LX	2:172182639,Nonsense_Mutation,G,A	SRSF1	CAGTCGG	3.16521
UCEC	A1LX	2:172182639,Nonsense_Mutation,G,A	SRSF1(IgM-BRCA1)	CAGTCGG	2.92371
UCEC	A1LX	2:172182639,Nonsense_Mutation,G,A	SRSF2	GGTTTACA	2.52151
UCEC	A1LX	2:172182639,Nonsense_Mutation,G,A	SRSF5	ACAGTCG	2.99911
COAD	A5IV	3:127429478,Silent,G,A	SRSF5	GCACAAG	3.25224
GBM	744	3:182810259,Frame_Shift_Ins,-,T	SRSF1	CACCCAG	2.29102
GBM	744	3:182810259,Frame_Shift_Ins,-,T	SRSF1(IgM-BRCA1)	CACCCAG	2.78008
GBM	744	3:182810259,Frame_Shift_Ins,-,T	SRSF1(IgM-BRCA1)	CCCAGTT	2.74195
GBM	744	3:182810259,Frame_Shift_Ins,-,T	SRSF2	GTTTTTTG	2.51595
STAD	A4BF	12:10275931,Missense_Mutation,G,T	SRSF1	ATCAGGT	2.00402
STAD	A4BF	12:10275931,Missense_Mutation,G,T	SRSF5	TATCAGG	3.01042
UCEC	A3FA	1:185062366,Missense_Mutation,G,T	SRSF2	AGTCACAG	2.63513
SARC	A5N9	1:226483640,Missense_Mutation,C,A	SRSF2	AATTTCTG	2.77972
