# Supplementary material for: Massive computational identification of somatic variants in exonic splicing enhancers using The Cancer Genome Atlas
Source: Cancer Med. 2019 Oct 21;8(17):7372–84. doi: 10.1002/cam4.2619 (PMC6885893; doi:10.1002/cam4.2619)
Supplement: Supplementary file 7 [file CAM4-8-7372-s007.xlsx]

## Sheet: ESE_frame_gene_expression_summa
TCGA Project	sample ID	information of identified ESE-disrupting nonsense variants (chr:position,variant type,ref,alt)	judeged ESE-disrupting variant or not in this study	frameshift status if an exon harboring a nonsense variant is skipped	gene symbol harboring nonsense variant	Normalized count of corresponding gene in sample harboring nonsense variansts	Normalized counts of corresponding gene in samples not harboring nonsense variants each sample was divided by comma	Lower-tail probability to normalized count distribution of samples not harboring nonsense variants estimated using kernel density estimation
ACC	A5HB	6:73000437,Nonsense_Mutation,C,T	NoESE	outframe	RIMS1	0.8019	1.7275,11.8644,0.0000,0.0000,3.4014,0.5048,1.3599,0.0000,1.1205,0.0000,0.5513,0.0000,4.4623,2.8902,0.3981,1.0923,0.8053,0.0000,0.0000,7.5238,1.7104,0.0000,0.0000,0.6068,0.4623,0.0000,0.0000,0.5285,0.6486,0.0000,0.0000,0.4738,0.0000,0.0000,0.8022,2.7376,0.0000,0.0000,0.0000,0.0000,0.0000,3.7383,4.1475,1.3164,0.0000,0.0000,0.0000,7.3366,0.0000,1.3552,0.0000,0.0000,5.7554,1.0068,0.7746,0.0000,0.0000…	0.334823
ACC	A5JK	2:197707448,Nonsense_Mutation,G,C	NoESE	outframe	PGAP1	266.972	150.2915,171.1864,86.0215,160.3917,417.5170,122.1605,110.8336,218.6459,320.4733,74.8168,139.4708,222.3460,91.9232,92.4855,206.6288,199.8908,158.6364,119.2128,230.3030,205.8310,139.6807,193.3054,236.8178,124.3932,199.7226,79.3986,655.9743,315.4876,299.1543,304.1998,274.2738,182.9149,223.6172,121.2667,213.4387,195.3470,168.1658,285.4397,97.6043,93.3291,90.7781,163.8588,256.0748,205.5992,85.5638,330…	0.168233
ACC	A5HB	1:197073232,Nonsense_Mutation,T,-	NoESE	inframe	ASPM	1012.83	229.7560,30.5085,37.6344,72.7358,210.0340,86.3200,128.1725,392.1569,173.1228,25.4531,58.9857,894.7310,374.8327,114.6435,111.4761,18.0229,371.2252,174.7241,996.3636,333.7364,48.4607,39.3305,26.8270,18.2039,18.9552,144.2330,254.3021,153.8055,2.5945,34.1970,22.4787,100.4382,97.2535,400.5270,1212.1941,151.7403,312.3498,19.5209,3.3531,132.0845,45.3981,222.4299,62.2130,19.7455,77.2079,10.1690,218.8295,…	0.0428775
ACC	A5LB	18:33706547,Nonsense_Mutation,G,A	NoESE	inframe	SLC39A6	164.588	1954.6534,886.4407,688.1720,1978.7415,2195.3559,2391.7609,645.9489,2246.1145,1170.4589,1368.7982,614.4592,1084.7836,1107.8998,1676.5204,1012.5614,2758.8234,272.0965,1864.8485,1580.0081,1590.6499,2494.5607,987.9741,1149.8786,1754.0453,2194.5032,1708.0994,1815.4876,3044.3975,435.2197,1144.2031,1630.8073,712.0692,1402.9716,1201.5810,1035.2988,2237.3876,2666.0259,648.6247,1018.2369,1098.9433,1413.725…	0.988788
ACC	A5JA	17:7579521,Nonsense_Mutation,C,A	NoESE	inframe	TP53	1039.64	759.2313,527.1186,1548.3871,1250.4954,754.2517,1687.0268,1116.8351,1073.6219,705.9377,1063.6329,683.5722,901.4147,1534.1365,769.7495,884.6422,567.9956,165.4811,1118.4166,1482.4242,515.3836,1363.7400,650.2092,575.3932,836.7718,620.8969,433.6387,237.3697,500.4780,780.6554,1090.3194,890.8663,847.1383,709.2266,719.7959,290.2942,706.7790,1090.3402,1357.5204,1119.7870,492.3527,563.4006,639.8298,680.373…	0.25134
ACC	A5KO	17:7574012,Nonsense_Mutation,C,A	NoESE	outframe	TP53	254.452	759.2313,527.1186,1548.3871,1250.4954,754.2517,1687.0268,1116.8351,1073.6219,705.9377,1063.6329,683.5722,901.4147,1534.1365,769.7495,884.6422,567.9956,165.4811,1118.4166,1482.4242,515.3836,1363.7400,650.2092,575.3932,836.7718,620.8969,433.6387,237.3697,500.4780,780.6554,1090.3194,890.8663,847.1383,709.2266,719.7959,290.2942,706.7790,1090.3402,1357.5204,1119.7870,492.3527,563.4006,639.8298,680.373…	0.967861
ACC	A5JA	6:135517036,Nonsense_Mutation,G,T	NoESE	inframe	MYB	2.6427	0.8637,16.9492,16.1290,0.0000,3.4014,9.0863,89.4148,4.8095,14.0067,43.5789,5.5127,11.1396,14.7256,14.4509,3.9813,15.8383,1024.6943,31.3957,29.0909,1.0748,4.5610,3.3473,24.0518,0.6068,28.6639,1.8793,2.0048,0.0000,382.1353,10.3778,2.0937,9.6967,1.4213,3.0017,0.8783,0.0000,34.4153,1.9222,39.0417,0.0000,39.3852,3.5467,11.2150,2.9625,1.7552,24.2962,36.4887,6.3613,1.1584,4.9686,2.7105,6.6964,4.0706,32.…	0.692709
ACC	A5OG	11:89892474,Nonsense_Mutation,G,T	NoESE	outframe	NAALAD2	7.3689	142.5178,533.8983,1440.8602,367.4088,209.1837,45.9364,17.3390,54.0141,176.4844,578.4805,341.2348,15.5954,19.6341,18.3044,493.2816,418.8968,512.9511,2994.8811,321.8182,30.6328,82.0981,1134.7280,273.8205,208.1311,304.6694,157.8576,14.4346,2711.2811,635.8351,191.9896,523.7721,137.0760,163.9228,141.0776,91.3483,1.6045,221.3531,1.9222,84.2946,329.1666,49.4717,1046.2848,581.3084,17.1826,150.0658,468.10…	0.854435
ACC	A5LJ	17:7578212,Nonsense_Mutation,G,A	NoESE	outframe	TP53	195.318	759.2313,527.1186,1548.3871,1250.4954,754.2517,1687.0268,1116.8351,1073.6219,705.9377,1063.6329,683.5722,901.4147,1534.1365,769.7495,884.6422,567.9956,165.4811,1118.4166,1482.4242,515.3836,1363.7400,650.2092,575.3932,836.7718,620.8969,433.6387,237.3697,500.4780,780.6554,1090.3194,890.8663,847.1383,709.2266,719.7959,290.2942,706.7790,1090.3402,1357.5204,1119.7870,492.3527,563.4006,639.8298,680.373…	0.979958
ACC	A5JA	10:78761184,Nonsense_Mutation,G,T	NoESE	outframe	KCNMA1	206.66	652.9907,76.2712,241.9355,1991.8405,580.7823,721.8576,631.0033,55.1239,2665.7553,18.8970,103.6384,66.8375,352.5212,1241.8112,136.9563,205.8984,899.8789,60.5164,16.3636,815.8001,1165.9065,287.0293,256.2442,148.0583,11.0957,420.9537,3599.4387,1848.9484,393.2347,656.3970,19.1922,308.9719,495.5585,910.7009,833.1137,176.8953,738.3653,2390.6776,33.7178,9.5006,330.4515,89.3775,162.6168,129.1660,504.1685…	0.714947
ACC	A5HB	10:79581401,Nonsense_Mutation,C,T	NoESE	inframe	DLG5	1083.8	1765.4934,2691.5254,1876.3441,11380.8136,8736.3946,2140.8380,4583.6135,3171.6611,3849.6016,3165.8311,2498.3462,2679.7371,1663.5431,1432.5626,1329.3520,1902.7854,5576.0282,6552.6106,1452.7273,2610.7752,8155.6442,2692.0502,3553.1915,4445.3883,2356.9117,3550.3876,2589.3881,3698.2030,10281.8226,2755.9976,4623.5590,3083.2642,6775.3264,2881.4229,3527.8781,7800.1564,8949.5435,889.9734,5062.6828,5011.047…	0.939516
ACC	A5JB	20:34063418,Nonsense_Mutation,G,T	NoESE	outframe	CEP250	602.428	330.8141,1152.5424,795.6989,856.5101,2275.5102,692.0747,586.4659,1086.9404,1303.7437,731.9707,2570.0110,1351.6287,645.4721,887.0310,954.1234,1045.2285,869.0706,754.5455,649.2006,1213.2269,1116.3180,1398.7049,1284.5874,1373.5552,280.9490,1311.5477,1032.5048,989.9577,902.2215,472.8256,1644.4708,1454.9331,906.4986,364.5147,358.2030,1001.9554,583.8539,645.9627,568.3573,447.6465,966.8381,1648.5981,148…	0.782839
ACC	A5OG	14:69676281,Nonsense_Mutation,C,T	NoESE	inframe	EXD2	276.116	359.3176,349.1525,220.4301,718.4987,685.3741,481.5750,1012.8011,434.7022,344.5648,478.2106,446.5270,416.1747,563.1415,254.3353,629.8398,416.7122,523.8221,250.2559,378.7879,594.3840,550.7412,411.7155,661.4246,513.3495,486.3615,504.1109,765.8380,465.5832,341.4376,481.2713,612.0562,615.7399,368.5894,527.0899,487.9227,313.2772,588.9715,884.6708,322.9814,225.2192,596.5418,829.9344,403.7383,704.4882,62…	0.87525
ACC	A5JE	19:8370031,Nonsense_Mutation,G,C	NoESE	outframe	CD320	5115.38	4057.8709,5323.7288,2145.1613,3192.9129,2859.6939,867.2388,3822.3977,4898.2612,1074.5941,1988.8160,1531.4223,1401.3590,7197.2334,1786.1272,1636.3093,1733.4790,1096.3625,2110.7951,2817.5758,3979.5781,2755.9863,931.3808,2891.7669,2498.1796,4167.3601,1282.5934,2220.9302,1079.8279,2989.9577,3730.8254,369.5368,2931.4863,1289.5890,2254.8402,9344.7519,3822.7036,2098.1619,2606.4392,2673.4694,808.6656,201…	0.0733431
ACC	A5JV	1:235377221,Nonsense_Mutation,G,T	NoESE	outframe	ARID4B	878.203	611.5310,647.4576,478.4946,711.5048,620.2381,691.0651,747.6165,1080.6511,599.1899,722.3293,895.2591,806.0599,485.4975,494.2197,634.8084,638.4489,1352.8381,696.1665,655.7576,702.4963,722.7993,677.8243,548.5661,388.0158,619.9353,484.3787,750.7097,996.6300,862.0507,612.2977,1049.2890,634.9129,627.7390,536.0949,847.1673,922.5832,817.3641,953.8683,515.5280,645.4795,675.3122,463.2027,727.1028,631.6101,…	0.170345
ACC	A5J8	7:77579101,Nonsense_Mutation,C,A	NoESE	inframe	PHTF2	999.586	393.8674,508.4746,327.9570,755.7990,505.9524,322.0596,829.5518,611.9127,358.0113,375.6267,499.4487,472.3181,755.0201,518.3044,639.3948,302.0208,870.4869,246.1608,1004.8485,401.4510,531.9270,290.3766,360.7771,559.4660,579.2880,535.5884,576.9848,660.6119,501.5856,636.9385,263.1074,364.5075,563.3069,767.8223,626.2626,575.6117,551.8185,915.9058,433.0080,533.1493,664.2651,534.8466,489.7196,465.1163,36…	0.0209319
ACC	A5J8	18:19053018,Nonsense_Mutation,G,T	NoESE	outframe	GREB1L	0	27.6398,96.6102,5.3763,76.9320,52.7211,34.3261,130.8924,10.3589,35.2969,30.0810,3.3076,11.5852,49.9777,0.0000,6.7682,5.4615,0.8053,0.0000,40.0000,104.2590,79.8176,1.6736,27.7521,10.9223,43.4582,13.6246,48.1155,30.5927,153.2770,18.1612,216.3483,32.1754,34.1111,46.2254,162.0553,54.9539,545.5612,76.8861,0.0000,0.0000,26.4169,19.8617,9.3458,116.1309,621.3251,14.5777,11.3653,15.2672,67.1880,0.8281,103…	0.847414
PCPG	A6I6	17:45249360,Nonsense_Mutation,A,T	NoESE	outframe	CDC27	1004.66	1874.2017,1805.8608,1278.8991,2067.1378,1668.0761,1634.2975,1754.7362,1683.7336,1730.5779,1841.6774,2053.0498,1978.3534,1899.3943,1484.2501,1580.0294,1350.3133,1380.3293,1393.6937,1219.6193,849.8994,977.4666,1148.6442,2966.8122,1867.8209,1607.3839,1598.7681,1798.0247,1206.4842,2061.9066,1520.6526,1404.2770,2050.0808,1114.6780,1653.9847,817.4387,1679.9787,1793.9252,1884.1406,1040.7561,1318.5857,10…	0.921112
PCPG	A70U	17:45249360,Nonsense_Mutation,A,T	NoESE	outframe	CDC27	1667.41	1874.2017,1805.8608,1278.8991,2067.1378,1668.0761,1634.2975,1754.7362,1683.7336,1730.5779,1841.6774,2053.0498,1978.3534,1899.3943,1484.2501,1580.0294,1350.3133,1380.3293,1393.6937,1219.6193,849.8994,977.4666,1148.6442,2966.8122,1867.8209,1607.3839,1598.7681,1798.0247,1206.4842,2061.9066,1520.6526,1404.2770,2050.0808,1114.6780,1653.9847,817.4387,1679.9787,1793.9252,1884.1406,1040.7561,1318.5857,10…	0.470192
PCPG	A816	2:173427520,Nonsense_Mutation,C,A	NoESE	outframe	PDK1	910.042	240.7587,362.6374,110.0917,352.5415,227.9070,196.2810,207.3922,206.9200,125.0566,219.6709,290.5434,233.6877,324.4558,401.0767,209.8263,174.2535,165.9632,148.1638,199.5495,267.2035,1920.3219,362.2840,197.7567,258.5153,579.3919,175.0695,935.3278,280.4938,1565.2405,397.0668,326.8160,458.2485,315.8320,162.4444,137.7799,294.0012,273.6954,407.0093,210.0122,1152.3922,258.2049,292.8791,405.9555,203.6019,…	0.0843063
PCPG	A67W	17:45249360,Nonsense_Mutation,A,T	NoESE	outframe	CDC27	1035.14	1874.2017,1805.8608,1278.8991,2067.1378,1668.0761,1634.2975,1754.7362,1683.7336,1730.5779,1841.6774,2053.0498,1978.3534,1899.3943,1484.2501,1580.0294,1350.3133,1380.3293,1393.6937,1219.6193,849.8994,977.4666,1148.6442,2966.8122,1867.8209,1607.3839,1598.7681,1798.0247,1206.4842,2061.9066,1520.6526,1404.2770,2050.0808,1114.6780,1653.9847,817.4387,1679.9787,1793.9252,1884.1406,1040.7561,1318.5857,10…	0.910869
PCPG	A70O	17:45249360,Nonsense_Mutation,A,T	NoESE	outframe	CDC27	759.754	1874.2017,1805.8608,1278.8991,2067.1378,1668.0761,1634.2975,1754.7362,1683.7336,1730.5779,1841.6774,2053.0498,1978.3534,1899.3943,1484.2501,1580.0294,1350.3133,1380.3293,1393.6937,1219.6193,849.8994,977.4666,1148.6442,2966.8122,1867.8209,1607.3839,1598.7681,1798.0247,1206.4842,2061.9066,1520.6526,1404.2770,2050.0808,1114.6780,1653.9847,817.4387,1679.9787,1793.9252,1884.1406,1040.7561,1318.5857,10…	0.979642
PCPG	A68G	17:45249360,Nonsense_Mutation,A,T	NoESE	outframe	CDC27	1441.5	1874.2017,1805.8608,1278.8991,2067.1378,1668.0761,1634.2975,1754.7362,1683.7336,1730.5779,1841.6774,2053.0498,1978.3534,1899.3943,1484.2501,1580.0294,1350.3133,1380.3293,1393.6937,1219.6193,849.8994,977.4666,1148.6442,2966.8122,1867.8209,1607.3839,1598.7681,1798.0247,1206.4842,2061.9066,1520.6526,1404.2770,2050.0808,1114.6780,1653.9847,817.4387,1679.9787,1793.9252,1884.1406,1040.7561,1318.5857,10…	0.656361
PCPG	A7WU	3:49459539,Nonsense_Mutation,G,A	NoESE	inframe	AMT	852.712	551.2444,376.5853,360.3349,585.2134,535.0444,829.3233,447.2690,269.0868,626.8101,619.8125,497.1930,474.8786,351.7937,506.6925,793.6743,722.6774,912.4891,347.2098,280.3807,154.1811,94.5089,307.0892,435.9738,177.0101,462.2549,586.7444,597.8074,381.0789,626.6245,468.5589,219.7251,555.4079,583.9722,535.6568,240.5699,652.4867,326.1121,247.8253,208.8955,499.2203,236.5295,530.2601,653.4408,326.5644,159.…	0.0315141
PCPG	A70Q	17:45249360,Nonsense_Mutation,A,T	NoESE	outframe	CDC27	1747.54	1874.2017,1805.8608,1278.8991,2067.1378,1668.0761,1634.2975,1754.7362,1683.7336,1730.5779,1841.6774,2053.0498,1978.3534,1899.3943,1484.2501,1580.0294,1350.3133,1380.3293,1393.6937,1219.6193,849.8994,977.4666,1148.6442,2966.8122,1867.8209,1607.3839,1598.7681,1798.0247,1206.4842,2061.9066,1520.6526,1404.2770,2050.0808,1114.6780,1653.9847,817.4387,1679.9787,1793.9252,1884.1406,1040.7561,1318.5857,10…	0.392054
PCPG	A70K	12:10462061,Nonsense_Mutation,G,T	NoESE	outframe	KLRD1	3.0928	8.5156,15.4660,5.0459,3.5336,0.8457,0.5165,6.1602,4.5377,4.9841,0.7654,2.1395,9.8489,2.4322,2.6918,9.2798,6.3632,2.5691,2.1106,4.0541,13.1772,6.8410,0.8751,15.2456,1.3100,2.5338,1.5879,3.5196,24.6914,2.1260,0.6175,2.5897,7.1283,2.0194,3.0942,7.5153,2.3059,1.0650,5.6075,7.0547,4.7253,6.5277,20.3153,4.1462,7.5829,21.8612,4.3195,3.9932,6.9071,4.8638,10.5092,5.2324,3.2895,17.3494,13.6223,24.8605,5.26…	0.759352
PCPG	A6MT	17:45249360,Nonsense_Mutation,A,T	NoESE	outframe	CDC27	1023.71	1874.2017,1805.8608,1278.8991,2067.1378,1668.0761,1634.2975,1754.7362,1683.7336,1730.5779,1841.6774,2053.0498,1978.3534,1899.3943,1484.2501,1580.0294,1350.3133,1380.3293,1393.6937,1219.6193,849.8994,977.4666,1148.6442,2966.8122,1867.8209,1607.3839,1598.7681,1798.0247,1206.4842,2061.9066,1520.6526,1404.2770,2050.0808,1114.6780,1653.9847,817.4387,1679.9787,1793.9252,1884.1406,1040.7561,1318.5857,10…	0.913518
CHOL	AA2U	7:86394780,Nonsense_Mutation,G,T	NoESE	inframe	GRM3	4.9511	0.9709,3.7037,0.0000,4.0822,1.0488,258.1856,2.9318,3.8152,2.3129,3.2662,2.8835,1.6866,0.0000,0.0000,6.6106,0.9724,11.0077,1.0659,0.0000,2.8588,4.0089,0.4746,1.7182,0.9770,2.4213,0.0000,4.0323,1.5498,0.7405,1.1641,1.0456,1.5400,0.4243,0.5382,0.0000,	0.100555
CHOL	A8Y4	3:108549621,Nonsense_Mutation,C,T	NoESE	outframe	TRAT1	1.938	1.9417,32.9218,7.1098,0.5103,15.2071,0.7505,0.3258,11.9907,82.8033,52.2591,8.6505,2.2488,13.6852,284.6442,2.4038,12.6413,4.7176,18.6541,0.6076,20.0114,3.1180,21.1545,55.5292,4.2955,1.4656,0.9685,2.3041,25.3132,4.0729,1.1641,60.6457,4.1068,1.6971,2.1529,40.3839,	0.742515
CHOL	AA2T	11:77336767,Nonsense_Mutation,G,T	NoESE	outframe	CLNS1A	606.78	1076.2136,1044.4444,2101.6708,1297.6145,1438.9093,962.9421,1482.5312,1165.2814,2268.0699,1550.3538,1185.1211,1223.9138,863.1476,1578.6517,1125.6010,1465.4187,1639.1037,1379.3361,1677.6546,1732.4185,1682.4053,893.4399,1255.3393,1330.7560,1259.8925,968.0233,1721.1982,1231.0474,971.2117,1189.7555,971.3763,1876.2834,1181.1625,1287.9440,1368.5654,	0.998004
CHOL	AAVB	11:7334708,Nonsense_Mutation,G,T	NoESE	outframe	SYT9	25.2826	0.4854,8.6420,0.0000,3.0616,10.4877,64.9217,0.3258,0.5450,0.4626,51.7148,13.2641,0.5622,0.4888,0.6242,1.8029,0.0000,6.3957,0.0000,1.1435,0.0000,0.4501,8.5430,18.0412,0.0000,1.9370,1.9380,0.5760,1.0332,12.2188,9.3132,9.9333,0.0000,1.2728,4.3057,91.2377,	0.0858565
CHOL	AA31	6:84772626,Nonsense_Mutation,G,T	NoESE	outframe	MRAP2	8.1459	16.5049,17.6955,6.1619,36.2291,169.3760,247.3027,7.1667,131.8981,14.8028,33.2063,5.1903,144.4859,31.2805,19.9750,1.8029,126.4130,230.1140,164.1559,20.6593,24.5855,45.4343,52.6612,9.0176,3.4364,91.8417,9.2010,69.2829,5.7604,101.2527,110.5937,3.6597,14.8871,24.1833,38.7513,42.3782,	0.755325
CHOL	AA39	3:158315944,Nonsense_Mutation,G,T	NoESE	inframe	MLF1	154.831	244.1748,195.0617,313.7813,364.8425,34.0850,87.8131,199.0390,202.2074,179.4842,401.7420,213.3795,258.0507,25.9042,49.9376,599.7596,476.4799,10.4836,106.0618,193.8326,140.6518,437.8619,50.8608,127.6697,121.1340,48.8520,7.7482,90.6008,5.1843,232.9846,440.9886,401.5161,114.9897,195.1633,211.5178,440.7329,	0.568238
CHOL	A8I3	8:54852270,Nonsense_Mutation,T,A	NoESE	outframe	RGS20	8.7379	3.2922,14.2197,8.1643,19.4022,1.8763,12.0531,0.5450,10.6395,9.7986,1.7301,0.5622,0.4888,2.4969,3.6058,0.9724,6.8143,1.0659,0.0000,3.4305,4.4543,0.9002,2.8477,0.0000,14.1671,2.4213,61.5310,3.4562,16.0145,2.5919,1.1641,1.0456,2.0534,2.9699,0.5382,65.3122,	0.2616
CHOL	AAVE	1:109964511,Nonsense_Mutation,G,A	ESE	outframe	PSMA5	2404.24	1728.1553,2938.6831,881.1471,1166.4753,1662.8212,1076.2736,632.2990,2344.7336,2034.0002,1794.2297,1608.4198,1388.6390,1558.6510,1823.9700,2057.6923,1798.4685,1994.4961,866.6153,3292.1161,1475.1286,2028.9532,1515.9221,1094.9217,2012.0275,3079.6287,1497.3366,1972.3837,2894.5853,2931.4079,927.8231,2115.2790,2985.1129,1145.9482,3019.3757,2720.1795,	0.252012
CHOL	A8I3	8:38157087,Nonsense_Mutation,G,T	NoESE	outframe	WHSC1L1	937.379	1016.8724,1433.8192,622.5284,723.6497,1009.4756,987.0511,1822.5916,943.6799,676.1023,720.8766,1370.6486,851.9062,891.3858,638.8221,1158.6240,611.7154,1798.2534,696.9467,1020.5832,1417.8174,1274.6709,645.4675,793.8144,556.9126,1027.1186,947.1899,779.3779,1575.1001,716.4676,387.6601,817.1481,768.9938,1053.4578,406.3509,911.8783,	0.431417
CHOL	AA39	11:59554567,Nonsense_Mutation,A,T	NoESE	outframe	STX3	251.455	806.7961,1028.3951,527.5507,398.0100,1281.0697,2931.9824,755.1104,1781.1691,811.8423,1166.5759,566.8973,716.2454,590.9091,235.9551,1262.0192,1157.6516,1739.7458,797.3287,997.7214,1118.9251,623.6080,1254.4166,831.5140,1216.4948,2504.1524,1017.9177,963.6628,605.9908,1055.4049,847.1721,406.2214,850.6160,666.9495,1850.3767,506.0451,	0.964741
CHOL	AA39	12:9264989,Nonsense_Mutation,G,T	NoESE	outframe	A2M	60105.9	5577.5680,16030.3663,5840.8390,1753.7033,15372.8107,18031.5152,10125.0786,8129.6961,7134.8953,23986.2548,6777.3587,13302.8133,12861.0459,5757.1161,2468.6779,11380.5616,7696.4172,4888.4193,9766.8783,6633.4305,10896.5033,9078.4202,16172.2591,2751.7182,4377.1080,3063.7676,7119.1570,5100.7892,7837.2620,23844.4765,48127.1781,2538.9630,5889.6860,7019.7470,9801.2913,	0
BLCA	A3WC	14:21486650,Nonsense_Mutation,G,C	NoESE	inframe	NDRG2	1107.97	325.7906,28061.9917,323.4358,1176.6871,1239.7443,4123.5874,249.9180,1406.4284,1319.8897,2073.4878,2839.8977,1724.7618,303.8779,1428.3188,2917.1271,5906.7432,5799.7627,1421.7290,265.3763,11205.7143,426.8273,2254.6518,5311.4910,2485.3048,4132.4921,1503.6129,3907.0218,888.5894,8458.6103,809.1574,2116.7839,3714.2857,628.1300,2963.1206,15127.7326,2503.6496,1171.7911,3836.6376,702.0749,4957.3524,1920.6…	0.689764
BLCA	A51V	10:69804185,Nonsense_Mutation,G,C	NoESE	outframe	HERC4	620.541	941.9701,680.5100,1444.3266,1240.4908,1071.3905,565.5112,942.8394,562.7591,659.5180,1123.2335,809.0459,1029.5501,1072.4730,589.4532,795.5801,698.4795,938.0099,1082.3598,1220.0014,524.1558,951.1161,691.1217,662.8680,893.5309,848.1861,491.3438,998.5472,610.9614,1093.6556,866.8719,633.4454,751.4061,860.4156,1037.8251,673.5321,1735.6395,627.6232,863.6003,1016.8341,1046.7093,702.7447,1160.5562,1841.75…	0.831459
BLCA	A3X1	22:43230283,Nonsense_Mutation,C,A	NoESE	inframe	ARFGAP3	389.505	607.5683,823.9379,1258.7487,993.8650,1237.0804,721.2317,759.9548,764.2137,896.4322,1250.4240,1143.5553,448.6793,838.5251,1278.0082,796.2930,966.7401,776.2429,229.5561,1221.1235,534.5455,1429.5634,947.3684,1207.0275,1122.1763,790.2208,549.0640,413.5593,922.7314,506.3444,1240.8619,604.0966,814.3982,1027.7038,905.4374,891.7796,1280.8632,1409.9561,1118.9532,1319.5876,1093.6442,875.6529,1590.9521,1695…	0.941054
BLCA	A9T4	4:121738036,Nonsense_Mutation,G,A	NoESE	outframe	PRDM5	11.8728	17.7008,64.8735,16.9671,0.0000,20.2451,14.2061,7.2862,20.6460,25.6123,6.2182,2.2880,13.9911,35.6008,0.7368,2.8515,41.7418,0.3975,10.5140,1.4026,77.9221,50.0790,17.0122,2.8490,1.6193,5.1262,16.5946,12.1065,30.5481,1.5106,20.0077,6.1143,6.7492,30.3676,2.8369,4.3360,18.0895,51.7326,20.6186,19.8356,11.4329,66.2296,62.7947,15.0964,52.8243,64.1026,16.4866,34.2173,47.4803,2.4055,8.1449,33.0251,93.5458,2…	0.544035
BLCA	A20J	4:121738027,Nonsense_Mutation,G,A	NoESE	outframe	PRDM5	0.6105	17.7008,64.8735,16.9671,0.0000,20.2451,14.2061,7.2862,20.6460,25.6123,6.2182,2.2880,13.9911,35.6008,0.7368,2.8515,41.7418,0.3975,10.5140,1.4026,77.9221,50.0790,17.0122,2.8490,1.6193,5.1262,16.5946,12.1065,30.5481,1.5106,20.0077,6.1143,6.7492,30.3676,2.8369,4.3360,18.0895,51.7326,20.6186,19.8356,11.4329,66.2296,62.7947,15.0964,52.8243,64.1026,16.4866,34.2173,47.4803,2.4055,8.1449,33.0251,93.5458,2…	0.868932
BLCA	A3RC	7:16415851,Nonsense_Mutation,G,A	NoESE	inframe	ISPD	23.8988	11.4816,21.1832,63.6267,44.1718,16.5157,35.5152,13.8439,27.2151,12.8062,79.7060,26.0835,38.5961,25.4291,93.2073,54.1793,53.9861,6.7569,28.0374,63.1180,4.6753,53.5460,38.8091,45.5840,108.4932,11.0410,16.5946,15.9806,38.6343,9.9698,19.6229,151.6356,41.8448,29.3021,46.8085,17.3442,66.6455,40.0195,58.6836,82.4742,29.1839,36.0040,51.3358,59.3072,26.6736,73.8462,58.5560,13.9980,46.6170,6.5292,55.2995,6…	0.714762
BLCA	AA4X	12:69229748,Nonsense_Mutation,C,G	NoESE	inframe	MDM2	1545.57	1040.0421,1247.6017,903.4995,2693.2515,1860.4156,885.1480,1307.8801,987.2527,1557.6577,3549.4630,7522.5714,1632.6137,1889.3833,1012.0175,3125.2896,1228.3221,1375.6153,1234.8131,1038.2215,1882.5974,1454.2177,2463.0516,4572.6496,40474.7794,2868.6909,1955.2740,2224.6973,1097.9335,1705.7402,1063.8707,26313.6655,1044.3195,2267.4481,4810.4019,2928.2746,3028.8797,2028.7945,2897.7002,2458.5671,3463.8586,…	0.625051
BLCA	A6I1	16:56423190,Nonsense_Mutation,G,A	NoESE	outframe	AMFR	1652.68	2981.3902,1851.7640,1821.8452,2320.2454,1863.0794,2035.8403,1447.7759,1064.2058,2091.2483,2370.2657,1980.0576,1705.9462,3762.2378,1978.3523,1653.1813,3422.8278,1761.5507,1450.3505,2949.9965,717.4026,1745.4464,1767.1451,2166.1918,2733.0581,2836.3565,1318.9081,954.4794,2493.2615,1124.1692,2204.6941,2937.3280,1559.9550,1992.5413,3045.8629,1962.7823,2973.9765,1781.3568,1433.3862,1390.5781,2055.2087,2…	0.717607
BLCA	A3PJ	2:33813494,Nonsense_Mutation,G,A	NoESE	outframe	FAM98A	625.638	920.4420,1266.1370,1077.4125,1775.4601,988.2792,1226.6402,1024.4453,1180.5740,693.6678,1041.2663,474.0790,887.2271,712.0153,1529.6311,600.9624,1536.0983,1344.2158,969.6262,837.6464,904.9351,1091.3374,826.1563,709.4017,1322.6459,1240.9306,468.2557,2368.0387,949.6855,1713.2931,741.0543,1896.0563,2164.6794,1215.2371,722.4586,1403.4327,1062.8372,1142.0205,459.5559,1071.6430,995.8631,792.9770,1602.411…	0.927635
BLCA	A5Z6	2:62065721,Nonsense_Mutation,G,C	NoESE	outframe	FAM161A	320.519	73.1952,104.5920,49.8409,19.6319,88.9718,133.3186,76.5055,87.5890,104.1569,96.0995,69.5560,44.8679,100.4450,35.3672,37.0700,56.2123,65.9787,43.8084,122.3087,61.6357,59.0112,22.7920,72.2209,110.8044,43.2902,459.0799,81.7610,77.9456,33.8592,81.3207,34.6457,78.8492,75.6501,71.5447,54.9032,44.4119,72.5615,78.2983,45.7315,71.5635,85.7125,36.1235,53.8703,84.6154,96.6458,91.4535,60.4295,79.0378,29.1501,…	0.0167283
BLCA	A9PH	12:98938017,Nonsense_Mutation,C,T	NoESE	inframe	TMPO	910.841	1809.2618,2337.1768,1176.7975,645.9387,2073.8466,1133.8964,1121.3596,2311.3412,1974.4218,1564.9067,1904.6259,777.5564,1135.9313,2276.0851,1550.4117,2124.0065,1526.8893,713.5047,2597.9213,3355.1688,2123.4506,1013.3759,2523.4473,2159.1353,3220.3549,4504.8575,6336.0678,1721.8239,2789.6163,1784.1131,1594.2281,1102.8796,1229.9947,2442.7423,1144.9539,1051.2694,2674.7194,1594.6630,1917.5884,2494.4776,20…	0.879548
BLCA	A2EO	22:40661277,Nonsense_Mutation,C,G	NoESE	outframe	TNRC6B	302.94	355.9298,781.1302,424.1782,468.7117,941.3958,397.2238,288.5351,725.4243,468.2791,936.1221,683.2045,357.4961,351.5575,503.6141,598.8237,799.7729,1099.7768,946.8458,500.4559,480.5195,860.2035,496.5444,470.0855,468.6260,360.7517,463.4383,674.7529,587.9154,835.7060,718.4347,417.9978,483.7507,580.1418,302.0777,650.2698,772.5720,912.3711,478.6637,595.1109,550.7279,665.0739,505.7285,290.7950,563.5897,49…	0.910863
BLCA	A6TE	3:130887755,Nonsense_Mutation,G,T	NoESE	inframe	NEK11	284.543	64.1056,228.1606,112.4072,171.7791,122.5360,213.6376,157.3828,64.1276,149.4054,94.9689,231.0906,207.4539,43.8652,217.3609,75.5659,164.7410,68.3634,220.2103,135.7739,195.3247,67.7993,225.9436,172.8395,279.1677,123.0284,359.3087,20.8232,240.7907,160.1208,100.4232,267.8080,272.6659,60.2025,249.6454,159.7109,298.3180,102.9771,116.5741,63.1606,93.5690,126.2362,41.7104,143.4156,42.8870,178.9744,216.031…	0.0680715
BLCA	A9RF	6:135515530,Nonsense_Mutation,C,T	NoESE	inframe	MYB	33.3767	31.0960,399.3914,101.8028,192.6380,45.2850,12.5669,61.9330,219.5980,168.1878,21.4811,5059.2827,21.2278,8.2645,162.0996,61.3081,101.2934,581.4866,40.8879,33.3824,46.7532,52.7756,49.4418,1671.4150,76.7549,82.8076,170.9963,181.5981,59.2992,447.1299,60.4078,66.0349,35.5456,9.0570,44.9173,63.5953,37.1311,151.7814,76.1301,122.1454,132.3806,224.9139,100.3799,241.5420,309.6234,83.5897,28.9937,112.6060,53…	0.760341
BLCA	A9SZ	9:70871869,Nonsense_Mutation,G,T	NoESE	outframe	CBWD3	989.198	447.3377,126.6402,494.1676,457.6687,383.0581,621.2427,345.8341,937.6648,387.4081,453.9288,543.1773,617.0546,386.6052,642.5040,620.9232,347.0024,1024.7599,743.5748,217.4122,240.7169,52.8873,303.5619,250.9307,357.3022,483.0442,747.4774,473.2688,295.4897,1202.9940,178.9150,286.8664,566.0292,311.6676,237.0496,584.6432,56.1568,164.2997,724.4251,183.2181,523.8059,316.5329,603.6542,195.7137,330.7427,204…	0.0431445
BLCA	A3IQ	6:46607286,Nonsense_Mutation,C,A	NoESE	outframe	CYP39A1	55.3846	41.1424,26.9203,56.2036,2.4540,42.6212,31.1441,24.0446,77.2660,58.9084,14.6976,90.1482,74.2974,210.4259,3.6841,1.4258,49.5336,187.2045,191.0047,84.7184,0.0000,24.2691,55.2897,10.4463,198.5264,1.5773,23.0881,5.3269,68.2839,32.3263,25.0096,11.6172,86.8391,713.9052,21.7494,7.2267,185.3380,104.4412,81.6812,40.1931,17.4502,19.5577,19.7093,8.0873,94.6653,6.8221,23.6410,98.4137,13.4021,9.4309,51.5192,33…	0.297055
BLCA	A3SO	5:78944941,Nonsense_Mutation,C,T	NoESE	outframe	PAPD4	837.754	509.9746,645.2047,566.2778,742.3313,1221.0975,657.8507,899.1220,675.6862,661.2255,630.8649,1028.6964,961.0421,877.3045,797.6039,1181.9640,642.8237,1142.7027,1216.7056,1805.7367,874.2857,760.8159,694.8432,778.7274,892.5593,661.6719,568.5446,1264.8910,476.1905,868.2779,612.9280,983.1856,466.1417,826.3186,664.3026,692.3216,1012.3770,838.4578,1208.1681,626.9085,811.4329,665.4073,594.4871,536.9996,350…	0.351275
BLCA	A9SI	12:70960368,Nonsense_Mutation,C,A	NoESE	outframe	PTPRB	530.864	145.8164,258.1701,423.0859,251.5337,94.8322,485.1813,215.6727,372.8693,373.0865,941.1871,259.0045,220.4800,160.1462,63.7236,468.3087,393.4861,217.7971,1058.4112,141.3844,310.6494,851.1353,591.7065,275.4036,617.0934,346.8336,59.1633,81.3220,221.0243,315.9970,377.7684,1376.9428,310.4342,149.1529,384.7896,83.8302,626.1473,83.2672,368.5241,620.6845,330.2589,574.3195,518.1291,62.2385,604.6051,385.4463…	0.199602
BLCA	A3QH	5:122881389,Nonsense_Mutation,C,G	NoESE	outframe	CSNK1G3	548.352	265.0337,432.0488,510.0742,354.6012,813.5322,442.5740,505.6651,711.0346,572.8629,359.5252,664.9003,727.5359,746.9803,479.2991,307.9665,332.2647,949.1388,578.8551,1501.6481,811.4286,629.4547,385.4333,436.8471,512.6710,126.1830,533.1910,768.0387,430.3684,335.3474,431.7045,1054.7233,495.8380,537.5599,456.2648,297.7416,933.0371,410.4441,628.0730,426.9868,656.4874,488.9432,1455.7372,566.1140,485.8787,…	0.516064
BLCA	A3RD	4:114280167,Nonsense_Mutation,G,T	NoESE	outframe	ANK2	11.1868	32.0528,370.2645,244.9629,1.2270,9.0570,239.3178,108.5650,161.7268,31.5886,7.9141,16.9314,3.3772,35.6008,1.1052,11.4062,373.4500,87.0441,10.5140,430.6052,15.5844,352.0940,609.7820,61.7284,12.9544,131.7035,38.2397,3.8741,21.5633,3.0211,274.7210,88.6579,116.0855,63.3990,117.2577,117.7958,2.8562,477.7940,290.2458,64.2046,4.5130,488.0542,44.4605,477.6924,106.1715,345.6410,48.3229,276.2268,610.3378,31…	0.765205
BLCA	A9SI	10:79581141,Nonsense_Mutation,G,C	NoESE	inframe	DLG5	1099.07	1941.8265,1534.0161,1816.5429,2695.7055,2795.4182,1129.9296,1763.9987,850.2385,1425.7541,2737.1396,3100.2750,1688.5780,2193.2613,973.3346,4859.0269,1412.5426,1794.5401,1270.4439,1409.9165,1687.7922,2132.2105,1298.2456,1747.3884,4978.3823,2420.3470,1839.8335,5206.2954,1328.8410,2298.1873,1076.1831,1060.8377,742.8571,1702.7171,1970.2128,2555.3749,1925.4205,1042.4266,1581.1040,5579.5412,5125.0139,20…	0.82864
BLCA	A6MB	17:7574021,Nonsense_Mutation,C,A	NoESE	outframe	TP53	526.998	2114.0506,1319.5363,1429.4804,2338.6503,1306.3399,453.5017,1594.9579,1794.9988,737.1396,2073.8666,3380.5331,1039.4151,337.8304,933.1670,1488.2344,1834.6837,2676.9860,903.2892,385.9740,842.8684,1267.9426,1719.8481,2677.0302,1306.3880,3297.9917,331.7191,100.6289,3053.1722,2707.9646,2192.6017,2400.6393,1601.8913,1188.0759,3067.9149,1943.3870,1655.4322,549.6542,1833.7721,1093.0103,687.9917,1256.2762,…	0.894264
BLCA	AA4W	2:219423304,Nonsense_Mutation,C,A	NoESE	inframe	USP37	420.411	193.2737,624.9042,235.4189,179.1411,388.9185,191.7821,292.9068,446.0780,481.5122,196.7213,424.6576,255.2165,262.5556,278.8850,370.7004,313.8984,215.4243,290.3037,440.7041,418.1818,310.1047,297.7140,321.9373,273.9859,362.7760,383.1183,407.2639,365.6783,242.9003,266.2563,411.4950,171.4286,267.4481,459.5745,282.5655,355.4427,406.0517,590.4044,374.2660,472.9598,344.9272,321.7656,321.8763,459.2050,282…	0.266405
BLCA	A9SI	12:76462752,Nonsense_Mutation,G,A	NoESE	outframe	NAP1L1	7736.46	8883.8923,4220.7509,4734.8887,8517.7914,5262.1204,5432.1858,6815.5488,3744.4279,6334.7875,6982.4760,4838.2595,6846.4600,5731.0871,4869.6203,3416.1469,7487.9227,3836.3014,5120.3271,4877.2004,5439.4805,5955.9362,8065.9224,5507.1225,2531.2930,4576.1041,5632.7765,4338.0145,5729.5597,4926.8882,6409.0035,8305.1055,8098.9876,3632.9249,7789.5981,4827.4616,7248.8099,3984.9326,6425.6818,5905.0771,6520.2800…	0.198833
BLCA	A1AC	22:40662285,Nonsense_Mutation,C,G	NoESE	outframe	TNRC6B	445.572	355.9298,781.1302,424.1782,468.7117,941.3958,397.2238,288.5351,725.4243,468.2791,936.1221,683.2045,357.4961,351.5575,503.6141,598.8237,799.7729,1099.7768,946.8458,500.4559,480.5195,860.2035,496.5444,470.0855,468.6260,360.7517,463.4383,674.7529,587.9154,835.7060,718.4347,417.9978,483.7507,580.1418,302.0777,650.2698,772.5720,912.3711,478.6637,595.1109,550.7279,665.0739,505.7285,290.7950,563.5897,49…	0.707067
BLCA	A54R	2:168103117,Nonsense_Mutation,G,T	NoESE	outframe	XIRP2	0	0.4784,0.4413,0.0000,0.0000,0.0000,0.0000,0.0000,0.6256,5.9762,0.0000,4.5761,0.0000,0.0000,0.0000,0.0000,0.5566,0.0000,0.0000,3.3663,0.0000,6.5488,0.0000,0.0000,3.5625,0.0000,0.7215,0.0000,0.8985,0.0000,0.3848,1.8343,0.4499,4.2621,10.8747,0.0000,0.3174,0.4880,0.7930,1.0440,0.3009,4.4449,1.8334,0.0000,0.0000,1.0256,0.5685,0.0000,0.0000,0.0000,0.4287,0.0000,0.0000,1.6328,0.4282,0.0000,0.0000,0.0000…	0.775011
BLCA	A6ZA	5:94878950,Nonsense_Mutation,G,A	NoESE	inframe	TTC37	244.888	312.3953,1145.2163,663.8388,776.6871,2079.3820,556.7690,424.0592,975.3656,843.9269,413.2278,1255.2110,451.0915,910.9981,442.0899,643.7355,808.1213,630.7719,945.0935,3133.1790,920.5195,1330.5610,640.0851,955.3656,871.5084,998.8170,592.3542,1384.0194,601.0782,972.8097,778.7611,626.1082,474.2407,776.7714,649.1726,201.6260,1157.0930,754.5144,815.6225,426.9868,846.6341,851.6502,1104.6368,1220.6497,223…	0.944583
BLCA	AA81	14:55310582,Nonsense_Mutation,G,C	NoESE	outframe	GCH1	201.102	522.8915,188.0008,308.5896,90.7975,557.2722,295.5957,354.8399,448.2678,438.8249,172.9791,273.6479,487.2754,186.9040,516.1400,1270.3618,214.8311,340.2273,543.8084,315.3096,360.5195,832.4674,217.4375,320.9877,544.4094,456.2303,147.9082,1183.5351,368.3738,274.9245,634.4748,712.3204,393.7008,222.6958,244.4444,237.7597,293.2402,604.1972,497.6209,1114.9680,291.8390,330.7034,305.2648,244.2378,195.6067,8…	0.850403
BLCA	A3IE	2:231110622,Nonsense_Mutation,G,T	NoESE	outframe	SP140	30.8506	280.8209,64.8735,80.5938,7.3620,22.3761,63.9274,132.6096,23.4613,29.0273,11.8711,12.3553,12.7898,47.0439,36.1040,835.5017,94.6148,25.0401,17.5234,429.7637,42.0779,494.6690,268.4742,18.0437,14.8976,55.2050,20.9236,18.8862,30.5481,21.1480,575.2212,99.0523,85.0394,73.5216,43.4988,57.0912,30.4665,661.2982,28.1523,188.9599,14.7424,408.0453,36.6684,63.6204,11.5063,35.8974,22.7402,359.9036,313.8017,29.8…	0.64308
BLCA	A3OP	12:52984645,Nonsense_Mutation,G,C	NoESE	inframe	KRT72	0	0.9568,0.0000,0.0000,1065.0307,0.5328,0.0000,0.0000,0.0000,0.0000,0.0000,0.0000,0.4825,1.9072,0.0000,1.4258,0.0000,0.3975,0.5841,0.0000,1.0390,0.0000,1.5949,0.0000,0.3239,0.0000,0.7215,0.0000,0.8985,0.0000,0.0000,0.0000,0.4499,0.5328,0.4728,0.0000,0.3174,0.9761,1.5860,1.0440,0.0000,3.5560,4.5836,0.0000,2028.7657,0.0000,0.0000,0.0000,2.1582,3.4364,0.0000,0.0000,0.0000,0.0000,0.0000,0.0000,0.0000,0…	0.434496
BLCA	A2C5	22:26761376,Nonsense_Mutation,G,T	NoESE	outframe	SEZ6L	1.1996	0.4784,1.3239,3.1813,0.0000,0.0000,3.2783,0.7286,0.3128,0.0000,0.0000,0.9152,0.0000,0.0000,0.0000,0.0000,21.1492,1.5898,0.0000,0.2805,0.0000,0.7704,1.5949,53.1814,0.0000,0.0000,0.0000,35.8354,1.7969,9.6677,1.5391,17.7316,149.8313,2.6638,0.0000,0.0000,0.0000,10.7369,0.0000,0.0000,0.0000,1.7780,328.1826,0.0000,112.4477,2.5641,1.7055,1.5553,3.4531,0.0000,58.7290,35.6671,0.0000,274.3137,0.4282,0.0000…	0.640234
BLCA	A9FF	15:23019854,Nonsense_Mutation,G,A	NoESE	outframe	NIPA2	810.977	1015.1653,1224.2119,858.9608,1642.9448,1255.7272,1386.7318,977.0848,2982.4040,935.7045,1085.9243,845.6544,1092.2687,1260.6484,598.2950,525.3965,833.7229,1506.7777,732.4766,663.1601,1099.7403,1209.6009,1116.9591,874.6439,932.7180,1343.0599,828.2858,1026.6344,1185.9838,835.0453,1142.3624,662.7943,1070.4162,959.5099,1310.6383,960.4336,1220.5649,1341.6301,1448.8501,1240.2453,1488.0782,986.7763,1475.9…	0.81563
BLCA	A3PH	X:1327784,Nonsense_Mutation,G,A	NoESE	outframe	CRLF2	0	0.4784,0.0000,0.0000,0.0000,0.0000,0.5464,0.0000,0.3128,0.8537,0.0000,0.4576,0.0000,0.0000,0.3684,0.0000,0.5566,0.0000,0.0000,0.0000,1.5584,1.5409,1.5949,0.0000,0.0000,0.0000,0.0000,0.0000,0.0000,0.3021,1.1543,0.0000,0.8999,0.0000,0.0000,16.6215,0.0000,0.4880,0.0000,0.0000,0.0000,0.4445,2.2918,0.5392,0.0000,0.0000,0.0000,2.7996,5.6113,0.0000,0.0000,3.3025,0.0000,0.4082,0.0000,0.0000,0.0000,1.3245…	0.717924
BLCA	A6TG	16:75601962,Nonsense_Mutation,C,T	NoESE	outframe	GABARAPL2	2003.23	1980.0986,1404.2691,1645.8112,1314.1104,677.1444,1424.9789,1308.6087,1110.5029,1331.8421,1051.4415,1728.3747,1818.3573,2331.2142,1453.0022,1701.6575,2013.6245,1240.4783,1005.8411,1886.8083,813.5065,1159.5219,1582.1372,1924.9763,2246.9436,1751.9716,1123.3807,957.8692,1567.8347,1032.0242,1235.0904,1518.1902,1597.7503,905.1678,1787.7069,2204.8780,1412.2501,1299.6584,2373.1166,1775.8058,1163.1440,137…	0.155923
BLCA	A9RL	12:7354882,Nonsense_Mutation,G,T	NoESE	inframe	PEX5	924.244	1066.8325,635.4957,542.9480,656.4417,1010.6553,714.1286,572.6985,813.9517,1234.5152,1032.7869,763.2854,547.0993,787.6669,1008.7018,481.1976,871.0123,1015.9124,721.9626,1714.8468,904.4156,871.3749,800.6380,698.0057,818.7191,631.7035,999.2821,812.5908,1370.1707,880.0604,666.4102,670.1315,819.7975,1116.6755,1232.6241,1146.1608,853.0625,1090.7760,666.9310,1425.5514,705.5284,1346.8163,840.1657,547.782…	0.38883
BLCA	A61P	10:70156625,Nonsense_Mutation,G,A	NoESE	outframe	RUFY2	194.28	197.5793,203.4513,329.7985,115.3374,493.3404,227.2973,309.6652,233.9908,283.8702,357.8349,334.0563,290.4354,396.6942,189.3618,429.1570,360.6492,271.8639,362.1495,406.4801,236.8831,270.4267,231.7916,253.5613,367.9054,346.6285,119.7696,452.3002,139.2633,331.7251,147.3682,214.0018,204.7244,281.8327,325.7683,206.6847,552.8435,180.5905,395.7177,243.2468,368.5596,351.6080,264.0128,325.6557,168.4257,309…	0.795114
BLCA	A5RI	12:3039495,Nonsense_Mutation,C,G	NoESE	outframe	TULP3	507.125	514.7586,663.7400,446.4475,523.9264,399.0410,464.9759,600.3862,479.8624,609.9491,511.6026,309.2510,412.5874,433.6165,433.4343,583.2721,544.5227,424.6495,870.1873,810.9091,509.6503,460.9250,453.9411,358.1896,544.5584,590.9112,507.0218,424.9775,1013.8973,561.7545,402.3234,476.9404,442.1950,579.1962,501.5357,377.9752,662.2743,573.7510,717.2126,450.9966,958.3287,732.9105,553.1743,515.1674,843.5897,49…	0.492399
BLCA	A9KM	9:33395102,Nonsense_Mutation,C,A	NoESE	outframe	AQP7	84.466	18.1792,0.4413,95.4401,0.0000,0.5328,202.7098,0.0000,14.0768,0.4269,0.0000,147.3489,11.0964,0.6357,37.9461,16.3964,41.1852,71.1457,5.8411,0.0000,67.5325,10.7863,9.5694,7.5973,44.0450,19.3218,8.6580,56.1743,0.0000,186.7069,4.2324,3.6686,1.3498,0.0000,0.4728,2.8907,8.5687,68.3260,1.5860,20.8796,8.7251,159.5733,1.8334,1.0783,4.7071,13.8462,0.5685,5.5992,26.7616,0.6873,109.3130,55.4822,17.9739,7.3477…	0.110901
BLCA	A2HX	5:139914968,Nonsense_Mutation,C,G	NoESE	outframe	ANKHD1-EIF4EBP3	697.919	337.1908,737.4310,268.3775,630.7485,814.1502,713.9592,460.4321,1279.8405,606.5474,307.1962,1554.6403,739.3173,325.1113,268.2233,463.6464,1320.3655,1230.6888,1218.2886,602.1741,1102.4260,889.0721,602.7220,799.2403,398.2188,933.0087,745.6737,793.1864,508.8410,864.9849,742.2393,1326.7686,448.2835,632.2749,701.3948,270.1933,762.3897,412.0986,306.2014,270.6773,920.9808,623.1759,640.3548,851.7752,390.8…	0.451651
BLCA	A9R9	20:45867645,Nonsense_Mutation,G,C	NoESE	outframe	ZMYND8	1451.36	578.8643,844.2384,827.1474,1339.8773,1896.1108,632.1705,734.4530,2976.1476,872.9542,1302.9960,3124.0705,1522.1324,624.9205,1085.6991,1350.9178,1195.4852,3244.8782,1121.4953,1562.8024,1392.7273,773.1430,652.3126,1174.7388,1604.4045,1827.6814,661.6185,2167.0702,1035.0404,1284.8943,2150.0577,1891.1648,1722.8346,314.3314,3085.0402,1066.6667,1052.0470,764.2753,2797.7795,536.6045,1289.2065,623.1804,617…	0.40483
BLCA	A2I4	11:63486765,Nonsense_Mutation,C,G	NoESE	outframe	RTN3	6712.5	2577.6204,6953.3826,5148.4624,2339.8773,2668.6201,2300.8383,6033.0067,7023.0703,3547.3103,2052.0068,1781.9145,2331.2025,2871.5830,1648.2585,1698.8059,3711.1245,3726.6019,1650.1168,2642.8221,6100.7792,2098.6961,3534.8219,2145.2991,3028.0949,5038.6435,9365.8347,2292.9782,3799.6406,3554.9849,3454.0208,3337.8172,3226.0967,1612.6798,4490.3073,7030.1716,2079.0225,2939.4827,3896.5107,2575.4926,3213.5389…	0.0788808
BLCA	A27C	20:31017811,Nonsense_Mutation,C,T	NoESE	outframe	ASXL1	1134.77	1249.1030,1750.7025,1753.9767,1342.3313,1308.4710,1518.9576,1982.5859,1681.0823,1237.5033,4490.6727,1372.3579,962.0070,1186.2683,967.8085,2463.0191,1572.8311,1414.5666,1532.7103,2245.0382,1809.3506,1620.6341,1194.5774,1205.1282,1179.4996,1229.4953,3751.0958,1176.7554,1353.0997,1742.5982,2260.8696,1264.4451,997.5253,958.9771,2486.5248,1227.1003,884.4811,1573.4505,2603.8858,797.5989,1201.0530,3080.…	0.771001
BLCA	A47X	10:35477263,Nonsense_Mutation,C,G	NoESE	outframe	CREM	215.011	357.3650,153.5781,373.2768,157.0552,232.2856,560.5937,945.0253,526.4722,215.5706,350.4805,309.3411,249.4271,296.8849,412.2488,220.2816,375.1197,337.8425,171.1449,339.9958,553.2468,846.3354,634.2371,291.5480,312.2014,151.0252,362.1947,314.2857,382.7493,530.2115,335.1289,484.8670,435.0956,339.3713,154.1371,424.9322,272.6119,521.2299,175.6542,741.2241,169.3870,512.9459,1130.3047,422.1593,514.6444,38…	0.81497
BLCA	AA4V	1:151288629,Nonsense_Mutation,G,C	NoESE	outframe	PI4KB	4375.68	1873.4153,4328.4321,1787.9109,1476.0736,1905.1678,2077.9121,2314.1098,3024.0088,1910.2543,2368.5698,1587.8899,1903.2686,1993.6427,1798.2007,2038.1394,2532.8925,1521.0863,3129.0888,3803.3523,1749.6104,2316.7325,1851.1430,1535.6125,3134.3211,1280.3628,1773.4552,2317.1913,1657.6819,6383.3837,1951.5198,3785.3867,1939.7075,2702.1843,1691.2530,1720.6865,1515.7093,5752.0742,1871.5305,1467.3105,1367.4314…	0.035521
BLCA	A89H	2:33813494,Nonsense_Mutation,G,A	NoESE	outframe	FAM98A	739.552	920.4420,1266.1370,1077.4125,1775.4601,988.2792,1226.6402,1024.4453,1180.5740,693.6678,1041.2663,474.0790,887.2271,712.0153,1529.6311,600.9624,1536.0983,1344.2158,969.6262,837.6464,904.9351,1091.3374,826.1563,709.4017,1322.6459,1240.9306,468.2557,2368.0387,949.6855,1713.2931,741.0543,1896.0563,2164.6794,1215.2371,722.4586,1403.4327,1062.8372,1142.0205,459.5559,1071.6430,995.8631,792.9770,1602.411…	0.85473
BLCA	A0YR	13:38320157,Nonsense_Mutation,G,A	NoESE	inframe	TRPC4	18.7019	9.0896,21.6245,37.1156,6.1350,5.3277,17.4844,5.1004,27.5280,4.2687,6.7835,7.3217,0.9649,12.0788,3.6841,3.5644,32.8369,3.9746,4.6729,17.9536,7.2727,94.3797,60.0744,9.4967,7.4488,12.6183,3.6075,0.9685,18.8679,3.9275,23.8553,18.9544,19.3476,14.3847,10.8747,5.0587,7.6166,21.4739,2.3791,23.4895,11.1320,13.7793,74.7120,5.9307,12.5523,62.5641,35.2473,10.2652,17.2656,5.1546,10.7170,97.7543,3.6765,4.4903,…	0.202984
BLCA	A9RD	16:67400955,Nonsense_Mutation,C,T	NoESE	outframe	LRRC36	8.9366	0.0000,2.2066,55.1432,4.9080,1.0655,1.6392,3.6431,2.1897,0.4269,1.6959,1.3728,2.4123,2.5429,0.3684,3.5644,1.1131,1.1924,2.3364,0.2805,0.5195,1.1557,5.3163,0.9497,9.7158,1.1830,0.0000,0.0000,0.8985,7.5529,1.1543,0.0000,0.4499,1.5983,0.9456,214.6341,2.2215,1.4641,72.1649,5.7419,1.5043,3.1115,7.3337,1.0783,17.7824,0.5128,5.6850,0.6221,3.0215,0.3436,5.5728,1.9815,12.2549,1.6328,2.1408,4.4131,2.2949,1…	0.0913393
BLCA	A3SO	13:48936983,Nonsense_Mutation,C,T	NoESE	outframe	RB1	424.403	1101.2773,437.7860,241.7815,557.0552,1289.8242,976.9411,258.6615,1065.4571,1355.3201,1193.8949,885.4660,630.5633,1278.4488,1583.4187,1174.1223,1353.5475,605.7318,554.9065,2101.9707,85.1948,1692.6708,473.1526,1056.9801,384.4223,1261.8297,104.6180,1213.5593,1350.4043,927.4924,665.2559,707.4289,1152.3060,1110.8151,971.1584,175.6098,1374.1669,1230.3563,1367.5654,1668.7981,1098.7589,1141.9047,1304.938…	0.795075
BLCA	A9RE	9:127920568,Nonsense_Mutation,G,A	NoESE	outframe	PPP6C	1031.43	1528.9671,1050.3332,1392.3648,1063.8037,1276.3615,1304.9656,1453.0382,1239.2108,1227.2470,643.3929,1312.2663,1224.4120,1344.6901,868.2944,1052.4500,1044.5296,1132.0093,1387.7551,1775.0649,1198.0442,1213.1845,1186.1349,1089.1426,1050.0789,841.2729,1559.3220,1798.7421,1200.6042,1579.8384,2069.7035,1750.7312,1520.5115,942.7896,938.7534,1026.9756,1191.3128,2211.3402,1989.2992,1301.5419,1077.8975,1469…	0.775796
BLCA	A3SO	5:10235356,Nonsense_Mutation,G,T	NoESE	outframe	FAM173B	156.499	257.3793,158.8739,396.6066,171.7791,188.0661,295.5957,217.1300,556.1899,557.9223,265.6868,265.4110,274.0321,290.5277,820.4452,192.4791,242.1025,308.8278,231.3084,182.6215,198.9610,292.3844,247.2089,274.4539,323.2127,238.1703,495.6728,619.8547,332.4349,546.2236,185.4559,245.7964,308.2115,149.7070,380.6147,302.8004,286.8930,663.2504,217.2879,223.4112,271.3802,284.4761,240.1783,425.9334,173.1172,175…	0.841954
BLCA	AA53	17:7579406,Nonsense_Mutation,G,C	NoESE	inframe	TP53	1115.01	2114.0506,1319.5363,1429.4804,2338.6503,1306.3399,453.5017,1594.9579,1794.9988,737.1396,2073.8666,3380.5331,1039.4151,337.8304,933.1670,1488.2344,1834.6837,2676.9860,903.2892,385.9740,842.8684,1267.9426,1719.8481,2677.0302,1306.3880,3297.9917,331.7191,100.6289,3053.1722,2707.9646,2192.6017,2400.6393,1601.8913,1188.0759,3067.9149,1943.3870,1655.4322,549.6542,1833.7721,1093.0103,687.9917,1256.2762,…	0.733177
BLCA	A9T2	17:77075620,Nonsense_Mutation,C,T	NoESE	outframe	ENGASE	533.459	545.8547,644.7634,430.5408,1564.4172,891.8487,1102.0638,359.9403,2032.6895,821.7295,1037.8745,1252.0077,1110.1194,574.0623,2393.9168,5885.5819,1202.1639,4269.1373,1538.5514,352.3389,2356.8831,350.1679,654.4391,1340.9307,1684.3980,1314.6688,424.2440,1862.9540,1390.8356,9329.0030,300.1154,574.7478,1136.1080,281.8327,593.3806,343.9928,605.5221,710.5905,554.7185,665.5357,532.2302,624.0693,1390.1923,1…	0.762036
BLCA	AA6W	19:13189483,Nonsense_Mutation,C,T	NoESE	outframe	NFIX	245.246	1207.9606,1038.4177,1500.5302,312.8834,1445.3916,2029.8300,1012.0587,282.7872,1002.7234,154.3245,315.7476,120.6127,503.4965,779.1835,643.7355,2549.5893,550.8821,440.4206,977.9087,387.0130,1743.9055,2252.5253,626.7806,366.9339,626.1830,715.0098,261.0169,934.4115,108.7613,1609.4652,291.0425,588.9764,963.7720,652.0095,285.4562,283.4021,1032.2108,238.6994,401.4094,304.4754,1045.0050,1881.5495,579.592…	0.854096
BLCA	A6AW	2:42488301,Nonsense_Mutation,G,T	NoESE	outframe	EML4	383.055	1132.3733,2559.6356,939.5546,3527.6074,2122.5360,1305.3200,765.7838,5506.5301,1826.5873,1582.2499,997.5793,1986.2502,822.6319,1255.1669,1861.3438,1252.8106,2130.3953,1707.9439,1753.2786,1756.3636,2028.9707,842.6369,753.0864,3026.7994,1135.6467,1115.4441,2340.4358,1934.4115,4772.8097,1634.8596,1645.3684,1478.9651,734.1502,795.2719,1183.0172,1530.6252,1844.8023,739.0960,2184.5230,2388.2663,1762.862…	0.997537
BLCA	A51V	16:30006059,Nonsense_Mutation,G,C	NoESE	outframe	HIRIP3	366.544	416.2082,866.3043,430.5408,249.0798,403.3031,389.5744,630.9884,687.5733,364.9760,267.3827,530.8220,420.6971,405.5944,614.5050,429.8699,621.1180,325.5212,607.4766,510.2742,324.6753,321.6614,623.0728,583.0959,476.0748,358.4385,706.3518,684.2615,607.3675,424.4713,545.2097,984.4084,516.9854,251.4651,826.9504,575.9711,444.6208,369.4485,540.4441,454.1302,408.8755,343.1492,347.8919,221.0541,720.1883,481…	0.733868
BLCA	A0YO	X:133512098,Nonsense_Mutation,G,T	NoESE	inframe	PHF6	494.43	450.1746,975.7508,398.7275,325.1534,953.1167,350.2345,349.0109,1151.4820,796.1172,1649.5195,903.7702,528.7661,591.2270,447.6160,448.4049,465.8385,780.2175,516.9393,848.5869,770.3896,562.0407,291.3344,534.6629,854.0199,661.2776,646.4670,848.9104,601.9766,964.3505,406.6949,612.0452,479.1901,399.0410,687.9433,387.3532,784.8302,525.6223,873.9096,419.1570,743.4374,429.8255,604.1126,803.3428,251.5690,5…	0.763762
BLCA	A89H	22:29195116,Nonsense_Mutation,G,A	NoESE	outframe	XBP1	1919.29	2340.8123,4906.9981,2707.3171,3534.9693,3329.2488,5329.4649,2585.1579,4500.8211,1124.3821,1923.1204,3234.8109,2144.9765,1326.7641,8619.6479,4934.5928,3898.6843,4743.3092,1342.8738,1954.6953,7543.3766,4153.8620,4232.8549,3661.9183,4585.5396,4760.6467,1286.4404,3647.9419,2609.1644,4148.3384,4344.3632,1704.6775,5089.3138,2051.1454,2130.9693,13651.3098,2496.9851,4423.1332,10203.0135,3539.6059,2535.69…	0.822117
BLCA	A9RN	17:7574021,Nonsense_Mutation,C,A	NoESE	outframe	TP53	961.114	2114.0506,1319.5363,1429.4804,2338.6503,1306.3399,453.5017,1594.9579,1794.9988,737.1396,2073.8666,3380.5331,1039.4151,337.8304,933.1670,1488.2344,1834.6837,2676.9860,903.2892,385.9740,842.8684,1267.9426,1719.8481,2677.0302,1306.3880,3297.9917,331.7191,100.6289,3053.1722,2707.9646,2192.6017,2400.6393,1601.8913,1188.0759,3067.9149,1943.3870,1655.4322,549.6542,1833.7721,1093.0103,687.9917,1256.2762,…	0.785788
BLCA	A9PE	19:51920678,Nonsense_Mutation,C,A	NoESE	outframe	SIGLEC10	34.327	2178.6346,99.7375,117.7094,6.1350,11.1881,122.3908,193.0854,65.3789,81.1058,16.3934,11.4401,20.2629,129.0528,17.3152,281.5897,89.0492,13.9112,27.4533,31.9798,20.7792,1379.8696,210.5263,38.9364,6.1533,136.0410,12.2656,9.2010,71.8778,6.3444,787.9954,48.3033,179.5276,373.4683,39.7163,130.8040,18.4069,758.9068,33.7034,277.6980,16.8484,372.4858,289.2223,117.5361,23.5356,143.0769,75.0426,2653.0834,590.…	0.694501
BLCA	A2HQ	1:208072532,Nonsense_Mutation,G,C	NoESE	outframe	CD34	439.125	581.7347,461.6170,1317.0732,223.3129,248.2685,1623.3176,767.9697,826.7772,299.6645,479.3669,754.1333,688.9398,285.4418,187.5198,521.1192,2075.9589,418.5273,1462.0327,204.2219,462.8571,1934.5910,3473.1526,766.3818,636.3857,736.1987,310.9679,265.8596,480.6828,570.3927,911.8892,1000.9172,1446.1192,721.3639,324.3499,352.6649,853.0625,1735.4807,122.5218,1333.1593,307.7849,1165.0183,2935.7672,1054.0504…	0.695408
BLCA	A6B6	2:9616125,Nonsense_Mutation,C,T	NoESE	outframe	IAH1	462.534	821.8916,557.8240,630.9650,350.9202,356.9526,971.4772,957.4119,517.0877,961.3168,254.3810,406.8110,632.4931,857.5969,788.0253,417.7508,545.4262,368.4471,584.1121,799.7756,617.6623,608.2675,695.3748,270.6553,731.2768,1041.4038,430.7375,192.2518,442.9470,1327.7946,469.0265,429.2265,1092.9134,661.6942,492.1986,1021.8609,585.8458,697.9014,503.1721,744.8780,521.3990,619.6244,867.2087,526.2165,840.4812…	0.795732
BLCA	A2HX	5:139914968,Nonsense_Mutation,C,G	NoESE	outframe	ANKHD1	1908.58	712.2949,1674.4563,952.7041,790.5276,3362.1843,814.4181,880.7971,1795.0606,1122.9692,834.8106,1301.6579,1080.0675,1015.3719,837.5504,1850.4366,1544.6971,1608.9453,1332.4182,2906.9135,2001.2260,1521.2234,1053.0463,879.8196,1599.0835,2025.4259,1018.7988,1272.4504,734.6900,1243.4562,1711.6853,1287.5818,1280.9404,1193.9584,774.9787,613.3911,1735.5284,1392.3816,2457.1689,755.3021,1375.6089,995.7640,85…	0.14267
BLCA	A7XN	6:43748497,Nonsense_Mutation,C,T	NoESE	outframe	VEGFA	4164.65	2013.5866,605.4862,3826.0870,2266.2577,18372.9355,763.8499,2056.9055,5412.0591,921.1908,5821.3680,8048.8173,4929.2003,2035.6008,27565.7830,3699.1624,1566.1524,6791.8274,9088.7850,16525.7031,9191.1688,1860.2429,3133.4397,8225.0712,5028.2568,1275.6309,1033.9143,7827.1186,3671.1590,7883.0816,806.8488,1472.9441,1662.9921,1443.7933,1937.5887,761.6983,5768.3275,1960.9566,18158.6043,5307.0599,5074.3889,…	0.460098
BLCA	AA6P	17:29679318,Nonsense_Mutation,G,T	NoESE	outframe	NF1	1734.87	1049.1317,1997.3984,1134.6766,1128.8344,2257.3255,1171.4551,914.4231,2912.9585,2950.5426,2433.5783,3041.2440,1298.7577,1633.1850,1836.8836,1351.6307,1576.7270,2266.7247,1374.4159,2912.6867,1473.7662,2102.1631,759.1707,1838.5565,2338.5961,1506.3091,1678.9382,4221.7918,2095.2381,1567.9758,1307.8107,3217.3647,1183.3521,742.1417,2533.8061,1464.1373,2490.9553,1012.6891,1159.0008,1343.5991,1726.3633,23…	0.451168
BLCA	AA51	1:11076934,Nonsense_Mutation,C,A	NoESE	outframe	TARDBP	4474	3653.5426,3782.0823,3911.9830,3123.9264,3602.5573,3047.2038,3482.8227,4331.2740,3878.1364,3880.1583,4072.2284,3586.5396,3140.4959,4048.4383,3154.5179,3728.9343,3466.2644,2878.5047,4100.7083,4820.2597,3597.5997,2978.7347,3692.3077,3857.5014,3395.8991,4557.0150,4629.5400,4144.6541,5161.9335,3286.6487,4086.2122,3835.7705,3180.6074,3935.2246,3384.2818,3621.0727,3295.7540,3563.4417,4489.1035,3692.5160…	0.151324
BLCA	A7XN	14:50249293,Nonsense_Mutation,C,T	NoESE	outframe	KLHDC2	307.616	625.7475,725.5243,969.2471,602.4540,572.7224,1092.2289,985.0996,394.7759,1094.9279,364.6128,1555.4000,1054.1551,1114.4310,718.3961,955.9793,1508.2704,1503.2006,886.6822,796.6898,1047.7922,557.0328,1208.3998,1482.4311,1361.5092,804.0221,645.0240,1013.0751,1005.3908,619.6375,677.5683,631.6111,650.6187,607.3522,931.4421,934.4173,843.5417,599.3167,1204.9960,610.2049,678.1497,845.4273,647.1980,468.526…	0.984432
BLCA	A8HF	10:61832826,Nonsense_Mutation,C,A	NoESE	outframe	ANK3	239.932	177.4865,531.7864,139.9788,125.1534,1209.9094,508.6869,84.5204,648.4711,517.3694,387.2244,333.1366,343.5050,373.8080,270.0433,712.8854,440.7934,252.7857,572.4299,477.1723,283.1169,355.5610,155.7682,183.2858,551.5343,720.4259,501.4448,723.9709,859.8383,295.1662,200.8465,234.7906,315.8605,646.2440,1097.8723,273.8934,1411.6154,304.0508,525.3767,355.4744,1198.0444,426.2696,93.5045,1304.2189,453.9749,…	0.755765
BLCA	A1A5	X:54841756,Nonsense_Mutation,G,T	NoESE	inframe	MAGED2	1422.76	2589.1020,2579.0536,2081.6543,2517.7914,1343.1007,3657.5188,3957.1569,4598.7331,3851.6704,2010.1752,4886.7656,4657.0981,2455.1812,6921.2859,2212.7963,3816.8704,4199.5815,5099.8832,3683.2877,3274.2857,2841.4065,5468.8995,4896.4862,2223.9495,2283.5174,2477.6424,2603.8741,2437.5562,7361.0272,3203.5398,2138.1840,4160.1800,2833.7773,2218.9125,4696.6576,4424.9445,2777.9405,3536.8755,2859.9765,2505.3027…	0.94075
BLCA	A9KT	2:152279482,Nonsense_Mutation,C,T	NoESE	inframe	RIF1	693.047	343.4914,1346.0153,520.6787,284.6626,1291.4225,168.2874,246.2749,546.4925,624.5144,390.7948,149.0773,475.5245,218.0977,313.6696,473.0738,651.8374,357.4766,1416.0881,440.0000,896.4144,227.0069,301.0446,336.8148,883.2808,424.9655,699.2736,517.5202,563.1420,378.9919,288.5968,162.8796,473.6281,644.9173,122.8546,630.9108,483.1625,525.7732,515.2029,767.2057,403.6004,619.2383,578.5146,114.5397,492.8205,…	0.279195
BLCA	A9R2	4:83280673,Nonsense_Mutation,G,C	NoESE	outframe	HNRNPD	399.432	6576.5680,4109.5392,5819.7243,3710.4294,3620.6713,4025.7840,4816.9332,7077.1878,5432.8060,4333.5218,4185.7145,5521.6500,3497.1392,6769.8701,3585.1007,4693.4482,2582.7068,4478.3879,7555.9296,8237.9221,3584.1169,4305.6885,5234.5679,5654.2790,3088.7224,8121.2414,4173.8499,6071.8778,4493.3535,5105.8099,4492.8157,4043.1946,4012.2536,6651.0638,6145.6188,4454.7763,4952.1718,5115.3846,8246.3787,4251.5231…	0.997173
BLCA	A51V	6:36437987,Nonsense_Mutation,C,A	NoESE	outframe	KCTD20	634.071	574.0803,1416.1846,1027.5716,748.4663,1221.6303,879.1377,488.1781,854.6180,1105.1728,661.3906,667.1883,392.2325,514.9396,300.6211,579.5758,1349.6516,1102.5591,648.3645,2033.8032,1085.1948,1716.1695,858.5859,770.1804,1105.3356,904.5741,598.8478,955.4479,890.3863,451.3595,981.9161,442.6781,1540.1575,1553.0101,543.7352,463.9566,1500.1587,1086.3836,1546.7883,869.6333,1203.4599,1041.0046,1395.6926,751…	0.732113
BLCA	A6AW	X:64139062,Nonsense_Mutation,C,A	NoESE	outframe	ZC4H2	6.5632	29.1824,209.1840,285.2598,22.0859,87.3735,254.6166,276.1485,412.6066,65.7384,194.4601,195.3974,271.6198,26.0648,1.4736,14.9706,278.2787,69.9533,320.6776,293.9898,202.0779,105.1659,253.0569,270.6553,21.6986,55.5994,564.2156,171.4286,101.5274,324.1692,136.5910,141.2412,123.2846,116.1428,529.0780,578.8618,292.2882,314.7877,158.6043,46.4570,122.7529,69.7855,118.7141,256.0992,74.7908,220.5128,63.6725,…	0.908949
BLCA	A3JZ	14:32560834,Nonsense_Mutation,C,G	NoESE	inframe	ARHGAP5	479.862	808.0180,1833.2287,1528.1018,1510.4294,2810.8684,835.4267,638.2746,1092.3667,970.0396,1176.9605,1508.6238,1138.5887,1208.0107,1439.3156,2023.0860,1317.1884,1320.6776,2376.3237,2006.7532,2216.5744,639.0218,952.5166,1390.0089,1906.1514,755.4140,2552.5424,1026.0557,982.1752,1201.2312,3035.7689,862.0922,1350.0266,1623.1678,1035.5917,2938.1149,857.0034,2735.5274,1073.2089,1700.7898,1410.8234,1343.4401…	0.944285
BLCA	AA7Q	5:139876176,Nonsense_Mutation,C,T	NoESE	outframe	ANKHD1-EIF4EBP3	403.98	337.1908,737.4310,268.3775,630.7485,814.1502,713.9592,460.4321,1279.8405,606.5474,307.1962,1554.6403,739.3173,325.1113,268.2233,463.6464,1320.3655,1230.6888,1218.2886,602.1741,1102.4260,889.0721,602.7220,799.2403,398.2188,933.0087,745.6737,793.1864,508.8410,864.9849,742.2393,1326.7686,448.2835,632.2749,701.3948,270.1933,762.3897,412.0986,306.2014,270.6773,920.9808,623.1759,640.3548,851.7752,390.8…	0.785376
BLCA	AA7M	1:197073959,Nonsense_Mutation,C,T	NoESE	inframe	ASPM	1760.35	993.1589,473.5326,692.4708,301.8405,1117.7411,236.0395,395.6428,790.1775,854.5987,868.8525,431.0641,79.1219,502.8608,359.9349,486.1878,272.7131,678.4673,266.3551,2808.6121,1273.7662,711.1221,130.7815,359.9240,507.1654,1225.9464,650.7960,590.3148,741.2399,2016.3142,472.4894,544.7875,300.1125,545.0186,645.8629,250.0452,225.3253,470.9614,983.7431,667.1017,1167.3561,584.0649,515.6500,417.8461,180.439…	0.0348312
BLCA	AA74	17:7578179,Nonsense_Mutation,C,A	NoESE	outframe	TP53	726.201	2114.0506,1319.5363,1429.4804,2338.6503,1306.3399,453.5017,1594.9579,1794.9988,737.1396,2073.8666,3380.5331,1039.4151,337.8304,933.1670,1488.2344,1834.6837,2676.9860,903.2892,385.9740,842.8684,1267.9426,1719.8481,2677.0302,1306.3880,3297.9917,331.7191,100.6289,3053.1722,2707.9646,2192.6017,2400.6393,1601.8913,1188.0759,3067.9149,1943.3870,1655.4322,549.6542,1833.7721,1093.0103,687.9917,1256.2762,…	0.849769
BLCA	A6AW	10:78868297,Nonsense_Mutation,C,A	NoESE	outframe	KCNMA1	19.6897	282.2561,547.6738,259.8091,2.4540,288.7587,872.0347,163.9404,68.8199,84.0939,14.6976,14.6434,17.8507,78.1945,18.4204,94.8138,1411.9860,39.7462,44.3925,14.5873,48.3117,1058.9786,1162.6794,223.1719,15.8692,280.3628,23.0881,885.2300,47.6190,261.6314,808.3878,36.0746,185.3768,180.6074,241.6076,104.0650,13.0117,817.9600,9.9128,61.0727,10.2294,464.9405,467.0643,215.6625,445.0837,747.6923,52.3024,479.04…	0.799808
BLCA	A9RL	8:141889682,Nonsense_Mutation,C,A	NoESE	outframe	PTK2	3457.19	1209.3958,3596.7294,2313.8918,6510.4294,2827.9169,3520.9219,1493.6792,7021.1934,2667.5261,1237.4223,3676.8575,3305.7532,2333.1214,4826.5166,2026.0203,1646.8532,2659.4170,2846.3785,2569.3246,1336.6234,2001.2346,1293.4609,4136.7521,2455.1858,4669.1640,2603.1840,4741.4044,4146.4510,4558.3082,2231.6275,2201.7732,3451.0686,1836.4411,5076.1229,849.8645,4280.2285,2588.5798,3053.5289,1819.6529,3125.9872,…	0.294394
BLCA	A4AC	15:75189514,Nonsense_Mutation,C,G	NoESE	outframe	MPI	1321.82	500.8850,793.0457,572.6405,553.3742,1198.7214,492.2953,622.9735,493.9392,789.7141,505.3703,1002.6129,1128.9350,518.7540,642.5040,1082.1600,514.8156,632.3617,880.8411,462.5850,729.8701,391.7720,785.7523,811.0161,621.1643,527.9968,724.3893,385.4722,796.9452,492.1450,489.8038,679.3030,976.3780,509.8562,1105.4374,847.6965,675.6585,399.7072,659.0008,680.6734,679.9549,539.6155,639.8643,487.9364,1409.51…	0.0313963
BLCA	A1HR	17:37046755,Nonsense_Mutation,C,T	NoESE	outframe	LASP1	3823.89	9388.1261,6802.4524,9266.1718,6904.2945,6277.0378,7668.5503,7101.1694,14219.4416,9193.1256,10311.4754,3812.7663,4830.2979,4073.1087,15550.5125,5269.6489,4055.0769,11925.8416,5731.8925,4746.7564,5147.5325,6950.5826,4970.2286,3192.7825,4994.5753,4099.3691,12546.9428,7556.4165,7148.2480,7674.3202,10143.5167,5877.7132,5034.8706,5829.5152,6860.0473,9379.5845,6239.2891,7325.5246,1654.6392,10188.6989,90…	0.923008
BLCA	A72E	1:52991327,Nonsense_Mutation,G,C	NoESE	outframe	ZCCHC11	437.32	353.5378,981.4879,465.5355,360.7362,632.3921,520.1610,284.8920,542.7387,584.8153,976.2578,768.7767,363.2855,938.3344,219.2029,646.5871,663.9729,693.5709,490.0701,1007.6443,546.4935,641.7819,431.1536,643.8746,527.2448,604.1009,525.9759,536.0775,440.2516,804.8338,610.2347,444.5124,319.9100,944.0597,609.9291,184.2818,783.5608,479.7462,911.5781,326.2430,698.6085,891.2101,510.1497,341.2859,271.9665,57…	0.707984
BLCA	A4IJ	10:81070880,Nonsense_Mutation,C,G	NoESE	inframe	ZMIZ1	2359.65	1369.6599,1030.9153,1188.7593,784.0491,1773.0421,1462.1333,474.3342,3382.4978,2151.8642,3271.3397,2276.1281,3815.2213,2621.7419,1440.1079,2547.1395,2310.2696,3594.2471,4288.5514,2031.2785,1525.1948,3076.0074,1773.5247,3205.1282,2304.9146,3819.7950,1404.0455,4730.7506,1899.3711,2136.8580,2011.5429,3546.9275,2539.0326,2508.7906,5569.7400,905.5104,4787.0517,1294.2899,1028.9453,1522.1193,3485.5209,15…	0.507401
BLCA	A6AW	1:167741609,Nonsense_Mutation,C,A	NoESE	outframe	MPZL1	949.284	6720.0880,7239.7970,2475.0795,2435.5828,2457.1124,5230.5687,3427.4473,5168.0613,4221.7688,3046.9192,1976.3967,2467.7361,4385.2511,4624.2604,1780.0749,4449.1195,2693.2012,2522.7804,2668.3498,2886.7532,4949.7332,3999.4684,3245.0142,3007.6917,5331.6246,2041.1329,3539.9516,2670.2606,2192.7492,4139.6691,5908.8964,6674.0157,12651.5717,3688.4161,3034.5077,3457.6325,4024.4021,2362.4108,3286.4413,2354.268…	0.990978
BLCA	A3SJ	8:145154091,Nonsense_Mutation,G,A	ESE	outframe	SHARPIN	942.058	1725.1112,1261.7238,1839.8727,2657.6687,1213.1060,2467.4865,2528.3253,2684.9144,1682.3044,978.5189,1273.9728,1444.4578,1772.4094,3096.4714,1726.6084,1186.0237,920.1241,2002.3364,1547.9346,778.7013,1100.9680,1388.6231,1554.6059,1011.0922,2608.0442,1900.4398,1121.5496,2175.2022,1537.1601,1848.0185,1548.7618,1743.9820,1568.4603,1866.6667,1340.5601,1259.9175,2003.4163,1216.0983,1403.1058,1028.0557,12…	0.888731
BLCA	A5RJ	12:57348753,Nonsense_Mutation,G,T	NoESE	outframe	RDH16	5.0992	19.1360,10.1503,13.7858,1797.5460,23.9744,10.3814,51.7323,1.8769,2.5612,22.6116,7.3217,4.8245,83.9161,490.3514,104.8583,15.0270,14.7061,49.6495,12.6236,243.6364,72.0367,12.7592,18.0437,67.7192,131.7035,6.4935,9.6852,5.3908,25.3776,34.2439,24.4574,19.3476,349.4939,13.2388,19.5122,18.7242,10.2489,256.5424,746.9659,24.0692,99.1221,10.5422,4.8524,15.6904,5.1282,7.9591,5.5992,45.7537,34.0206,61.7297,2…	0.842596
BLCA	AA4X	17:7579485,Nonsense_Mutation,C,A	NoESE	inframe	TP53	1688.44	2114.0506,1319.5363,1429.4804,2338.6503,1306.3399,453.5017,1594.9579,1794.9988,737.1396,2073.8666,3380.5331,1039.4151,337.8304,933.1670,1488.2344,1834.6837,2676.9860,903.2892,385.9740,842.8684,1267.9426,1719.8481,2677.0302,1306.3880,3297.9917,331.7191,100.6289,3053.1722,2707.9646,2192.6017,2400.6393,1601.8913,1188.0759,3067.9149,1943.3870,1655.4322,549.6542,1833.7721,1093.0103,687.9917,1256.2762,…	0.497438
BLCA	A3IU	17:28296147,Nonsense_Mutation,A,T	NoESE	outframe	EFCAB5	4.6172	0.0000,11.4742,3.1813,2.4540,1.0655,0.0000,0.0000,2.8154,2.1344,0.5653,1.3728,5.3070,0.0000,11.0522,0.7129,0.5566,4.3721,6.4252,1.6831,3.1169,1.9261,2.1265,0.0000,2.9147,1.1830,4.3290,1.4528,3.5939,1.5106,3.6686,2.2497,0.0000,0.9456,0.7227,2.8562,4.3924,3.1721,0.0000,1.8052,0.4445,1.8334,1.0783,2.6151,2.5641,3.9795,11.8205,2.1582,2.7491,3.0008,2.6420,14.7059,1.6328,0.8563,14.1218,2.2949,3.9735,2.…	0.200795
BLCA	A78L	12:133196313,Nonsense_Mutation,C,T	NoESE	inframe	P2RX2	0	0.0000,0.4413,4.2418,11.0429,0.0000,0.0000,0.7286,2.1897,0.0000,0.5653,2.2880,1.4474,0.6357,0.7368,39.2087,4.4525,0.0000,0.0000,0.2805,5.1948,1.5409,4.2531,326.6857,108.1694,0.3943,0.0000,1.4528,0.0000,36.2538,8.4648,14.0630,2.6997,1.0655,0.9456,0.0000,0.3174,12.6891,36.8755,0.0000,0.9026,12.8903,0.0000,0.5392,8.8912,0.0000,0.0000,0.9332,1.2949,3.7801,3.0008,1.9815,0.4085,4.0820,2.9971,0.0000,10.…	0.805745
BLCA	AA7Q	5:139876176,Nonsense_Mutation,C,T	NoESE	outframe	ANKHD1	1066.78	712.2949,1674.4563,952.7041,790.5276,3362.1843,814.4181,880.7971,1795.0606,1122.9692,834.8106,1301.6579,1080.0675,1015.3719,837.5504,1850.4366,1544.6971,1608.9453,1332.4182,2906.9135,2001.2260,1521.2234,1053.0463,879.8196,1599.0835,2025.4259,1018.7988,1272.4504,734.6900,1243.4562,1711.6853,1287.5818,1280.9404,1193.9584,774.9787,613.3911,1735.5284,1392.3816,2457.1689,755.3021,1375.6089,995.7640,85…	0.689678
BLCA	A6FI	16:3841997,Nonsense_Mutation,T,A	NoESE	outframe	CREBBP	1743.45	1000.3349,3226.9062,1568.3987,814.7239,2738.4124,1333.7322,687.8210,1969.8131,1628.5185,2306.9531,1703.2064,1660.1134,954.8633,1175.5907,1972.5539,1479.3295,2698.3682,1800.2336,2273.9323,1124.6753,2823.3010,1440.7230,1857.5499,1458.6673,1765.3785,1084.4195,2598.5472,1870.6199,1856.7976,2307.8107,1246.1021,1096.5129,1894.5125,3017.4941,742.9088,2369.7239,1516.8375,1733.9413,1329.5054,1927.3411,229…	0.431022
BLCA	A1AC	1:169351514,Nonsense_Mutation,G,T	NoESE	outframe	BLZF1	424.921	365.4978,1255.9867,534.4645,465.0307,789.5578,343.1314,512.2227,710.7218,400.4064,452.2329,251.6828,401.8816,608.3916,484.0884,467.6528,699.0360,372.4217,607.4766,774.5284,655.0649,679.1485,423.7108,297.2460,669.4195,485.4101,412.6999,661.0169,406.1096,712.6888,414.0054,698.8688,802.2497,624.9334,408.9835,335.3207,518.2482,346.9985,959.9524,517.2909,563.8210,275.1417,344.2250,781.7765,153.7657,32…	0.576936
BLCA	A3WW	1:179526245,Nonsense_Mutation,G,A	NoESE	inframe	NPHS2	0	0.0000,0.0000,0.0000,0.0000,0.5328,0.0000,0.0000,0.0000,2.1344,0.0000,0.4576,0.4825,0.0000,35.9530,0.0000,5.5656,0.0000,5.0759,0.0000,8.2961,0.0000,0.0000,0.0000,28.5872,0.0000,0.0000,157.5642,0.0000,30.7583,0.0000,10.3944,28.6164,0.0000,0.0000,0.0000,0.0000,0.0000,0.0000,0.5220,0.0000,0.0000,0.0000,0.0000,0.0000,0.0000,0.0000,0.0000,0.4316,1.3746,6.4730,1.3210,0.0000,7.5477,0.0000,0.0000,1.7212,…	0.600675
BLCA	A78O	1:26688638,Nonsense_Mutation,C,T	NoESE	inframe	ZNF683	0.5737	413.8162,37.9532,92.2587,0.0000,6.9259,12.0205,111.4795,15.0152,15.3674,2.8265,0.9152,8.6841,58.4870,40.1565,988.0592,6.6787,13.9112,36.7991,15.1483,62.3377,73.1924,11.1643,4.7483,1.2954,5.5205,6.4935,3.3898,18.8679,1.8127,336.6679,3.6686,14.3982,9.0570,3.7825,59.9819,11.7423,170.8150,2.3791,91.8700,1.5043,83.1203,4.5836,47.9849,0.5230,2.0513,0.0000,855.4320,6.4746,2.4055,2.1434,0.6605,1.2255,2.8…	0.796535
BLCA	A3JM	X:55054211,Nonsense_Mutation,C,T	NoESE	inframe	ALAS2	0	0.4784,0.4413,0.0000,0.0000,2.6638,0.0000,1.4572,0.6256,1.2806,1.1306,0.4576,0.9649,0.0000,1.8420,0.7129,18.3664,1.5898,0.0000,10.3794,1.0390,0.0000,0.5316,0.0000,0.9716,0.7886,0.7215,0.4843,0.0000,0.3021,0.7695,0.6114,0.0000,0.5328,0.0000,0.0000,6.6646,0.4880,0.3965,1.5660,7.8225,0.0000,0.4584,0.5392,0.5230,2.0513,0.5685,11.1984,8.6328,0.0000,0.4287,0.0000,0.4085,1.2246,0.0000,0.8826,1.7212,0.66…	0.82114
BLCA	A6TC	19:12735496,Nonsense_Mutation,C,T	NoESE	outframe	ZNF791	267.255	79.8928,278.0294,109.2259,79.7546,281.2999,80.3190,30.6022,202.0802,110.1331,158.2815,193.5670,59.3415,105.5308,59.6821,134.0225,197.5779,189.9867,154.7897,199.7335,287.7922,191.4559,62.7326,129.1548,141.2031,126.9716,62.0493,190.3148,74.5732,111.1782,279.7230,193.2131,125.0844,94.2994,199.0544,21.6802,232.3072,117.6184,166.1380,69.4245,135.9910,112.9014,121.0059,157.9728,34.5188,143.0769,68.2206…	0.0589089
BLCA	A89H	10:70516155,Nonsense_Mutation,C,A	NoESE	outframe	CCAR1	1225.24	925.2260,1238.3341,1113.4677,996.3190,2088.4390,972.5700,882.3637,2190.9752,1285.3130,1769.9265,1758.1191,1048.8481,1468.5315,1560.2090,1660.3101,1123.6893,1848.9923,2282.1262,1660.7055,1017.6623,1433.4156,820.3083,1473.8841,1977.4917,1794.9527,1177.4934,2496.8523,1164.4205,2282.4773,1111.5814,2253.1336,1477.1654,1134.2568,2017.4941,904.7877,1902.8880,917.0327,1866.7724,1551.3506,1303.0463,1289.0…	0.691872
BLCA	AA7W	16:10850575,Nonsense_Mutation,C,A	NoESE	outframe	NUBP1	655.428	481.5338,365.6131,415.3128,369.2883,329.6857,388.5089,397.4935,558.8301,383.7584,383.4709,511.1587,640.8443,329.1545,1114.2213,652.8747,484.2606,434.0243,466.9451,237.9438,301.2364,496.9803,606.4168,597.7588,423.8782,335.1893,434.0853,571.5690,401.2848,537.3384,522.9896,520.5992,683.4736,410.1172,223.8345,820.6396,483.1450,418.0332,371.2688,646.4831,423.8797,461.1757,424.7902,308.5861,533.8964,40…	0.14318
BLCA	AA4U	7:152497630,Nonsense_Mutation,G,T	NoESE	outframe	ACTR3B	160.592	74.6304,72.8172,109.2259,133.7423,103.3564,233.8539,136.2527,232.1107,213.8631,148.6716,399.9469,248.4622,192.6256,211.0979,128.3194,111.3115,78.6974,192.7570,107.4409,219.2208,92.0684,167.4641,187.0845,190.7538,110.0158,79.3654,162.7119,119.4969,264.3505,151.9815,97.2180,303.2621,82.0458,630.7329,60.7046,165.6617,192.7770,331.8795,84.5622,111.9218,193.3548,195.7178,214.5842,180.9623,65.6410,98.3…	0.527313
BLCA	A2EO	18:5398076,Nonsense_Mutation,G,A	NoESE	inframe	EPB41L3	196.74	332.0098,1726.8714,286.3203,53.9877,46.3506,337.1212,442.2748,578.3999,87.5089,538.1572,39.3540,69.4729,133.5029,20.9993,123.3292,541.5303,907.8028,39.7196,100.4278,134.5455,1005.0474,980.8612,512.8205,12.6306,244.8738,29.5816,84.2615,72.7763,5178.5498,814.5441,468.3583,569.1789,247.7357,27.4232,155.3749,102.5071,1224.4998,17.8430,425.9428,45.4306,519.6133,689.3667,1307.9930,184.6234,449.2308,156…	0.514235
BLCA	A3X1	11:36248961,Nonsense_Mutation,G,T	NoESE	outframe	LDLRAD3	49.3896	278.9073,51.1927,51.9618,15.9509,64.4646,70.4840,84.5204,330.0227,140.8679,169.0220,111.1981,38.1136,629.3706,6.9998,18.5350,128.5647,102.9426,41.4720,156.2522,38.9610,179.1288,60.0744,50.3324,36.2724,52.4448,111.1115,274.0920,64.6900,132.3263,114.2747,80.0978,59.8425,248.2685,17.0213,12.2855,122.5008,209.3704,28.5488,69.9465,49.9436,111.5680,329.0993,56.0722,212.3431,116.4103,96.6458,93.0088,211…	0.714226
BLCA	A3IT	13:31205593,Nonsense_Mutation,C,T	NoESE	outframe	USPL1	423.107	199.4929,257.2875,314.9523,319.0184,971.7635,280.2969,416.7729,473.6060,301.7988,252.1198,388.9644,443.8548,295.6135,432.8797,864.7300,468.6213,305.6481,790.3037,478.5749,415.0649,359.0280,384.9016,396.9611,538.9037,368.6882,195.6416,486.0737,397.5831,541.7468,481.1984,232.1710,242.4081,406.1466,316.5312,362.1073,336.2616,1138.7787,387.3157,319.5186,391.5991,389.1438,174.6866,213.3891,340.5128,26…	0.305652
BLCA	A3X1	5:156375436,Nonsense_Mutation,G,A	NoESE	outframe	TIMD4	0.5612	22.4848,5.7371,18.0276,0.0000,0.0000,8.1958,11.6580,0.3128,0.0000,0.5653,3.6608,0.4825,0.0000,53.7876,9.9804,18.3664,0.0000,0.5841,0.2805,1.5584,51.2347,71.7703,1.8993,4.2102,38.6435,0.0000,1.4528,0.8985,0.0000,44.6326,9.1715,12.5984,5.8604,3.7825,0.0000,0.9521,15.1293,0.7930,8.3518,0.3009,57.3397,4.5836,5.3916,0.5230,0.5128,0.0000,46.3489,78.5583,0.0000,61.3010,17.8336,4.4935,4.8985,0.0000,0.882…	0.703208
BLCA	A3SR	16:68255131,Nonsense_Mutation,C,T	NoESE	outframe	NFATC3	841.591	725.7331,585.3659,306.7485,413.4257,371.5436,282.7061,560.5693,439.6787,758.0554,606.3268,468.4598,379.5296,617.0838,1263.2329,1020.1696,778.2302,704.4393,797.5314,496.1039,677.9929,518.3413,557.4549,559.3069,764.5899,343.4356,600.4843,419.5867,346.5257,787.9954,1252.2164,761.7548,493.8732,537.5887,820.9575,744.8429,504.6364,427.0420,440.5585,682.3618,739.6377,341.0165,513.2767,560.6695,598.4615,…	0.159768
BLCA	A4ZW	1:160794005,Nonsense_Mutation,C,G	NoESE	inframe	LY9	3.567	76.0656,60.9017,29.6925,2.4540,2.1311,40.9791,43.7174,8.1333,28.1736,0.5653,3.2032,0.9649,31.7864,7.3682,105.5070,36.7328,2.7822,8.1776,7.0131,23.8961,149.4666,204.6784,10.4463,4.8579,39.8265,7.2150,11.6223,6.2893,0.9063,297.0373,27.5145,36.8954,20.2451,15.6028,33.9657,2.8562,303.5627,0.7930,38.6272,7.8225,189.7989,13.2923,38.2801,2.6151,2.5641,5.6850,158.3327,179.5619,4.8110,20.5766,52.1797,1.22…	0.772841
BLCA	A1AC	11:104899926,Nonsense_Mutation,C,A	NoESE	outframe	CASP1	168.708	1511.7447,372.9124,334.0403,88.3436,889.7176,294.5029,454.6614,82.8967,474.2553,45.2233,23.7955,865.0344,701.2079,370.2503,1012.2973,218.7270,30.2071,704.4393,759.3800,108.5714,1493.5104,340.7762,57.9297,96.5104,101.7350,996.3961,74.5763,436.6577,19.0332,620.6233,97.2180,220.9224,1135.3223,248.2270,455.2846,768.6449,817.4719,295.0040,1301.8400,482.2866,696.5218,342.3916,261.4908,63.2845,149.7436,…	0.720133
BLCA	A0F6	4:57250456,Nonsense_Mutation,G,A	NoESE	outframe	AASDH	245.633	293.7377,255.5222,172.8526,215.9509,144.3793,178.1224,175.5984,90.7171,224.9618,117.5806,203.6343,278.3741,675.1430,245.3599,292.9959,179.2115,220.9888,232.4766,384.3187,428.0519,244.2315,174.3753,192.7825,208.8900,110.4101,147.9082,235.8354,266.8464,217.5227,109.6576,120.4525,120.1350,291.9552,228.3688,220.4155,274.1987,169.3509,226.4076,199.9217,201.5795,197.3553,188.3841,269.5781,140.6904,160.…	0.251286
BLCA	A3B5	4:146824287,Nonsense_Mutation,C,A	NoESE	outframe	ZNF827	197.64	33.0096,296.1234,117.7094,55.2147,252.5306,66.1129,16.0297,135.7629,85.3745,57.6597,173.4324,54.5169,32.4221,58.2085,184.6373,187.0033,195.1537,318.3411,369.4509,144.4156,239.2236,44.1255,94.9668,107.8455,102.5237,68.5428,152.0581,88.9488,107.2508,183.9169,62.3662,69.7413,87.3735,229.7872,26.0163,286.2583,57.1010,126.0904,33.4073,232.2678,166.2407,89.8377,191.4005,14.1213,334.8718,64.8096,232.055…	0.277528
BLCA	A6DX	6:36343650,Nonsense_Mutation,G,C	NoESE	outframe	ETV7	161.868	932.8804,1313.7992,338.2821,90.7975,90.0373,113.1022,506.3937,57.5585,152.8203,29.3951,137.7392,286.5758,504.1322,271.5169,1323.8282,223.1795,17.0909,200.9346,251.3500,153.2468,654.8795,101.0101,150.9972,220.2251,548.5016,117.6050,174.8184,299.1914,15.7100,1009.6191,105.7780,194.3757,416.6223,201.8913,401.8067,314.5033,494.3875,109.8335,1140.0235,195.8631,253.8060,53.1692,40.4367,84.7280,49.7436,…	0.681036
BLCA	A3IT	14:21991095,Nonsense_Mutation,G,A	NoESE	outframe	SALL2	121.451	11.0032,116.5076,78.4730,23.3129,100.1598,200.5243,164.6690,766.4034,81.9595,177.5014,509.7722,230.1291,60.3942,128.2061,64.1597,281.6180,632.7592,26.8692,60.3128,591.1688,176.8175,295.5875,49.3827,487.0861,293.6519,765.1332,179.6945,134.1390,119.2766,116.7839,51.2936,72.9888,58.1560,363.5050,89.8128,141.0444,142.7439,20.3576,45.1297,104.9005,290.1391,108.3704,224.3724,293.3333,86.4764,222.7258,5…	0.537448
BLCA	A3WS	16:786283,Nonsense_Mutation,G,C	NoESE	outframe	NARFL	435.639	534.3731,668.5945,602.3330,743.5583,649.9734,686.2629,466.3194,678.1888,526.7606,982.4760,968.7501,991.9189,411.9517,948.2828,1102.1208,493.6664,744.0485,1886.6822,392.4539,667.0130,387.9198,724.0829,741.6904,760.1004,577.2871,585.8607,782.0823,743.0368,935.9517,550.5964,1100.5809,681.2148,638.2525,852.9551,794.2186,562.6785,559.2972,708.9611,616.4687,521.0982,717.4130,478.0648,434.0208,1029.2887…	0.875215
BLCA	A3WC	7:86394792,Nonsense_Mutation,G,T	NoESE	inframe	GRM3	0.5141	0.0000,1.3239,4.2418,0.0000,2.1311,141.5144,5.8290,109.4862,0.8537,1.1306,1.8304,1.9298,0.0000,238.3601,0.0000,11.1311,4.3721,15.1869,4.2079,11.9481,0.3852,1.5949,0.0000,2.2670,0.7886,0.0000,384.5036,0.0000,13.2931,3.4629,9.1715,2.2497,0.0000,5.6738,1.4453,6.6646,3.9043,7.1372,1.5660,1.2035,0.4445,1.3751,0.0000,2.0921,1.0256,1.1370,0.3111,0.0000,2.0619,0.4287,3.9630,2.4510,20.0020,1.2845,15.8870,…	0.642825
BLCA	A3N5	6:91254347,Nonsense_Mutation,A,C	NoESE	outframe	MAP3K7	525.324	478.8786,636.3784,529.1622,479.7546,876.3985,420.1721,512.2227,809.8850,475.1091,548.8977,464.0116,484.3807,711.3795,380.9341,497.5940,608.8738,430.0537,682.8271,1306.1224,424.4156,881.0055,369.4843,476.7331,534.6935,536.6719,544.7350,613.0751,647.7987,859.5166,483.6476,1195.9645,293.8133,439.5312,392.9078,453.8392,802.6023,538.7994,1093.1800,611.7708,669.4246,656.0729,709.5344,476.6141,368.2008,…	0.559951
BLCA	A20R	16:30199708,Nonsense_Mutation,C,A	NoESE	inframe	CORO1A	512.354	4325.6949,1145.2163,1487.8049,110.4294,167.2882,808.1073,2515.9386,1248.1426,633.4788,1291.6902,201.8039,534.5555,759.6949,523.5081,3140.9731,955.6090,162.9593,418.2243,377.8666,522.5974,3460.8454,4275.3854,265.9069,428.4673,1332.8076,919.9167,408.2324,580.4133,139.5770,7183.1474,1162.9471,1196.8504,1883.3245,766.4303,1196.0253,461.7582,6670.0830,93.1800,2404.2803,482.8883,3295.9218,1480.9467,586…	0.695298
BLCA	A41P	22:50695570,Nonsense_Mutation,C,A	NoESE	outframe	MAPK12	441.884	310.1851,47.9932,653.4889,259.4969,266.2227,260.2280,306.8454,73.3776,591.6581,306.2069,78.3145,52.9297,263.0515,34.5972,162.3026,103.3360,84.2420,139.6262,216.1442,54.2182,285.9628,301.6640,95.5935,62.4306,241.1475,25.4763,36.8523,786.0018,76.2628,96.0100,144.3473,113.4398,126.6862,220.4870,56.5492,44.9254,1257.8917,173.6875,267.6445,38.0534,310.7723,754.1599,56.1531,528.9278,290.0718,179.5850,1…	0.111103
BLCA	AA3M	2:111907666,Nonsense_Mutation,G,A	NoESE	outframe	BCL2L11	1355.7	675.5011,615.1952,361.6119,558.2822,1132.6585,597.7481,869.9770,635.0199,1104.3191,1010.7405,474.0790,492.5823,874.1259,629.9781,630.9036,448.0287,971.7941,596.3785,1064.0297,708.5714,898.3406,652.8442,945.8689,1026.6375,766.1672,745.7627,636.1186,1180.3625,813.0050,535.6160,394.1507,920.6180,894.5626,644.6251,861.3139,1273.7921,537.6685,463.0040,1325.3103,1353.0392,508.3163,848.6319,417.3640,918…	0.0899147
BLCA	AA51	12:7060782,Nonsense_Mutation,C,T	NoESE	outframe	PTPN6	1431.05	2662.7757,950.1544,737.0095,944.7853,838.5722,890.6118,1613.9021,860.5615,2151.0104,1319.3895,1142.6401,1794.2347,1282.2632,2287.4469,2835.8581,943.9213,1366.4737,1884.9299,1074.6897,2166.2338,1802.4595,1560.3402,1685.6600,1491.0534,906.9401,1398.2734,946.7312,1727.7628,980.3625,3123.1243,2140.0183,1156.3555,1072.4560,2187.2340,2751.2195,2049.1907,2611.5178,1150.2776,2997.2596,916.7356,2722.0802,…	0.544352
BLCA	AA51	12:44926496,Nonsense_Mutation,C,A	NoESE	outframe	NELL2	99.4725	78.9360,39.7185,27.5716,0.0000,164.6244,12.0205,38.6171,113.8656,242.0367,2.8265,5.0337,7.2368,1351.5575,186.0462,102.6555,97.9541,0.3975,82.3598,368.0483,27.5325,127.8941,85.5928,4.7483,0.6477,20.1104,27.4171,13.0751,261.4555,229.0030,178.5302,84.3779,88.1890,31.4331,203.7825,11.5628,9.2034,726.2079,559.4766,258.3844,2.1061,144.0160,1610.2030,147.1896,4605.1255,63.5897,0.0000,245.1201,293.5146,1…	0.366244
BLCA	A6AW	4:166150063,Nonsense_Mutation,C,T	NoESE	outframe	KLHL2	309.069	159.3073,171.2308,739.1304,343.5583,398.5083,256.2558,260.1188,131.6963,428.1531,558.5076,415.0479,549.0291,421.4876,271.1485,508.2873,218.1705,33.3868,272.7804,480.8191,157.9221,501.5606,259.4365,575.4986,425.2287,230.6782,292.2088,143.3414,299.1914,25.3776,232.0123,270.8652,204.7244,418.7533,943.2624,646.0705,655.3475,341.6301,306.5028,892.0788,751.2599,371.1524,319.0155,176.8432,186.7155,512.3…	0.56154
BLCA	A6AW	6:110726086,Nonsense_Mutation,G,A	NoESE	outframe	DDO	1.1933	22.4848,75.9064,36.0551,6.1350,19.1795,28.9585,42.9888,4.6923,37.9917,3.3917,4.1184,2.8947,33.6936,13.9995,27.0896,42.8549,3.1797,8.1776,86.4016,3.6364,105.5512,35.0877,8.5470,29.1474,10.2524,36.0752,23.2446,17.9695,2.1148,14.6210,4.8915,7.6490,6.3932,56.2648,205.2394,83.1450,61.0054,61.4592,10.9618,13.2381,18.2242,31.6265,6.4699,1.0460,17.9487,5.1165,33.2841,40.1424,6.8729,5.5728,58.1242,5.7190,…	0.865881
BLCA	A3MG	3:169099220,Nonsense_Mutation,G,A	NoESE	outframe	MECOM	2508.53	511.4098,556.9414,630.9650,218.4049,2316.9952,859.4677,68.4907,674.7478,3195.1405,604.2962,2572.6563,4067.5431,835.3465,1676.9944,3669.9341,2165.5647,1265.9159,3289.1355,185.4267,1735.0649,771.6021,550.7709,2584.9953,3547.2431,790.6151,1846.3270,1578.2082,1996.4061,883.9879,105.4252,5099.9694,1784.9269,546.6169,6381.0875,509.4851,3837.5119,562.2255,1512.6883,1267.9107,2556.4498,1378.8199,484.0234…	0.273341
BLCA	A54R	7:150835352,Nonsense_Mutation,C,T	NoESE	outframe	AGAP3	1629	1674.8792,1364.5506,1927.8897,2088.3436,2043.1540,3276.6866,2859.8492,2821.3029,1284.0324,3421.1419,2008.8867,3989.8685,2606.4844,5385.7603,4840.4919,2294.6860,4864.1376,4383.7617,1483.6945,2277.4026,1576.3334,2488.5699,2223.1719,1845.0328,2786.6719,1423.5261,2577.7240,1299.1914,2514.8036,2387.8415,3041.8832,4008.0990,2345.2318,3464.7754,1198.9160,2323.7068,3020.0098,1266.8517,2237.7659,3057.0891…	0.805191
BLCA	A3IT	22:40662821,Nonsense_Mutation,C,T	NoESE	outframe	TNRC6B	320.978	355.9298,781.1302,424.1782,468.7117,941.3958,397.2238,288.5351,725.4243,468.2791,936.1221,683.2045,357.4961,351.5575,503.6141,598.8237,799.7729,1099.7768,946.8458,500.4559,480.5195,860.2035,496.5444,470.0855,468.6260,360.7517,463.4383,674.7529,587.9154,835.7060,718.4347,417.9978,483.7507,580.1418,302.0777,650.2698,772.5720,912.3711,478.6637,595.1109,550.7279,665.0739,505.7285,290.7950,563.5897,49…	0.891034
BLCA	AATP	15:23019802,Nonsense_Mutation,G,C	NoESE	outframe	NIPA2	1141.29	1015.1653,1224.2119,858.9608,1642.9448,1255.7272,1386.7318,977.0848,2982.4040,935.7045,1085.9243,845.6544,1092.2687,1260.6484,598.2950,525.3965,833.7229,1506.7777,732.4766,663.1601,1099.7403,1209.6009,1116.9591,874.6439,932.7180,1343.0599,828.2858,1026.6344,1185.9838,835.0453,1142.3624,662.7943,1070.4162,959.5099,1310.6383,960.4336,1220.5649,1341.6301,1448.8501,1240.2453,1488.0782,986.7763,1475.9…	0.407491
BLCA	A4ZW	17:7534566,Nonsense_Mutation,G,T	NoESE	inframe	SHBG	1.7835	6.2192,2.2066,1.0604,0.0000,1.0655,1.6392,10.2007,2.8154,2.5612,1.1306,0.4576,4.8245,0.0000,6.9998,2.8515,2.2262,3.9746,5.2570,1.1221,1.0390,2.6966,3.7214,3.7987,7.1249,1.1830,5.0505,10.1695,0.8985,4.2296,1.1543,0.0000,3.5996,1.0655,3.3097,4.3360,0.9521,0.0000,1.9826,2.0880,0.9026,9.7789,6.4170,2.1566,11.5063,5.6410,1.1370,1.5553,3.0215,9.9656,1.2860,1.9815,6.1275,1.2246,5.1379,3.5305,3.4423,7.28…	0.591596
BLCA	A9RF	20:3723036,Nonsense_Mutation,G,T	NoESE	outframe	HSPA12B	27.3082	141.6065,150.0476,260.8696,39.2638,13.8519,519.0682,249.1894,101.3529,64.0309,61.0514,80.5385,44.8679,59.1227,20.9993,53.4664,318.9074,36.5665,98.7150,24.1251,50.3896,336.2999,598.0861,88.3191,45.9882,109.2271,46.1762,24.6973,47.6190,26.2840,127.7414,99.6637,263.2171,79.3820,62.4113,98.2836,49.8255,215.7150,13.4814,168.0804,25.2727,284.0316,334.1412,150.9637,90.4812,1021.0256,162.0239,181.9737,68…	0.837701
BLCA	A8HE	11:65034085,Nonsense_Mutation,G,T	NoESE	outframe	POLA2	433.386	1306.5110,478.3871,968.1866,480.9816,540.7565,342.5850,575.6130,650.0352,567.7404,305.2572,594.4291,311.1808,518.7540,612.6629,405.6318,495.8926,422.5019,437.5000,555.7192,889.8701,583.9984,358.8517,364.6724,499.3928,1112.7760,1415.5895,647.4576,588.4996,533.2326,535.2058,352.1859,497.1879,301.0123,576.8322,715.4472,204.3796,542.7038,339.0167,640.4802,523.5051,487.1652,644.9062,560.1833,775.1046,…	0.665809
BLCA	A6TE	3:130887719,Nonsense_Mutation,G,T	NoESE	inframe	NEK11	284.543	64.1056,228.1606,112.4072,171.7791,122.5360,213.6376,157.3828,64.1276,149.4054,94.9689,231.0906,207.4539,43.8652,217.3609,75.5659,164.7410,68.3634,220.2103,135.7739,195.3247,67.7993,225.9436,172.8395,279.1677,123.0284,359.3087,20.8232,240.7907,160.1208,100.4232,267.8080,272.6659,60.2025,249.6454,159.7109,298.3180,102.9771,116.5741,63.1606,93.5690,126.2362,41.7104,143.4156,42.8870,178.9744,216.031…	0.0680715
BLCA	AA6T	13:48936995,Nonsense_Mutation,C,T	NoESE	outframe	RB1	320.602	1101.2773,437.7860,241.7815,557.0552,1289.8242,976.9411,258.6615,1065.4571,1355.3201,1193.8949,885.4660,630.5633,1278.4488,1583.4187,1174.1223,1353.5475,605.7318,554.9065,2101.9707,85.1948,1692.6708,473.1526,1056.9801,384.4223,1261.8297,104.6180,1213.5593,1350.4043,927.4924,665.2559,707.4289,1152.3060,1110.8151,971.1584,175.6098,1374.1669,1230.3563,1367.5654,1668.7981,1098.7589,1141.9047,1304.938…	0.862937
BLCA	A3JX	9:128677988,Nonsense_Mutation,G,T	ESE	outframe	PBX3	488.223	463.0914,514.1337,460.2333,41.7178,172.0831,490.1097,738.8247,315.6331,231.7918,497.4562,226.0570,327.5841,502.2250,298.0423,263.7676,894.9442,157.7923,704.4393,697.6646,587.5325,620.2094,854.8644,261.1586,216.6626,514.5899,400.4343,195.1574,403.4142,426.8882,520.9696,391.9291,560.6299,257.8583,377.7778,399.6387,256.4265,523.1820,1216.8914,467.1800,326.7394,501.3890,551.4017,427.0117,72.1757,1050…	0.292204
BLCA	A0EZ	5:13737394,Nonsense_Mutation,G,A	NoESE	outframe	DNAH5	17.2556	151.6529,8.3850,82.7147,15.9509,93.7666,52.9996,87.4349,28.7792,41.4066,0.5653,13.2705,91.6657,45.7724,494.7723,127.6065,14.4705,3.1797,64.2523,8.9768,24.4156,13.4828,7.9745,1.8993,48.5791,52.0505,87.3019,5.3269,35.9389,95.7704,3.0781,59.3091,23.8470,9.5898,17.9669,13.7308,85.0524,8.2967,8.3267,48.0230,78.2249,28.4476,49.5024,62.5421,6.2762,8.2051,176.8050,30.1734,74.2419,2.7491,19.7192,121.5324,…	0.708758
BLCA	A6TA	6:8422706,Nonsense_Mutation,G,A	NoESE	outframe	SLC35B3	545.616	350.1890,940.0041,460.2333,533.7423,375.0666,784.0662,518.7803,966.9195,367.9641,575.4664,468.5877,556.2658,453.9097,1085.6991,449.8307,653.3983,1138.7281,446.8458,428.3610,271.6883,455.7191,567.2515,633.4283,412.9220,350.9464,376.6247,440.6780,424.9775,663.4441,969.6037,479.3641,1100.5624,405.4342,458.6288,752.3035,447.7944,636.8960,500.0000,509.4610,411.2824,467.1630,444.6049,1123.6016,251.0460…	0.386957
BLCA	A6TA	2:24888754,Nonsense_Mutation,C,T	NoESE	outframe	NCOA1	1277.84	679.3283,2259.0991,675.5037,458.8957,1025.5727,1148.5068,650.6612,1062.3289,1077.4261,776.1447,798.5210,699.5537,623.6491,839.9708,428.4441,2332.5319,2329.1262,722.5467,1446.9458,1659.2208,1916.1003,990.4306,934.4729,854.9915,2096.2145,519.4824,2160.7748,784.3666,2666.7674,1429.0112,1910.1192,2057.1429,797.5493,1133.8061,1386.8112,1317.6769,1004.8804,461.1420,463.0040,509.9662,1281.9202,786.5381,…	0.36045
BLCA	A6TC	10:115978319,Nonsense_Mutation,C,T	NoESE	outframe	TDRD1	0.441	0.0000,0.8826,0.0000,0.0000,0.0000,0.0000,0.0000,0.6256,0.0000,0.0000,0.0000,0.4825,0.0000,0.0000,0.7129,0.5566,0.0000,2.3364,0.0000,0.5195,1.5409,0.5316,0.0000,0.3239,0.3943,0.0000,0.4843,0.0000,0.9063,0.0000,1.2229,0.0000,0.0000,0.0000,0.7227,0.3174,1.9522,0.0000,0.5220,0.0000,1.3335,3.2085,0.0000,1387.0293,0.5128,0.0000,0.0000,1.2949,1.3746,6.8589,1.3210,0.4085,0.0000,0.8563,1.7652,0.0000,2.64…	0.464073
BLCA	AA77	1:196646771,Nonsense_Mutation,G,A	NoESE	outframe	CFH	1842.36	3428.6944,827.9097,2514.3160,503.0675,5486.9473,1762.6465,2110.8237,1049.1906,1900.8631,178.0667,411.3870,2663.6111,1933.2486,99.8386,1273.2133,1699.7262,306.0456,4585.2804,785.1883,192.2078,4746.7205,2280.1701,1132.0038,2325.9655,576.8927,722.2248,1615.4964,2972.1473,106.0423,1327.0489,744.1149,1868.6164,1647.3095,1365.9574,476.9648,3251.9835,1518.3016,318.0016,4335.6388,3462.6551,1880.6534,1692…	0.408732
BLCA	A1AB	17:7578188,Nonsense_Mutation,C,A	NoESE	outframe	TP53	404.473	2114.0506,1319.5363,1429.4804,2338.6503,1306.3399,453.5017,1594.9579,1794.9988,737.1396,2073.8666,3380.5331,1039.4151,337.8304,933.1670,1488.2344,1834.6837,2676.9860,903.2892,385.9740,842.8684,1267.9426,1719.8481,2677.0302,1306.3880,3297.9917,331.7191,100.6289,3053.1722,2707.9646,2192.6017,2400.6393,1601.8913,1188.0759,3067.9149,1943.3870,1655.4322,549.6542,1833.7721,1093.0103,687.9917,1256.2762,…	0.922785
BLCA	A767	10:100195123,Nonsense_Mutation,C,A	NoESE	outframe	HPS1	1547.88	2192.5083,1030.0327,1239.6607,1391.4110,1146.5104,1252.8668,1207.3300,1029.7959,1482.9550,989.8248,1290.4466,1918.2246,1416.4018,1133.5922,1771.5202,1461.5196,1576.7310,2375.5841,508.3105,1205.1948,1230.7882,1664.5401,1296.2963,955.3882,1099.7634,1404.7670,1398.0630,805.9299,1717.5227,1794.9211,898.1963,1492.0135,1092.1684,1681.7967,1347.0641,1384.0051,1753.0503,597.9381,1251.2071,706.4310,1983.3…	0.295211
BLCA	A89H	1:47609551,Nonsense_Mutation,G,A	NoESE	outframe	CYP4A22	0.479	1.4352,0.0000,0.0000,0.0000,1.0655,1.0928,0.7286,0.0000,5.5493,0.0000,2.7456,0.0000,0.0000,2.9473,0.0000,0.0000,0.0000,1.1682,0.2805,2.0779,0.0000,0.0000,0.0000,0.0000,0.0000,0.7215,0.0000,0.0000,0.0000,0.3848,0.0000,0.0000,0.0000,0.0000,2.1680,0.0000,0.0000,0.0000,0.0000,0.0000,0.4445,0.0000,0.0000,0.0000,0.0000,0.0000,0.3111,0.4316,0.0000,0.8574,0.6605,0.0000,0.0000,0.0000,0.0000,0.5737,0.0000,…	0.285327
BLCA	A6AW	22:42139154,Nonsense_Mutation,C,T	NoESE	outframe	MEI1	6.5632	120.0785,33.0987,46.6596,9.8160,4.2621,90.7003,90.3494,47.8611,5.1225,9.6099,4.1184,13.0262,31.1507,23.9465,117.6261,45.0811,8.7442,6.4252,64.2401,46.7532,104.7807,146.1988,12.3457,10.6874,59.1483,4.3290,9.2010,9.8832,103.0211,159.6768,31.1831,110.6862,44.2195,9.4563,137.3080,4.7604,220.5954,7.9302,79.8643,3.9112,122.6803,33.9183,16.7138,18.3054,17.9487,21.6032,181.9737,297.8310,4.8110,46.2973,42…	0.81717
BLCA	A1AC	20:48466215,Nonsense_Mutation,C,T	NoESE	inframe	SLC9A8	210.011	380.8066,580.3312,564.1569,447.8528,590.8364,529.4496,515.8658,325.9560,809.3502,941.2097,375.2362,361.3557,453.9097,736.0797,2322.5806,626.6836,534.1887,908.8785,807.3497,741.2987,439.5397,589.0484,512.8205,445.9558,445.1893,1031.7498,438.2567,543.5759,523.5650,829.9346,473.2498,367.6040,311.1348,682.2695,620.0542,346.8740,797.9502,812.4504,376.3539,462.1286,632.9592,295.6393,482.0057,189.8536,4…	0.97357
BLCA	A3B6	4:114275328,Nonsense_Mutation,G,T	NoESE	outframe	ANK2	14.3749	32.0528,370.2645,244.9629,1.2270,9.0570,239.3178,108.5650,161.7268,31.5886,7.9141,16.9314,3.3772,35.6008,1.1052,11.4062,373.4500,87.0441,10.5140,430.6052,15.5844,352.0940,609.7820,61.7284,12.9544,131.7035,38.2397,3.8741,21.5633,3.0211,274.7210,88.6579,116.0855,63.3990,117.2577,117.7958,2.8562,477.7940,290.2458,64.2046,4.5130,488.0542,44.4605,477.6924,106.1715,345.6410,48.3229,276.2268,610.3378,31…	0.765205
BLCA	A2I6	17:37947792,Nonsense_Mutation,G,A	NoESE	outframe	IKZF3	36.0944	20.0928,35.3053,11.6649,22.0859,3.1966,14.2061,2.9145,143.8961,2.5612,35.0480,33.4052,3.8596,2.5429,12.5259,13.5448,25.0451,134.7396,15.7710,49.0918,99.7403,160.2529,15.4173,37.9867,10.0397,41.7981,7.9365,98.3051,0.8985,23.8671,191.9969,22.6231,9.4488,5.8604,27.8960,6.5041,38.7179,86.3836,2.3791,2.6099,34.9003,63.5626,5.0419,28.0361,0.0000,7.6923,0.0000,221.7902,47.9119,3.4364,34.2943,54.1612,125…	0.349421
BLCA	A20J	19:49458852,Nonsense_Mutation,C,T	NoESE	outframe	BAX	1474.36	1502.6551,563.1198,1871.6861,3011.0429,810.8684,2167.5197,1726.8389,1225.6198,1409.1060,1918.0328,1860.1650,1637.4382,2202.1615,1385.5834,1217.6083,945.0344,856.5302,837.0327,1018.0237,1294.5455,975.0000,2594.8963,1569.8006,2039.3490,1434.1483,1616.1674,1843.0993,1472.5966,1061.0272,1350.5194,1822.0728,1500.1125,1991.4758,1564.0662,2905.1491,1147.5722,1970.7174,493.2593,1878.6376,1621.6623,2598.0…	0.473022
BLCA	AA75	10:112724252,Nonsense_Mutation,A,T	NoESE	outframe	SHOC2	738.813	697.9859,792.6044,740.1909,569.3252,1032.4987,567.1504,506.3937,690.3887,583.9615,1186.5461,973.7838,916.1742,773.0451,637.3463,544.6444,1290.6565,698.7379,656.5421,1198.6815,574.5455,1164.1446,912.2807,694.2070,673.6297,990.1420,430.7375,1425.1816,569.6316,799.6979,1116.5833,792.4182,753.2058,913.6921,958.3924,873.7127,1256.4265,777.9405,867.5654,835.7040,959.7593,831.2035,882.3344,1067.5293,752…	0.575572
BLCA	A9SP	10:30318173,Nonsense_Mutation,G,A	NoESE	outframe	KIAA1462	1448.47	393.7234,1867.6514,1389.1835,1633.1288,90.5701,1584.7572,325.0176,277.0402,248.1628,232.4634,142.8055,244.7552,86.2075,114.7745,2477.7934,1230.1443,294.3925,88.6458,555.8442,2098.3109,1699.6279,551.7569,144.1179,878.5489,124.8201,313.3172,201.2579,1237.7644,2161.6006,399.8777,1119.9100,676.0788,335.2246,438.6631,274.5160,535.8712,70.5789,412.8931,453.7044,765.8629,2075.8922,2585.2541,965.4812,286…	0.113423
BLCA	A9G5	20:60835171,Nonsense_Mutation,C,T	NoESE	outframe	OSBPL2	1157.72	542.9843,1559.6125,893.9555,1615.9509,1487.4800,1434.8139,1633.5750,2161.8832,1167.0693,1305.2572,1700.0032,2258.3524,1139.2244,1752.1497,2252.0050,1691.9344,2808.8626,1939.2523,1685.6722,2192.7273,733.4650,1548.1127,2280.1519,1700.2672,1212.5394,763.3505,1648.9104,945.1932,1292.1450,1239.7076,2770.4066,1539.2576,871.0709,2590.0709,2522.8546,1333.8623,1342.1181,1833.0690,1161.4250,1323.8059,941.4…	0.698491
BLCA	AAMG	10:129913933,Nonsense_Mutation,C,A	NoESE	outframe	MKI67	6399.89	6333.0622,2776.3220,3664.8993,1906.7485,3035.1625,990.6008,1380.7425,3116.9156,2767.8411,6045.7886,2428.9682,494.5121,1919.2626,1590.7868,1424.3450,4282.7089,2472.2125,922.3131,6287.3974,3160.0000,5104.5929,818.7135,1717.9487,1974.9008,7617.5079,4595.2547,2883.2930,1841.8688,2546.8278,2636.0139,2712.9318,2349.6063,2810.8684,3663.3570,2269.1960,801.0156,2012.6891,1338.6201,3292.1832,6691.5382,3543…	0.060638
BLCA	A89H	15:69737138,Nonsense_Mutation,C,T	NoESE	inframe	KIF23	395.162	990.7669,568.8570,772.0042,507.9755,1004.7949,274.2866,411.6726,1156.1742,849.0494,1281.5150,555.5327,94.0779,863.3185,447.6160,404.9189,513.7024,498.8146,199.1822,822.4981,1457.1429,778.5361,198.2988,433.9981,670.3911,1362.7760,1321.7941,737.5303,810.4223,1202.7190,608.6957,467.1354,473.3408,625.4662,882.2695,222.5836,264.6779,759.3948,720.8565,1023.6200,1300.6393,705.4117,716.4097,646.4483,215.…	0.759796
BLCA	A3X1	3:195516055,Nonsense_Mutation,G,T	NoESE	outframe	MUC4	7.2962	20.5712,214.4798,806.9989,272.3926,5362.2802,32.7833,324.2377,282.4744,22190.9657,16.3934,2.7456,56.9292,416.4018,140.3635,599.5366,10.0180,9.5391,7.0093,3.3663,184.4156,1411.8431,57.4163,259.2593,40.1587,20.8991,9012.2980,30.0242,1261.4555,15.7100,1337.4375,1389.7891,466.1417,85.7752,167.8487,1325.3839,492.8594,7.8087,5.5511,3696.2025,1396.6153,31.5591,6.4170,449.1171,4.1841,524.6154,79.0222,5.5…	0.811943
BLCA	AA7M	9:133470931,Nonsense_Mutation,C,G	NoESE	outframe	FUBP3	861.656	864.4692,831.8816,1182.3966,727.6074,1037.8263,780.2415,800.0291,1555.9553,978.8186,931.5998,788.9113,830.7804,1020.3433,789.1305,729.2818,1012.9344,1132.7662,755.2570,1053.9309,807.2727,997.7281,803.8278,928.7749,1123.1479,785.8833,948.7769,1241.6465,1294.6990,1367.3716,1132.7434,1027.2088,1091.1136,1058.0714,909.2199,574.5257,710.2507,849.6828,1750.5948,1225.1077,1117.1117,792.0880,1153.2225,12…	0.620657
BLCA	A2EO	20:854974,Nonsense_Mutation,G,C	NoESE	outframe	ANGPT4	0	0.4784,0.4413,2.1209,1.2270,1.0655,4.3711,0.0000,18.7691,0.0000,0.5653,2.2880,6.7543,0.0000,0.3684,1.4258,6.1221,1.5898,8.1776,0.0000,1.0390,1.1557,2.6582,1.8993,4.8579,1.9716,6.4935,0.9685,0.0000,3.3233,0.3848,2.4457,0.4499,0.0000,1.4184,0.0000,0.6347,1.4641,0.0000,1.5660,0.9026,0.0000,0.0000,0.0000,0.0000,2.5641,0.0000,0.0000,2.5898,0.0000,4.7155,2.6420,0.0000,1.2246,0.4282,0.0000,4.5898,0.0000…	0.680039
BLCA	A54R	11:8013370,Nonsense_Mutation,C,A	NoESE	outframe	EIF3F	2147.05	6070.4205,1838.5245,2153.7646,5218.4049,2537.5599,3425.8504,4141.4988,4299.9922,2501.8996,1821.9333,1891.7398,5202.7500,2745.0731,2508.1234,1534.8423,2893.5417,2171.3339,3991.8224,1482.0114,3409.8701,1872.5701,4224.8804,2443.4948,1809.0843,1792.1924,4571.4451,1742.3729,2238.9937,3795.1662,3629.4729,2254.3565,3041.6198,3009.5898,1586.2884,4295.5736,3735.6395,2324.5486,1933.3862,3290.0953,2777.5856…	0.766713
BLCA	A6AW	4:186544572,Nonsense_Mutation,G,A	NoESE	outframe	SORBS2	110.382	62.1920,6652.4048,369.0350,1041.7178,344.6990,508.1405,88.8921,472.0419,260.3922,48.0497,44.3877,325.6543,24.7934,55.2612,28.5154,2301.9212,144.6761,453.8551,14.3068,559.4805,835.9344,2522.0627,238.3666,84.5276,263.4069,343.4356,74.5763,60.1977,967.3716,627.5491,193.8245,294.7132,287.1604,583.9243,760.2529,36.1790,471.4495,7.5337,88.2161,822.2640,234.6927,129.2563,1819.1131,460.7741,1564.1026,87.…	0.654331
BLCA	A3Z7	22:29092917,Nonsense_Mutation,G,T	NoESE	inframe	CHEK2	129.289	261.2065,141.2213,181.3362,366.8712,572.7224,443.6668,209.8437,597.1690,295.3958,369.7004,461.7236,279.8215,250.4768,1029.3327,433.4343,346.7352,359.3055,365.6542,251.0695,673.7662,234.6009,225.4120,205.1282,497.7735,385.2524,301.5884,400.9685,348.6074,473.4139,286.2639,122.2868,331.1586,191.2627,280.3783,182.8365,203.4275,256.2225,473.8303,728.1743,264.1595,416.4907,350.1836,367.7045,370.8159,15…	0.976027
BLCA	A66R	3:97185302,Nonsense_Mutation,G,T	NoESE	outframe	EPHA6	1.4514	0.0000,11.4742,14.8462,0.0000,51.6782,0.5464,2.9145,9.0717,3.8419,0.0000,0.0000,0.4825,0.0000,0.0000,3.5644,17.8098,0.0000,0.0000,25.8083,2.0779,58.5539,20.2020,0.9497,0.3239,3.5489,2.8860,0.4843,1.7969,0.3021,8.0800,1.2229,2.6997,0.5328,11.8203,2.1680,0.3174,2.4402,3.1721,7.3078,0.0000,5.7784,20.6260,8.6265,7.3222,10.2564,1.1370,3.1107,18.5605,3.0928,1.7147,38.3091,0.0000,0.0000,1.7126,0.0000,0.…	0.46404
BLCA	A7DV	1:14109250,Nonsense_Mutation,C,T	NoESE	outframe	PRDM2	336.632	569.7747,1823.5197,694.5917,831.9018,1229.6217,902.0860,636.0887,998.5141,778.6154,1200.1131,1230.0427,899.7708,583.5982,684.5025,1290.3226,1314.0319,1531.4203,1134.9299,849.1479,2252.4675,1306.2919,914.4072,1181.3865,1007.2059,1149.0536,671.7196,1200.0000,743.0368,1412.6888,1005.3867,1746.8664,1112.2610,578.5828,1297.3995,570.1897,1273.8813,926.3055,831.4830,564.2699,1009.7029,1006.3340,696.7004…	0.98958
BLCA	A3VY	8:70650368,Nonsense_Mutation,C,A	NoESE	outframe	SLCO5A1	0.3193	6.6976,3.9718,4.2418,0.0000,1.0655,3.8247,10.9294,244.9363,0.0000,1.1306,2.2880,1.4474,5.7216,2.9473,7.1289,3.3393,0.7949,0.0000,7.8547,2.5974,25.8100,5.3163,0.0000,0.6477,3.9432,0.7215,13.5593,0.8985,12.0846,18.4686,12.2287,8.0990,4.7949,2.8369,0.7227,0.6347,143.9727,1.1895,2.6099,1.2035,14.6683,26.1263,2.1566,5.2301,5.1282,7.9591,8.0877,22.8769,1.7182,4.2868,7.2655,0.8170,0.4082,2.5689,0.0000,1…	0.857614
BLCA	A51V	X:11308580,Nonsense_Mutation,G,A	NoESE	inframe	ARHGAP6	183.272	20.0928,37.5119,55.1432,11.0429,9.5898,85.7829,24.0446,20.9588,15.7943,16.9587,84.6570,627.1861,17.1647,23.9465,13.5448,348.4049,10.7315,173.4813,4.2079,19.7403,129.8202,228.6018,20.8927,85.1753,39.8265,7.2150,602.9056,14.3756,12.6888,85.8022,188.3216,51.7435,34.0970,34.0426,70.0994,281.8153,83.9434,4.3616,70.4685,81.2335,60.0067,117.7974,44.2108,18.3054,120.5128,40.3638,43.8603,252.5089,14.4330,…	0.197701
BLCA	A41R	22:29176964,Nonsense_Mutation,G,T	NoESE	outframe	CCDC117	591.35	274.1233,725.9656,375.3977,555.8282,570.0586,902.6324,346.8250,1209.6661,428.1531,925.3816,762.3702,329.5139,288.6205,436.2859,691.8008,757.5622,295.5607,352.3389,1285.7143,661.4283,583.2004,625.8310,416.8084,604.1009,309.5249,549.1525,681.9407,509.0634,612.5433,454.2953,410.7987,600.4262,449.6454,453.1165,346.8740,668.1308,622.9183,477.0977,469.6502,552.5058,864.4585,527.2948,823.2218,597.4359,3…	0.47366
BLCA	A47X	9:93629438,Nonsense_Mutation,C,G	NoESE	inframe	SYK	1682.02	666.8899,1360.1374,227.9958,87.1166,1245.6047,274.8330,1357.4265,908.4226,1472.7100,67.8349,693.7294,1634.5435,1076.9231,1295.6918,1537.6938,878.2475,334.2654,1393.6916,870.7483,1672.7273,1436.4974,1226.4753,409.3067,650.6356,670.7413,1009.3832,903.1477,1888.5894,1402.7190,1484.4171,1068.1749,1893.8133,1490.6766,769.2671,715.4472,674.7064,2596.8765,378.6677,1955.8919,932.3806,1309.4788,4018.4030,…	0.15568
BLCA	A6AW	15:85634393,Nonsense_Mutation,C,A	NoESE	inframe	PDE8A	748.21	281.2993,965.6005,322.3754,582.8221,619.0730,366.6261,271.7767,439.5089,344.4861,649.5195,761.9126,462.6704,477.4317,884.1798,695.0633,504.2410,442.3750,851.0514,277.4388,1330.9091,418.7376,514.6199,528.9649,543.4378,643.9274,348.4861,191.7676,400.7188,1109.0634,288.9573,486.0899,426.9966,334.0437,674.7045,286.1789,633.7671,472.9136,1296.1935,316.3252,535.5397,301.3668,946.0458,497.6412,216.0042,…	0.207061
BLCA	AA6L	1:28167600,Nonsense_Mutation,C,G	NoESE	outframe	PPP1R8	905.68	1059.6565,1212.7377,938.4942,876.0736,1095.3649,979.6730,613.5014,1793.3839,1128.2240,1182.5890,869.4498,1068.1462,661.7928,1014.5963,862.5913,1034.6401,955.1007,742.9907,963.8825,1360.0000,959.5910,997.3418,1095.9164,1355.3558,913.6435,1111.8366,1326.8765,1208.4456,1348.3384,1011.1581,1285.8453,1253.9933,670.7512,1315.3664,753.7489,1086.3218,950.2196,1104.2823,1339.4232,1098.4581,921.4357,1007.4…	0.758511
BLCA	A6AW	2:51253543,Nonsense_Mutation,G,T	NoESE	outframe	NRXN1	0	0.4784,10.5916,13.7858,0.0000,1.0655,23.4947,0.7286,9.0717,0.8537,0.0000,2.7456,0.0000,1.2715,0.0000,5.7031,97.9541,0.0000,2.3364,0.8416,1.0390,30.0474,48.3785,0.9497,0.6477,11.4353,1.4430,0.0000,0.0000,0.6042,17.3144,47.0804,2.6997,3.7294,2.8369,2.1680,0.3174,30.2587,0.0000,0.5220,0.3009,10.2234,2.7501,11.8614,10.9833,10.7692,2.2740,0.6221,69.4939,0.3436,0.4287,64.7292,0.4085,0.4082,0.8563,0.000…	0.920397
BLCA	A5NE	2:242194815,Nonsense_Mutation,G,A	NoESE	inframe	HDLBP	6544.79	8109.8407,7263.1868,10733.8282,24182.8221,7678.2099,12729.1925,12871.1428,7849.5347,12867.2170,5743.3578,9541.9830,8071.4027,10575.9695,9044.0543,8484.7621,10598.5218,6944.8502,6324.7664,13414.4049,4955.3247,11454.9977,11538.0117,9998.1007,4171.9699,5804.0221,7555.5828,6958.8378,12920.0359,6048.9426,11273.5668,8698.2574,10261.8673,15528.5029,10184.8700,7862.6920,12830.5300,14227.9161,10460.3489,9…	0.861603
BLCA	A51V	19:20215090,Nonsense_Mutation,G,T	NoESE	outframe	ZNF90	677.122	186.0977,807.1679,119.8303,41.7178,274.3740,480.8211,96.9070,539.9234,107.1450,262.8604,233.3786,783.9826,91.5448,644.3460,152.5575,477.5262,304.0583,471.9626,99.3057,503.8961,113.2556,179.1600,201.3295,332.6046,958.9905,87.3019,553.9952,110.5121,1070.9970,229.7037,794.2525,501.6873,128.9291,80.3783,448.0578,199.9365,97.6086,415.1467,272.4781,55.3592,124.9028,189.7592,404.3672,148.5356,385.1282,1…	0.117271
BLCA	A9R3	14:31074778,Nonsense_Mutation,A,T	NoESE	outframe	G2E3	176.311	352.5810,263.9073,437.9639,419.6319,596.6969,268.8227,168.3121,361.6173,304.7869,291.6902,359.6777,293.3301,467.2600,390.1443,334.3433,427.4361,410.9755,259.3458,623.3256,445.1948,348.2418,170.6539,384.6154,452.1091,569.7950,297.2594,818.8862,523.8095,451.9637,268.5648,539.8961,239.8200,351.0922,481.7967,193.6766,379.5620,236.7008,693.1007,340.3367,587.5893,247.5831,347.8919,244.2378,162.1339,255…	0.922197
BLCA	A0EZ	11:4626603,Nonsense_Mutation,C,T	NoESE	inframe	TRIM68	74.8967	433.4306,322.1610,136.7975,72.3926,263.7187,286.3071,179.9701,356.6122,335.5218,104.0136,233.3786,351.2242,190.7184,229.1499,277.3124,215.3877,221.3862,338.7850,83.0353,514.2857,193.3821,223.2855,205.1282,251.6395,163.2492,238.8176,166.1017,304.5822,337.1601,210.8503,183.4301,141.7323,155.5674,147.9905,422.7642,230.0857,269.3997,132.8311,161.8165,265.6638,253.3615,163.6329,207.5751,184.6234,223.5…	0.958204
BLCA	A7PW	2:203420609,Nonsense_Mutation,C,T	NoESE	outframe	BMPR2	842.543	879.2996,2392.8180,1555.6734,925.1534,1941.3958,1643.5340,1535.9394,1555.3296,1638.7634,1737.7049,1293.6498,2136.7748,1607.1202,712.8700,1059.3477,1794.8975,1290.9560,1292.0561,2170.1382,856.6234,3286.3393,1559.2770,2109.2118,1564.5697,3024.8423,736.6549,1650.3632,1469.9012,1142.5982,1776.8372,2056.2519,1633.7458,1671.2840,2779.1962,812.2855,4218.6607,1372.8648,2186.7565,1427.6393,3315.2313,1917.…	0.913212
BLCA	A6AW	14:57711056,Nonsense_Mutation,C,A	NoESE	inframe	EXOC5	545.346	771.1812,954.1263,1141.0392,658.8957,2030.3676,805.3754,704.5794,1067.6468,1021.5058,715.6586,964.6317,718.8518,636.3636,613.0313,617.3588,1151.5172,1249.6199,796.1449,2167.6134,1193.7662,1592.5128,833.0675,937.3219,876.3663,1604.4953,705.6303,2347.2155,1252.4708,727.7946,962.6780,1048.6090,581.3273,1160.3623,569.2671,1049.3225,1192.0025,782.3328,1514.6709,1066.9451,1368.9357,868.5409,1342.0650,7…	0.908791
BLCA	AAMG	5:122881418,Nonsense_Mutation,C,T	NoESE	outframe	CSNK1G3	687.433	265.0337,432.0488,510.0742,354.6012,813.5322,442.5740,505.6651,711.0346,572.8629,359.5252,664.9003,727.5359,746.9803,479.2991,307.9665,332.2647,949.1388,578.8551,1501.6481,811.4286,629.4547,385.4333,436.8471,512.6710,126.1830,533.1910,768.0387,430.3684,335.3474,431.7045,1054.7233,495.8380,537.5599,456.2648,297.7416,933.0371,410.4441,628.0730,426.9868,656.4874,488.9432,1455.7372,566.1140,485.8787,…	0.279848
BLCA	AA3B	22:29177153,Nonsense_Mutation,G,T	NoESE	outframe	CCDC117	921.758	274.1233,725.9656,375.3977,555.8282,570.0586,902.6324,346.8250,1209.6661,428.1531,925.3816,762.3702,329.5139,288.6205,436.2859,691.8008,757.5622,295.5607,352.3389,1285.7143,661.4283,583.2004,625.8310,416.8084,604.1009,309.5249,549.1525,681.9407,509.0634,612.5433,454.2953,410.7987,600.4262,449.6454,453.1165,346.8740,668.1308,622.9183,477.0977,469.6502,552.5058,864.4585,527.2948,823.2218,597.4359,3…	0.110166
BLCA	A541	19:58196672,Nonsense_Mutation,G,T	NoESE	outframe	ZNF551	93.5039	72.7168,173.1947,123.6267,39.6810,146.5104,79.5431,39.1125,250.9987,74.1520,63.8779,122.6245,82.1903,119.6821,57.0885,121.9034,206.4828,174.8832,88.7850,140.6466,218.1610,103.6250,73.3652,65.5271,132.7828,105.6782,112.5545,156.9007,142.7134,107.8550,113.8900,74.3014,83.9415,115.6100,95.5083,26.3342,132.3389,97.6086,148.8739,50.0587,232.5686,152.4614,62.3364,195.7137,11.4017,72.3077,45.9579,24.574…	0.553204
BLCA	AA83	6:32164180,Nonsense_Mutation,C,T	NoESE	inframe	NOTCH4	541.254	312.8738,156.6674,517.4973,101.8405,238.1460,436.5637,223.6876,376.3197,122.9393,228.3776,436.5553,383.0660,223.1405,200.4141,404.2060,263.2516,396.2694,577.6869,2151.9041,302.3377,626.7582,656.5657,322.8870,316.7355,323.7382,155.1232,160.2906,203.0548,351.6616,212.7741,425.5579,629.4713,350.5594,127.1868,159.7109,412.2501,325.0366,92.7835,385.7497,191.3501,421.3802,1579.4932,324.0329,191.9456,86…	0.186309
BLCA	A20X	17:7578239,Nonsense_Mutation,C,A	NoESE	outframe	TP53	215.996	2114.0506,1319.5363,1429.4804,2338.6503,1306.3399,453.5017,1594.9579,1794.9988,737.1396,2073.8666,3380.5331,1039.4151,337.8304,933.1670,1488.2344,1834.6837,2676.9860,903.2892,385.9740,842.8684,1267.9426,1719.8481,2677.0302,1306.3880,3297.9917,331.7191,100.6289,3053.1722,2707.9646,2192.6017,2400.6393,1601.8913,1188.0759,3067.9149,1943.3870,1655.4322,549.6542,1833.7721,1093.0103,687.9917,1256.2762,…	0.958617
BLCA	A6DX	12:30872128,Nonsense_Mutation,G,T	NoESE	inframe	CAPRIN2	171.206	356.8866,180.4984,391.3043,79.7546,197.6558,264.4516,258.6615,229.6082,454.1923,434.7089,416.4207,260.5235,1654.7997,641.3988,2324.7193,348.4049,356.5232,723.1308,655.8665,550.1299,385.9937,273.7905,360.8737,463.7681,279.9685,204.9069,475.5448,203.9533,1040.4834,183.5321,774.6866,197.5253,233.3511,315.8392,178.5005,357.9816,384.5778,348.5329,574.1877,418.5032,370.2634,325.8908,100.8222,211.2971,3…	0.87957
BLCA	A3Z7	17:7574021,Nonsense_Mutation,C,A	NoESE	outframe	TP53	800.858	2114.0506,1319.5363,1429.4804,2338.6503,1306.3399,453.5017,1594.9579,1794.9988,737.1396,2073.8666,3380.5331,1039.4151,337.8304,933.1670,1488.2344,1834.6837,2676.9860,903.2892,385.9740,842.8684,1267.9426,1719.8481,2677.0302,1306.3880,3297.9917,331.7191,100.6289,3053.1722,2707.9646,2192.6017,2400.6393,1601.8913,1188.0759,3067.9149,1943.3870,1655.4322,549.6542,1833.7721,1093.0103,687.9917,1256.2762,…	0.831183
BLCA	A51V	7:89983834,Nonsense_Mutation,C,A	NoESE	outframe	GTPBP10	268.758	209.2905,296.1234,293.7434,203.6810,301.7155,493.3880,275.4199,440.7601,281.7358,318.2589,277.3087,357.9785,287.3490,485.9305,351.4525,277.7221,350.9588,328.8551,346.8350,299.7403,236.1418,233.9181,220.3229,355.5987,227.5946,177.4898,432.7070,158.1312,547.4320,309.7345,278.8138,352.2250,217.9009,291.2530,138.7534,362.1073,298.6823,346.9469,288.6598,234.9756,257.3619,259.8876,235.3309,192.4686,146…	0.573103
BLCA	A1A3	5:32233926,Nonsense_Mutation,C,A	NoESE	inframe	MTMR12	724.626	817.1076,797.0176,745.4931,382.8221,774.6404,578.0781,660.8620,512.7082,906.6771,849.0673,761.9126,293.8126,869.6758,827.8133,407.7705,671.7647,651.0424,358.0607,1276.1063,695.5844,1432.6452,518.8729,279.2023,607.5621,466.8770,580.0887,724.4552,493.2615,738.3686,608.6957,228.6762,243.4196,602.0245,417.0213,484.1915,573.4687,1716.4470,571.7684,556.4400,486.1978,1221.0246,753.0781,503.1381,481.5385…	0.320496
BLCA	A5RI	19:886120,Nonsense_Mutation,C,A	NoESE	inframe	MED16	1062.06	1914.0793,936.0323,1299.0456,558.2822,1320.7246,2377.8790,1772.0136,696.3322,1299.0390,1722.8835,2066.3370,985.3783,2185.0294,1387.9879,1541.6639,1906.2268,1521.0280,949.8562,1527.2727,1231.5586,1593.8331,1165.2422,1501.7407,1158.1230,1719.3424,999.5157,1723.2704,744.7130,1065.4098,1183.7359,1319.2351,1216.3026,2086.0520,2103.7037,1293.2402,1292.3377,524.1872,836.7480,960.3610,1362.3736,1130.7631…	0.750758
BLCA	A3QI	3:112059796,Nonsense_Mutation,G,A	NoESE	outframe	CD200	102.019	101.8992,189.3248,331.9194,749.6933,29.3021,284.6680,246.2749,121.0605,78.9714,54.8332,93.8091,54.5169,44.5010,47.8931,98.3782,481.9787,42.1310,58.4112,28.0525,64.9351,805.5018,573.0994,136.7521,110.4364,139.1956,39.6827,421.7918,43.1267,58.6103,275.4906,150.4127,228.5714,158.7640,140.4255,93.2249,89.4954,230.8443,26.1697,183.7400,40.3159,357.8175,1134.8883,132.0933,25.6276,348.7179,177.3735,249.…	0.557534
BLCA	A6TC	X:65390420,Nonsense_Mutation,C,A	NoESE	outframe	HEPH	586.549	121.5137,406.4525,665.9597,26.9939,92.7011,761.1180,724.9809,326.2689,224.5349,139.0616,70.0136,22.6752,158.2962,25.7886,41.3474,829.2705,78.3000,80.0234,54.9828,31.1688,1497.3627,937.2674,494.7768,50.1984,436.5142,81.5299,29.0557,83.5580,34.4411,580.6079,118.0067,820.6974,612.1470,243.9716,229.0876,62.5198,1273.3041,23.3941,218.1913,197.3674,608.9566,707.7009,218.8974,160.0418,3234.8718,741.8988…	0.154155
BLCA	A5BU	13:102220117,Nonsense_Mutation,C,A	NoESE	outframe	ITGBL1	187.533	214.3233,1170.3713,876.9883,907.9755,4.2621,1003.7141,614.2300,393.8375,143.4292,137.9310,271.3599,54.9994,263.1914,4.0525,9.9804,284.9574,53.2599,70.6776,25.5277,7.2727,476.9063,486.9750,1186.1349,23.3179,299.6845,37.5182,58.5956,123.0907,126.5861,725.6637,84.9893,1156.3555,86.9976,556.4589,31.7360,378.7213,29.7383,369.0461,732.3054,298.6999,414.8118,901.4692,109.8326,3394.3590,308.6981,538.4556…	0.432982
BLCA	A54R	18:47799761,Nonsense_Mutation,C,T	NoESE	inframe	MBD1	1105.05	885.5188,2094.9294,1397.6670,1414.7239,1448.5882,926.1270,903.4938,1639.4776,857.5868,1631.4302,1308.7508,1612.3507,829.6249,1457.0546,1065.0508,1241.6795,2110.1247,1502.9206,1849.4986,2926.7532,971.1477,1276.9803,1596.3913,906.4853,1204.6530,898.9931,1551.5738,1628.0323,1218.4290,1060.0231,760.0122,814.3982,1369.7389,872.8132,1105.6911,1313.2339,1288.9214,2050.7534,1131.1497,1175.4795,1320.5912,…	0.601145
BLCA	AA6T	5:68588043,Nonsense_Mutation,C,T	NoESE	outframe	CCDC125	295.139	100.9424,93.5591,211.0286,207.3620,314.3314,157.3596,204.7433,193.9470,205.3257,104.5789,377.9819,395.6097,171.6465,274.4642,631.6165,102.9631,325.9187,566.5888,178.9747,316.8831,114.7965,196.7039,94.0171,343.9398,197.1609,261.1842,329.7821,164.4205,250.7553,39.6306,173.6472,171.8785,128.3964,170.2128,280.3975,500.4760,275.2562,130.8485,172.7783,335.4645,168.4632,105.4218,255.5600,250.0000,64.102…	0.309256
BLCA	A1AF	13:96409943,Nonsense_Mutation,C,T	NoESE	inframe	DNAJC3	2552.24	2020.2842,2566.6967,1660.6575,2208.5890,1197.6558,1795.9761,1294.0362,2377.1017,1705.7824,2475.4098,1407.5935,1315.1610,1568.3408,2901.2150,1447.8703,2313.0524,1522.6762,742.4065,1757.4865,1979.7403,2709.2749,1726.7411,2423.5518,1306.1291,2784.3060,1445.8927,1959.3220,1845.4627,1382.4773,2399.3844,1739.5292,1983.3521,1472.5626,2867.6123,2966.5763,1658.8385,1682.7721,2156.6217,2046.1960,2246.5589,…	0.160488
BLCA	A6AW	7:87041264,Nonsense_Mutation,G,A	NoESE	outframe	ABCB4	1.79	7.1760,9.2676,38.1760,1.2270,6.3932,34.9688,21.1301,21.2716,17.5018,3.3917,5.9489,17.3682,5.0858,4.7893,12.1191,18.9230,1.9873,4.0888,19.6367,6.7532,62.7914,68.5805,2.8490,10.3635,12.6183,14.4301,2.4213,2.6954,6.0423,58.0993,20.1773,21.1474,19.7123,26.0047,24.5709,11.7423,56.1249,7.5337,17.2256,7.5216,64.0071,31.1682,14.5572,77.9289,79.4872,22.1717,15.8644,38.4159,7.2165,14.1464,44.2536,1.2255,4.…	0.913472
BLCA	A3IQ	19:11213402,Nonsense_Mutation,C,T	NoESE	outframe	LDLR	1334.36	1219.9206,1007.5255,1950.1591,2722.6994,4454.9814,336.5748,311.8511,1374.5210,2467.7498,1752.4025,843.8239,385.4782,1445.6453,75.8921,191.0533,2214.5417,705.0972,210.8645,3385.9317,136.1039,3757.4673,1534.8219,165.2422,1816.2092,902.2082,683.9852,1150.6053,2937.1069,356.1934,2196.6141,346.6830,537.6828,3474.6937,181.0875,410.4788,1468.1054,1107.8575,10168.1205,2230.4580,3014.6672,1554.8394,2351.8…	0.450616
BLCA	A9SK	17:7578239,Nonsense_Mutation,C,A	NoESE	outframe	TP53	382.851	2114.0506,1319.5363,1429.4804,2338.6503,1306.3399,453.5017,1594.9579,1794.9988,737.1396,2073.8666,3380.5331,1039.4151,337.8304,933.1670,1488.2344,1834.6837,2676.9860,903.2892,385.9740,842.8684,1267.9426,1719.8481,2677.0302,1306.3880,3297.9917,331.7191,100.6289,3053.1722,2707.9646,2192.6017,2400.6393,1601.8913,1188.0759,3067.9149,1943.3870,1655.4322,549.6542,1833.7721,1093.0103,687.9917,1256.2762,…	0.925817
BLCA	A9PF	1:155298023,Nonsense_Mutation,C,T	NoESE	outframe	RUSC1	1408.18	1864.8041,2369.4282,1939.5546,1169.3252,1604.6883,1557.6200,1661.9913,1224.0557,1816.3424,1592.4251,985.2239,1287.1789,2726.6370,1357.2160,1867.7598,1411.4295,1475.3782,2530.9579,1836.0334,3406.2338,1130.6302,1533.7586,928.7749,2418.2657,2428.2334,1396.8304,1353.9952,984.7260,2533.8369,1341.6699,1573.8306,1014.6232,1661.1614,1893.6170,1526.2873,1697.8737,1473.8897,1534.4964,1593.1097,1406.8447,13…	0.567647
BLCA	AA3B	10:75279565,Nonsense_Mutation,G,A	NoESE	outframe	USP54	219.94	212.4097,353.9358,540.8271,153.3742,898.7746,336.0284,463.4049,343.1610,305.6407,396.8344,789.3689,337.7156,382.7082,699.3406,494.2229,659.7866,432.2430,223.5781,753.7662,932.2402,508.2403,270.6553,584.2442,487.3817,322.5120,908.9588,230.0090,496.3746,241.2466,319.7799,249.7188,436.8673,656.7376,1902.0777,382.1009,350.4148,582.0777,570.5337,940.2031,856.0951,317.1820,480.3882,400.1046,421.0256,30…	0.879449
BLCA	A43X	12:42631500,Nonsense_Mutation,G,T	NoESE	outframe	YAF2	262.456	276.9937,170.7895,187.6988,166.8712,244.0064,234.9467,298.0072,447.0165,278.3209,304.1266,229.2602,285.6109,277.1774,554.4544,256.6387,299.4279,240.0669,269.8598,197.2088,214.0260,327.8250,284.4232,365.6220,329.0422,208.2019,259.0197,228.0872,246.1815,255.2870,264.7172,206.6646,293.3633,202.9835,377.3050,183.5592,238.3370,285.5051,319.1911,262.5604,203.0839,304.9228,279.5969,275.5088,288.1799,233…	0.466815
BLCA	AAML	17:48538699,Nonsense_Mutation,C,T	NoESE	inframe	ACSF2	2195.35	917.5716,1299.2358,770.9438,1476.0736,266.3825,2089.9327,1856.5339,934.0737,636.4669,1149.8021,3501.5948,1292.9683,238.3980,2570.3844,1936.1968,1796.5672,2511.9586,272.7804,268.1815,2184.9351,370.5847,1199.8937,2087.3694,2775.4838,1729.6648,2335.5063,2155.9322,775.3819,1272.5076,704.1170,1186.1816,901.6873,428.8759,1343.7352,7257.0840,1534.4335,588.5798,4870.7375,824.7423,1014.8176,1640.1822,329.…	0.207502
BLCA	A72E	16:10551356,Nonsense_Mutation,C,A	NoESE	outframe	ATF7IP2	130.703	102.8560,76.3478,47.7200,119.0184,103.8892,470.4397,70.6765,238.0543,124.6468,273.0356,585.7346,845.7363,57.2155,533.8236,935.3056,402.3910,229.3355,1014.6028,95.6589,157.9221,134.0577,138.2243,365.6220,374.7065,119.8738,139.2501,283.7772,92.5427,344.7130,80.0308,333.2314,732.9584,180.0746,129.5508,156.8202,273.5639,208.8824,2146.3125,203.0536,142.6100,202.2447,71.9618,103.5180,42.8870,147.1795,1…	0.655311
BLCA	A9KT	2:44209479,Nonsense_Mutation,G,A	NoESE	outframe	LRPPRC	1325.61	2325.0251,3666.8987,2078.4730,3293.2515,5973.3617,2881.6483,1771.2849,4652.5377,3900.7607,2745.1734,2596.0680,2903.3694,2351.1815,1192.6573,3529.1302,3026.6717,2310.7477,3072.8663,4328.8312,2578.2990,2239.2344,2056.0304,2939.0333,3868.6909,2463.9339,3597.0944,3153.6388,3552.8701,2332.4356,3573.8306,2452.1935,2644.6457,3119.6217,2966.5763,3116.4710,3585.1635,2066.6138,4081.4302,2675.2915,3111.9013…	0.985236
BLCA	AA7W	4:55127289,Nonsense_Mutation,C,G	NoESE	outframe	PDGFRA	270.883	374.8027,652.2349,827.9215,233.3742,246.2973,1151.0256,1197.3478,1496.9516,237.1960,194.9011,257.4761,68.7010,509.6821,110.4562,216.3964,1037.7123,248.1036,220.2745,270.2518,24.6597,1460.0422,1275.5662,982.3362,169.1944,694.4874,51.6813,164.2034,92.5427,198.8973,657.8876,957.5971,947.8560,434.0330,171.7541,676.6540,134.8683,873.7482,58.5686,468.5841,497.3268,976.8285,3441.5671,1708.1440,436.9195,…	0.643682
BLCA	AA3L	5:123982616,Nonsense_Mutation,G,C	NoESE	outframe	ZNF608	51.3485	130.1249,82.5262,372.2163,22.0859,930.2078,128.4011,33.5167,107.2965,178.8596,169.0220,25.1683,485.3456,94.7235,9.5786,22.0994,76.2484,18.2832,697.4299,372.8172,39.4805,192.2264,94.0989,31.3390,74.8118,35.4890,141.4147,87.6513,246.1815,31.1178,108.5033,100.8866,46.3442,36.2280,454.3735,63.5953,549.6668,173.7433,28.5488,128.4092,478.3753,126.6807,73.7952,47.4457,433.5774,465.1282,330.8698,31.4177,…	0.736658
BLCA	A83P	12:70206617,Nonsense_Mutation,C,G	NoESE	outframe	RAB3IP	350.365	276.0369,1326.5974,283.1389,307.9755,574.8535,296.1421,639.0032,683.5067,497.3064,457.3205,798.5210,339.6454,673.2359,950.4933,667.9736,488.6574,572.3450,494.1589,612.3852,912.7273,313.9569,311.5364,938.2716,5410.4121,492.5079,742.4269,1333.1719,376.4600,1179.4562,318.5841,5250.3821,638.4702,359.6164,978.2506,926.4679,276.4202,736.9449,578.5091,409.7612,662.5047,2226.0251,155.3825,985.0384,964.95…	0.788537
BLCA	A6B6	5:141358012,Nonsense_Mutation,C,T	NoESE	inframe	RNF14	1023.63	456.8722,670.3598,572.6405,793.8650,688.8652,786.7982,700.9363,1188.0816,645.4312,473.7140,1001.2401,1010.2521,998.7285,785.8148,451.2565,956.7221,939.5997,937.5000,1381.3030,549.0909,818.9846,779.9043,734.0931,987.4504,770.1104,378.7892,828.5714,490.5660,583.3837,714.8903,1137.2669,638.0202,874.2674,494.0898,456.7299,1240.8759,815.0317,620.9358,455.6962,868.2964,779.1977,786.9965,651.8399,586.29…	0.162888
BLCA	A6TD	19:11217345,Nonsense_Mutation,G,T	NoESE	outframe	LDLR	327.769	1219.9206,1007.5255,1950.1591,2722.6994,4454.9814,336.5748,311.8511,1374.5210,2467.7498,1752.4025,843.8239,385.4782,1445.6453,75.8921,191.0533,2214.5417,705.0972,210.8645,3385.9317,136.1039,3757.4673,1534.8219,165.2422,1816.2092,902.2082,683.9852,1150.6053,2937.1069,356.1934,2196.6141,346.6830,537.6828,3474.6937,181.0875,410.4788,1468.1054,1107.8575,10168.1205,2230.4580,3014.6672,1554.8394,2351.8…	0.844114
BLCA	A9R4	2:160310286,Nonsense_Mutation,G,A	NoESE	outframe	BAZ2B	513.347	251.8634,503.2067,401.7179,66.2577,748.9824,310.1132,360.3920,471.8949,776.1182,663.9344,524.9326,810.8117,317.3999,272.4158,760.8198,538.7253,704.9621,868.4988,1017.9199,407.4857,711.4649,350.4040,303.0674,645.9720,512.1293,401.1198,319.5835,518.3738,873.0000,317.1797,332.4366,258.4657,337.9329,942.9740,195.3460,1400.2412,507.6379,873.3703,452.9192,816.9778,445.0050,404.7096,343.7984,415.8316,69…	0.508767
BLCA	A8HG	1:161298223,Nonsense_Mutation,G,T	NoESE	outframe	SDHC	1999.69	1817.4425,3277.6576,1541.8876,1976.6871,2593.5003,2291.5497,1831.7607,3606.4753,2458.3586,2191.0684,2480.2200,1877.6987,2004.4501,3403.7239,1463.5537,2536.2319,2022.2857,1992.9907,2987.8673,2148.0519,2628.7633,1840.5104,2149.0978,5350.4979,2406.5457,1795.8218,7234.3826,2038.6343,2545.9215,2379.7614,5736.4720,5110.9111,2434.7363,1641.6076,2904.4264,2261.1869,4947.2914,2431.4036,2364.0872,1780.8199…	0.594655
BLCA	AAN0	2:55253542,Nonsense_Mutation,C,A	NoESE	outframe	RTN4	4028.97	6156.0542,6770.6776,8506.8929,12069.9387,4405.4342,11873.0031,5748.8433,5594.7447,6534.9907,7016.9587,3570.2355,6383.3072,7266.3700,7929.2509,2704.6872,6832.8547,7687.7063,3406.5421,7269.5140,4773.5065,6829.2373,6387.5598,3061.7284,8425.5526,7691.6404,4695.5436,10215.0121,6473.4951,7346.8278,6573.2974,8486.7013,17686.3892,7081.5131,4942.7896,6180.3071,7212.6309,4542.2157,3151.4671,5218.3218,8003.…	0.87517
BLCA	A2OF	16:19483526,Nonsense_Mutation,C,A	NoESE	inframe	TMC5	2022.88	2.8704,92.2351,168.6108,23.3129,524.2408,68.2985,35.7026,888.7151,355.1579,8.4794,201.3463,65.1309,9.5359,87.6812,32.7927,18.9230,150.6380,8.1776,7.5742,86.7532,23.4986,117.4907,4.7483,90.6809,143.1388,423.5225,27.1186,105.1213,72.8097,22.7010,69.0920,30.1462,4.2621,26.0047,2761.3369,94.2558,99.5608,167.3275,442.6465,471.7563,666.2963,11.0005,171.9908,194.0377,60.0000,5.6850,162.6876,31.9413,672.…	0.0172027
BLCA	A78L	5:55075822,Nonsense_Mutation,C,G	NoESE	outframe	DDX4	0	0.0000,0.0000,0.0000,0.0000,0.0000,0.0000,0.7286,0.6256,0.0000,0.0000,0.9152,0.0000,0.0000,0.0000,0.7129,0.0000,0.0000,0.5841,0.0000,0.0000,0.3852,1.5949,0.0000,0.0000,0.0000,0.0000,2.9056,0.0000,0.0000,0.7695,0.6114,0.4499,0.0000,0.4728,0.0000,0.3174,0.0000,0.0000,32.8853,0.0000,1.3335,0.9167,4.8524,0.0000,0.0000,0.0000,2.1775,1.2949,0.3436,1.2860,1.9815,0.0000,0.0000,0.0000,1.7652,0.0000,0.6623…	0.658851
BLCA	A3IS	11:118416128,Nonsense_Mutation,G,C	NoESE	outframe	IFT46	399.49	790.7956,465.1476,493.1071,276.0736,445.9243,446.3987,586.5423,460.4677,361.5610,148.1063,292.8673,718.8518,238.3980,621.1363,271.6093,491.4401,259.1451,691.5888,191.8788,364.1558,322.4318,429.5587,347.5783,432.6775,363.9590,839.8299,518.6441,516.6217,578.5498,353.5975,408.4378,567.3791,217.9009,640.6619,859.2593,560.4570,469.9854,360.0317,232.2850,245.2050,356.0396,396.0192,380.6443,1358.2636,50…	0.509809
BLCA	A97P	1:158152732,Nonsense_Mutation,C,A	NoESE	outframe	CD1D	27.417	57.4080,9.2676,56.2036,1.2270,3.7294,39.3399,40.0743,27.8408,20.4899,7.3488,15.1010,22.1927,72.4730,15.4731,53.4664,55.6557,6.3594,14.0187,18.2341,14.0260,96.3058,139.8192,15.1947,12.9544,42.5868,8.6580,4.3584,6.2893,5.4381,67.3336,38.5203,45.4443,57.0059,13.7116,31.0750,11.7423,147.3890,3.1721,67.8585,10.5303,93.7882,231.4695,19.4096,26.6736,28.7179,36.3843,45.1046,188.6263,3.0928,21.8626,53.500…	0.425581
BLCA	A54R	1:236737981,Nonsense_Mutation,G,A	NoESE	inframe	HEATR1	611.168	756.3508,1241.4233,757.1580,792.6380,1631.8594,950.7145,555.9401,1347.9315,1275.9218,1023.7422,654.8330,636.3527,1116.3382,666.8189,762.7874,840.4016,1309.6367,1176.9860,1742.6187,589.6104,1203.0521,545.9862,717.9487,1158.7726,1456.2303,919.1952,1150.1211,943.3962,1184.8943,848.7880,748.3950,694.7132,1729.3554,1181.5603,491.4182,1275.4681,724.7438,1451.6257,780.3732,960.9628,1070.3411,1028.5498,9…	0.886403
BLCA	A3SS	13:67477695,Nonsense_Mutation,G,A	NoESE	inframe	PCDH9	1.0309	2.8704,22.0658,59.3849,1.2270,0.5328,10.3814,10.2007,178.9317,2.5612,2.2612,0.0000,0.4825,12.0788,0.0000,3.5644,31.7238,0.0000,9.3458,15.7094,8.8312,76.6594,24.9867,1.8993,0.3239,10.6467,2.1645,0.9685,40.4313,0.0000,68.8726,7.3372,2.2497,12.7864,4.2553,3.6134,0.9521,21.4739,0.3965,3.1319,3.3095,25.3361,68.2950,77.6385,145.9205,36.4103,25.5827,8.7099,25.4667,3.8581,77.9392,0.8170,0.8164,5.5661,0.8…	0.793862
BLCA	A9PF	1:216850553,Nonsense_Mutation,G,A	NoESE	outframe	ESRRG	32.7273	0.9568,76.3478,1.0604,2.4540,22.3761,2.1856,2.9145,12.1999,30.3079,0.5653,3.2032,68.9905,3.1786,12.1575,30.6541,40.0721,4.3721,76.5187,14.3068,48.3117,3.8522,22.8602,0.9497,56.0279,3.5489,31.7461,17.9177,17.0710,26.2840,9.2343,3.0572,4.9494,11.1881,64.7754,58.5366,13.9638,42.9478,33.3069,4.1759,15.9458,8.8899,88.4626,346.6774,37.6569,13.3333,1.1370,0.6221,6.4746,17.1821,0.4287,13.2100,73.9379,34.…	0.268633
BLCA	A5RH	3:53338236,Nonsense_Mutation,C,A	NoESE	inframe	DCP1A	811.675	424.8194,595.7773,485.6840,365.6442,714.9707,405.9660,483.0777,712.5987,436.6905,751.2719,686.8654,410.5657,259.3770,712.1332,605.2397,849.8631,409.3857,604.5561,626.4114,578.1818,891.4065,566.7198,651.4720,345.8829,628.5489,627.7079,824.6973,496.8553,776.7372,625.2405,772.8523,495.3881,527.9702,654.8463,356.2782,621.3900,638.8482,437.7478,355.4744,514.4791,839.2044,597.6956,334.8160,298.6402,489…	0.150329
BLCA	AA6S	15:77348525,Nonsense_Mutation,C,A	NoESE	inframe	TSPAN3	3237.95	2085.3466,1673.9135,3709.4380,2061.3497,4011.1881,2605.1762,2892.6373,4744.8190,3872.1602,2742.2272,2174.5398,5871.9093,4099.1736,3139.5752,993.7623,2369.2647,1608.5279,3263.4346,1972.9294,1156.8831,2426.5211,2341.8394,1518.5185,1844.3851,1762.6183,2275.6215,1514.7700,6450.1348,1945.3172,2612.5433,1249.7707,2220.4724,2353.2232,6618.4397,3434.8690,5993.3354,4007.8087,3998.8105,8141.9809,3703.9489,…	0.421125
BLCA	AA3B	14:100835428,Nonsense_Mutation,G,C	NoESE	inframe	WARS	1454.11	42394.8715,1892.8064,11033.9343,6344.7853,2194.9920,2933.5552,8086.2691,1664.8158,1873.5433,653.4765,1191.6039,1606.0789,12264.4628,9819.9964,2316.9483,1699.9442,1367.9907,8233.3965,1723.6364,29257.3185,2812.8655,1142.4501,1409.7644,2718.0599,2020.2093,1687.6513,5925.4268,734.4411,29078.8765,1598.2880,2610.1237,6911.5610,2925.2955,2733.1527,1693.7480,8201.5617,1786.2807,25671.4081,3522.5273,3575.…	0.762555
BLCA	A8HC	5:82833052,Nonsense_Mutation,C,A	NoESE	outframe	VCAN	69.8935	2751.7581,3903.0030,7369.0350,577.9141,443.2605,4928.4164,5688.3675,5353.2494,1992.2138,2003.3917,414.5903,1284.2842,2328.0356,96.1546,429.1570,1735.9024,1118.0601,335.2804,1050.8451,252.4675,12411.1218,3750.6645,6261.1586,758.4811,4095.8202,776.3376,238.2567,644.2049,404.2296,3252.7895,1304.1883,7957.7053,3240.8098,898.8180,1912.9178,22793.7163,1641.2884,316.8121,1955.8919,6482.7379,3136.7930,12…	0.874573
BLCA	A3SO	17:7579529,Nonsense_Mutation,C,T	NoESE	inframe	TP53	549.072	2114.0506,1319.5363,1429.4804,2338.6503,1306.3399,453.5017,1594.9579,1794.9988,737.1396,2073.8666,3380.5331,1039.4151,337.8304,933.1670,1488.2344,1834.6837,2676.9860,903.2892,385.9740,842.8684,1267.9426,1719.8481,2677.0302,1306.3880,3297.9917,331.7191,100.6289,3053.1722,2707.9646,2192.6017,2400.6393,1601.8913,1188.0759,3067.9149,1943.3870,1655.4322,549.6542,1833.7721,1093.0103,687.9917,1256.2762,…	0.890984
BLCA	A42C	20:33719493,Nonsense_Mutation,T,A	NoESE	outframe	EDEM2	723.504	1085.0117,975.7508,536.5854,1208.5890,476.2920,969.8380,1487.8502,668.4914,1071.4499,584.5110,662.6123,800.8684,1589.3198,896.3373,759.2230,672.3213,1015.1175,733.0607,795.8482,996.8831,873.3010,695.3748,1001.8993,948.7382,733.7689,544.3099,618.1491,741.0876,1329.3574,1265.0566,1398.4252,503.9957,1513.4752,1753.2069,831.1647,1124.4510,709.7542,916.0903,479.5788,1865.0961,836.9572,850.7885,929.916…	0.729744
BLCA	A5RJ	13:95816712,Nonsense_Mutation,G,A	NoESE	inframe	ABCC4	295.184	301.3921,126.2165,144.2206,63.8037,232.8183,264.4516,146.4534,254.9464,424.3112,65.5738,569.7184,924.8583,126.5099,205.5718,224.5589,607.2041,763.5241,439.8364,177.2915,358.9610,730.3832,263.6895,1214.6249,923.9738,122.6341,139.2501,1368.5230,338.7242,143.5045,226.6256,416.3864,234.8706,196.5903,698.3452,72.9901,188.1942,685.2123,670.1031,268.8242,211.8090,698.2998,881.4177,176.8432,72.1757,493.3…	0.603052
BLCA	A6DX	6:44195021,Nonsense_Mutation,C,T	NoESE	outframe	SLC29A1	1587.55	2272.4011,1465.6121,3209.9682,1184.0491,549.8135,3989.1761,944.2967,3005.2397,594.6334,785.1894,2637.1786,740.5621,926.8913,5327.9202,1486.3661,2627.5073,1548.9087,211.4486,224.7002,763.6364,998.4986,1694.8432,5891.7379,3947.8585,2896.2934,2202.0281,4419.3705,456.4241,705.4381,556.3678,1143.3812,952.0810,1009.0570,364.5390,2131.1653,1725.4840,1358.2235,1132.0381,798.1208,1318.3904,1265.0294,1645.…	0.427788
BLCA	A6AW	3:133099153,Nonsense_Mutation,C,T	NoESE	outframe	TMEM108	5.9666	17.7008,86.0567,74.2312,0.0000,149.7070,134.4114,18.2156,165.7934,30.3079,35.0480,19.6770,55.4818,5.7216,2.2104,1.4258,217.6139,12.3213,0.5841,251.9111,98.1818,298.5480,455.6087,35.1377,5.1818,116.7192,10.8225,47.9419,42.2282,1.5106,165.0635,20.7887,30.5962,50.6127,92.6714,18.0668,5.3951,73.6945,10.3093,12.5277,2.1061,38.6710,41.7104,17.2530,146.4435,133.3333,23.8772,37.0169,195.9642,10.9966,39.0…	0.732791
BLCA	A41R	12:95603478,Nonsense_Mutation,C,A	NoESE	outframe	FGD6	247.131	846.7684,711.4022,532.3436,211.0429,602.0245,283.5752,532.6241,400.4067,382.9046,893.1600,207.7527,157.7614,1047.6796,322.7256,501.8713,231.5279,218.6040,143.1075,355.1441,182.8571,1112.9099,244.5508,225.0712,398.0245,364.3533,205.6284,315.7385,300.0898,455.2870,777.9915,223.1733,146.2317,677.1444,937.1158,347.6061,489.6858,734.0166,55.5115,407.6732,863.4825,687.6320,209.4685,594.1502,104.6025,53…	0.703671
BLCA	A4ZW	12:53680236,Nonsense_Mutation,C,G	NoESE	outframe	ESPL1	535.949	596.5651,926.7646,276.7762,359.5092,557.8050,295.0493,242.6318,939.7044,828.9863,1102.8830,577.0401,75.2623,402.4158,293.9898,422.0282,550.4352,531.8039,168.8084,592.1874,1840.0000,538.9273,205.2100,469.1358,759.7765,1683.7539,1647.9136,1207.2639,503.1447,1261.0272,461.3313,572.3020,295.1631,269.0464,490.3073,308.5818,157.4103,527.0864,746.2331,303.2755,604.7386,776.5307,435.4378,694.9724,309.623…	0.470813
BLCA	A6TC	17:7536092,Nonsense_Mutation,C,A	NoESE	outframe	SHBG	3.9691	6.2192,2.2066,1.0604,0.0000,1.0655,1.6392,10.2007,2.8154,2.5612,1.1306,0.4576,4.8245,0.0000,6.9998,2.8515,2.2262,3.9746,5.2570,1.1221,1.0390,2.6966,3.7214,3.7987,7.1249,1.1830,5.0505,10.1695,0.8985,4.2296,1.1543,0.0000,3.5996,1.0655,3.3097,4.3360,0.9521,0.0000,1.9826,2.0880,0.9026,9.7789,6.4170,2.1566,11.5063,5.6410,1.1370,1.5553,3.0215,9.9656,1.2860,1.9815,6.1275,1.2246,5.1379,3.5305,3.4423,7.28…	0.254141
BLCA	AA80	10:27431370,Nonsense_Mutation,G,A	NoESE	outframe	YME1L1	3554	2973.7358,1394.1188,3250.2651,2725.1534,3387.8530,5369.3512,2684.9794,4212.0904,2532.6344,2587.9028,3231.1501,2260.7647,2842.3395,2168.4510,1529.8521,3021.5499,6052.1510,1575.3505,4302.6860,4726.7532,3356.0647,2486.9750,2523.2669,2206.7849,3713.3281,3067.1106,4271.3387,2083.6858,2507.8876,2193.2131,2804.0495,2789.5578,1884.1608,2823.4869,3374.4843,2260.6149,3489.2942,3291.6612,3285.1448,2654.0727…	0.29284
BLCA	A6AW	1:41215314,Nonsense_Mutation,C,T	NoESE	inframe	NFYC	1088.13	947.4908,1473.8735,698.1230,956.7239,1290.7885,1120.8650,1083.3764,889.4815,1449.7144,743.8327,1015.7370,1224.0888,5413.2168,1374.0154,1680.1854,1205.0803,803.0915,1712.9381,922.6482,1184.1870,1273.2013,1072.4987,778.5090,1303.5479,942.9653,1364.6730,853.4140,1042.7583,1448.2477,1288.2609,1541.2473,1304.6344,1754.7576,1517.8440,959.5808,1242.2279,802.5964,978.5369,1306.3970,830.1437,1183.7493,754…	0.575752
BLCA	A3WW	7:99453289,Nonsense_Mutation,T,A	NoESE	outframe	CYP3A43	0	0.0000,1.7653,2.1209,0.0000,0.5328,1.0928,0.0000,0.6256,0.0000,0.0000,2.7456,0.0000,0.0000,4.0525,1.4258,1.1131,0.0000,0.0000,0.0000,1.5584,0.0000,0.0000,0.0000,8.7442,0.0000,0.0000,0.4843,0.0000,4.2296,0.3848,1.2229,0.0000,0.0000,0.9456,0.0000,0.6347,1.4641,1.9826,0.0000,0.3009,0.0000,0.0000,2.1566,0.0000,0.0000,0.0000,0.0000,0.0000,0.0000,1.2860,0.6605,2.0425,0.8164,0.0000,0.0000,0.0000,1.3245,…	0.688161
BLCA	A3B4	3:43618536,Nonsense_Mutation,G,T	NoESE	outframe	ANO10	140.989	950.1029,615.6365,746.5536,943.5583,629.7283,1075.8372,680.5348,520.2158,489.6227,815.7151,882.7204,863.5870,420.2161,778.8151,533.2383,1010.7082,502.3917,898.3645,706.6414,1020.7792,663.3544,904.8379,831.9088,599.4656,1135.6467,507.9383,876.0291,393.5310,936.5559,819.9307,1209.4161,1566.7042,676.0788,762.1749,1791.5086,1053.9511,687.6525,363.2038,763.1476,607.1455,807.2008,1203.6416,1897.8299,14…	0.997357
BLCA	A5RI	16:68324421,Nonsense_Mutation,G,T	NoESE	outframe	SLC7A6	468.595	1243.7975,1015.8091,1418.4836,1536.4172,479.4353,840.2841,564.0133,845.6870,1208.1176,383.0704,457.2862,779.9873,801.3911,2293.7516,1167.3457,707.8040,900.2278,786.8602,554.3117,931.7818,703.6895,655.3561,817.7702,843.0363,489.9224,828.8620,659.3711,517.8157,1298.5610,1244.6652,914.9246,610.7672,860.3073,898.8473,365.9505,880.3172,1634.3695,543.8183,633.7962,1596.1507,1126.1520,491.0581,2254.9895…	0.89301
BLCA	A78L	12:124123888,Nonsense_Mutation,C,T	NoESE	outframe	GTF2H3	141.245	156.4369,257.7288,265.1113,193.8650,433.6708,124.0300,78.6914,257.1362,320.5812,185.4155,259.0045,105.6567,289.2562,79.9446,84.8334,215.9443,172.4984,51.9860,474.0865,163.6364,286.2209,107.9213,231.7189,231.2363,252.7603,185.4264,437.2881,196.7655,134.7432,149.2882,102.7209,98.5377,267.4481,247.2813,74.4354,535.3856,167.8868,208.9611,186.3500,248.8153,220.9134,227.8027,263.6474,56.4854,130.2564,1…	0.711859
BLCA	A7XN	4:146463793,Nonsense_Mutation,C,T	NoESE	outframe	SMAD1	388.464	340.1426,624.4628,424.1782,79.7546,597.7624,495.5736,319.1373,508.9544,583.1078,453.3635,534.9404,426.4866,437.3808,282.9375,302.2634,488.6574,218.6040,393.6916,678.5890,231.1688,761.5863,465.1781,273.5043,456.6432,283.1230,525.9759,152.5424,589.3980,230.8157,515.9677,284.9282,292.9134,1151.3053,458.6288,521.0479,544.5890,585.1635,350.1190,744.8780,651.6736,577.8420,649.0314,600.0809,309.6234,806…	0.676619
BLCA	A9RC	5:82836783,Nonsense_Mutation,C,G	NoESE	outframe	VCAN	5503.32	2751.7581,3903.0030,7369.0350,577.9141,443.2605,4928.4164,5688.3675,5353.2494,1992.2138,2003.3917,414.5903,1284.2842,2328.0356,96.1546,429.1570,1735.9024,1118.0601,335.2804,1050.8451,252.4675,12411.1218,3750.6645,6261.1586,758.4811,4095.8202,776.3376,238.2567,644.2049,404.2296,3252.7895,1304.1883,7957.7053,3240.8098,898.8180,1912.9178,22793.7163,1641.2884,316.8121,1955.8919,6482.7379,3136.7930,12…	0.177559
BLCA	A47X	11:47254498,Nonsense_Mutation,C,G	NoESE	outframe	DDB2	328.499	1380.1847,327.4568,635.2068,615.9509,692.5946,886.2407,832.8172,174.8651,459.3148,762.0124,600.8356,684.5978,703.7508,411.5120,1310.2834,461.3861,511.5333,1250.5841,199.1725,911.6883,592.0881,1135.5662,706.5527,564.8126,1030.7571,872.2975,152.0581,544.4744,435.0453,412.0816,1181.2901,407.1991,550.8791,990.0709,631.6170,823.2307,690.5808,321.9667,476.5758,1181.1959,1707.3008,629.3221,119.1535,690.…	0.876153
BLCA	A1AG	2:136519444,Nonsense_Mutation,C,T	NoESE	outframe	UBXN4	2189.24	1629.4312,1870.2993,2156.9459,1761.9632,3649.4406,1561.0294,1467.4487,3308.6729,4603.8197,3992.0859,3077.8524,2543.9633,2153.8462,3150.9958,3700.5881,2053.1401,4682.4976,3286.7991,3555.9296,1979.7403,2801.3433,1728.3360,3106.3628,4379.8883,2992.9022,1942.2869,5121.5496,3274.9326,4096.6767,1767.9877,2050.7490,2253.7683,2319.6590,4332.3877,1194.5799,4213.2656,2924.8414,2808.0888,2794.2059,2667.1681…	0.731374
BLCA	A9R7	11:9055266,Nonsense_Mutation,C,A	NoESE	outframe	SCUBE2	436.286	45.9264,665.9466,78.4730,546.0123,65.5301,7163.1418,112.2081,824.5875,63.1771,26.0034,404.9806,714.5097,94.7235,4215.6957,6554.0195,800.0906,1321.2617,39.2734,2821.8182,140.2213,895.8001,279.2023,2677.6779,1817.0347,126.2631,5094.4310,31.4465,858.9124,141.2082,931.2137,2681.6648,68.7267,74.7045,161.8790,3723.2625,73.2064,6088.8184,89.7821,581.5720,150.2389,44.9188,3250.5729,102.5105,860.5128,20.4…	0.530609
BLCA	A3NA	17:7578275,Nonsense_Mutation,G,A	NoESE	outframe	TP53	437.293	2114.0506,1319.5363,1429.4804,2338.6503,1306.3399,453.5017,1594.9579,1794.9988,737.1396,2073.8666,3380.5331,1039.4151,337.8304,933.1670,1488.2344,1834.6837,2676.9860,903.2892,385.9740,842.8684,1267.9426,1719.8481,2677.0302,1306.3880,3297.9917,331.7191,100.6289,3053.1722,2707.9646,2192.6017,2400.6393,1601.8913,1188.0759,3067.9149,1943.3870,1655.4322,549.6542,1833.7721,1093.0103,687.9917,1256.2762,…	0.916626
BLCA	A2LB	4:167921549,Nonsense_Mutation,G,A	NoESE	outframe	SPOCK3	19.2239	0.0000,7.9437,6.3627,8.5890,0.5328,0.0000,3.6431,23.4613,5.9762,0.0000,2.7456,118.6829,5.7216,2.2104,2.1387,14.4705,0.0000,18.6916,3344.4141,1.5584,6.1636,6.3796,108.2621,25.9088,0.0000,10.1010,150.6053,2.6954,0.0000,0.3848,6.7258,0.0000,10.1225,92.6714,0.0000,56.1726,8.7848,30.5313,65.7706,71.0041,2.6670,16.0424,1.6175,38.1799,8.2051,60.8300,6.2213,35.3944,0.0000,0.0000,0.6605,0.4085,175.5281,19…	0.600893
BLCA	AA51	1:155160209,Nonsense_Mutation,G,C	NoESE	outframe	MUC1	519.216	458.3074,44039.4140,26239.6607,7995.0920,7960.0426,9275.4763,3916.3540,2345.8200,3403.4543,139.6269,2169.0485,2824.7497,1638.2708,2574.0685,8878.9877,4436.3187,2835.0951,761.0981,220.2118,11148.5714,3649.9900,27492.8230,3960.1140,2488.8673,11364.7476,8358.6160,170.4600,1423.1806,1010.5740,62915.7599,1589.1165,4020.6974,185.9350,326.2411,56398.9160,6353.2212,5859.4436,730.7692,7734.3077,2554.3437,…	0.815589
BLCA	AAN4	2:10016135,Nonsense_Mutation,C,G	NoESE	outframe	TAF1B	154.185	213.3665,571.9462,167.5504,333.7423,339.9041,272.1010,189.4422,317.8228,357.2923,234.0305,166.1107,217.5853,311.5067,235.4129,355.0169,281.6180,269.4791,99.2991,435.3741,284.1558,286.6061,133.9713,2802.4691,359.4851,339.5110,218.6155,424.6973,278.5265,535.3474,291.6506,267.8080,191.2261,231.7528,251.5366,435.0497,416.0584,216.2030,243.4576,351.8204,221.4366,300.0333,336.4330,316.4847,210.2510,153…	0.874923
BLCA	A9T8	8:95504025,Nonsense_Mutation,G,A	NoESE	outframe	KIAA1429	593.091	721.9059,1172.5779,1321.3150,2008.5890,1285.0293,1163.2593,1039.0178,1697.6617,935.7045,842.2838,1186.1126,854.4205,1093.4520,1269.9033,725.7173,1281.1950,2105.3552,816.5888,1959.7447,1665.9740,1619.4784,934.0776,1038.9364,1231.3173,1092.6656,1143.5828,1455.2058,1591.1950,927.4924,1577.9146,1573.8306,1389.4263,986.1481,1578.2506,502.9810,1283.4021,1480.2343,1283.1086,775.1533,1413.1628,1119.2355,…	0.968899
BLCA	A5NE	12:57867440,Nonsense_Mutation,G,C	NoESE	outframe	ARHGAP9	74.9354	785.5332,139.4560,276.7762,13.4969,28.7693,152.9885,543.5535,55.9944,143.8560,58.2250,19.6770,31.8418,170.3751,109.4173,1335.2344,138.5828,30.2071,74.1822,74.9001,151.1688,669.5180,681.5524,32.2887,25.2611,98.5804,32.4676,22.7603,82.6595,12.9909,844.9404,90.4922,159.7300,275.9723,66.6667,171.9964,41.2567,1299.1703,7.1372,458.8281,27.0778,668.0742,259.8876,74.4036,17.7824,76.9231,77.8852,652.9279,…	0.600898
BLCA	A6AW	2:168102694,Nonsense_Mutation,G,T	NoESE	outframe	XIRP2	0	0.4784,0.4413,0.0000,0.0000,0.0000,0.0000,0.0000,0.6256,5.9762,0.0000,4.5761,0.0000,0.0000,0.0000,0.0000,0.5566,0.0000,0.0000,3.3663,0.0000,6.5488,0.0000,0.0000,3.5625,0.0000,0.7215,0.0000,0.8985,0.0000,0.3848,1.8343,0.4499,4.2621,10.8747,0.0000,0.3174,0.4880,0.7930,1.0440,0.3009,4.4449,1.8334,0.0000,0.0000,1.0256,0.5685,0.0000,0.0000,0.0000,0.4287,0.0000,0.0000,1.6328,0.4282,0.0000,0.0000,0.0000…	0.775011
BLCA	A6FZ	2:33568000,Nonsense_Mutation,C,T	NoESE	outframe	LTBP1	1192.11	1020.9061,5587.9494,2452.8102,26300.6135,1259.9893,3331.8717,824.0737,990.6937,2472.8723,1370.8310,1241.0252,247.9797,3127.1456,621.1363,571.0212,3402.2351,1290.1610,816.5888,2011.3612,923.1169,8424.0614,2904.3062,1568.8509,1153.2669,3164.0379,1191.2020,2233.4140,955.0764,1300.3021,3092.3432,1056.5576,3125.3093,7751.1987,1447.7541,2152.1229,1066.9629,5449.9756,436.5583,1848.8842,1241.3689,2637.62…	0.63759
BLCA	A43P	3:9796493,Nonsense_Mutation,G,A	NoESE	outframe	OGG1	670.462	441.1424,429.8423,404.0297,222.0859,214.1716,379.1657,485.2636,403.5348,209.1675,163.9344,285.0880,326.1368,231.4050,139.9951,358.5814,446.9156,474.1719,316.5888,140.2623,553.2468,260.4263,476.8740,240.2659,200.2073,296.1356,313.1324,288.6199,219.2273,541.6918,470.9504,623.0511,337.0079,270.6446,315.3664,573.8031,258.0133,388.9702,271.2133,221.3232,251.8240,386.2651,335.0258,316.1450,610.0994,370…	0.0606246
BLCA	A3PH	1:35485180,Nonsense_Mutation,G,A	NoESE	outframe	ZMYM6	400.5	312.3953,401.8451,405.0901,315.3497,558.5242,296.7431,303.8362,332.2593,338.9453,403.6631,370.6922,462.6752,272.7273,339.6945,701.5006,424.1078,420.5583,807.2839,455.5944,530.9091,355.3684,317.4641,276.3818,404.5243,358.2453,221.5160,415.4964,291.1950,586.4955,304.8249,596.1480,490.4387,434.7363,477.1489,201.6332,526.8930,333.3626,563.8898,397.2491,326.4866,355.6128,300.2275,305.2217,184.1004,351…	0.384401
BLCA	A4AB	15:59205829,Nonsense_Mutation,C,A	NoESE	inframe	SLTM	1126.65	1216.0934,2065.3612,1484.6235,1336.1963,2703.2499,1205.8775,981.4565,2820.9901,1916.6574,2171.8485,2925.9275,2035.4601,2262.5556,2226.6595,3025.4857,2107.1262,2596.2205,3432.2430,1906.1645,2645.1948,1631.0351,1461.4567,2184.2355,2184.1146,2078.0757,1575.0418,2250.3632,2136.5678,2123.2628,1531.3582,1877.7132,2047.6940,2060.7352,2847.7541,926.4679,2358.6163,2568.5700,3933.3862,2042.5421,2237.2320,2…	0.955898
BLCA	A2EJ	11:83641425,Nonsense_Mutation,G,C	NoESE	outframe	DLG2	0.6925	4.7840,55.1646,24.3902,1.2270,53.8093,87.9684,40.8029,19.7075,8.1106,1.1306,1.8304,4.8245,5.7216,1.4736,3.5644,62.3344,10.3340,9.9299,2.2442,5.1948,40.4484,60.6061,25.6410,3.8863,12.6183,0.0000,11.6223,8.9847,17.2205,49.6345,15.2858,36.4454,9.5898,16.0757,22.4029,51.7296,40.5076,27.3592,3.6539,0.6017,19.5577,10.5422,30.7319,30.3347,66.6667,2.2740,16.1754,52.6600,40.8935,12.0030,68.6922,1.2255,4.8…	0.831024
BLCA	AA53	16:30005886,Nonsense_Mutation,C,A	NoESE	outframe	HIRIP3	228.65	416.2082,866.3043,430.5408,249.0798,403.3031,389.5744,630.9884,687.5733,364.9760,267.3827,530.8220,420.6971,405.5944,614.5050,429.8699,621.1180,325.5212,607.4766,510.2742,324.6753,321.6614,623.0728,583.0959,476.0748,358.4385,706.3518,684.2615,607.3675,424.4713,545.2097,984.4084,516.9854,251.4651,826.9504,575.9711,444.6208,369.4485,540.4441,454.1302,408.8755,343.1492,347.8919,221.0541,720.1883,481…	0.950039
BLCA	A3QK	8:70588853,Nonsense_Mutation,G,A	NoESE	outframe	SLCO5A1	100.938	6.6976,3.9718,4.2418,0.0000,1.0655,3.8247,10.9294,244.9363,0.0000,1.1306,2.2880,1.4474,5.7216,2.9473,7.1289,3.3393,0.7949,0.0000,7.8547,2.5974,25.8100,5.3163,0.0000,0.6477,3.9432,0.7215,13.5593,0.8985,12.0846,18.4686,12.2287,8.0990,4.7949,2.8369,0.7227,0.6347,143.9727,1.1895,2.6099,1.2035,14.6683,26.1263,2.1566,5.2301,5.1282,7.9591,8.0877,22.8769,1.7182,4.2868,7.2655,0.8170,0.4082,2.5689,0.0000,1…	0.0279753
BLCA	A51V	5:137727291,Nonsense_Mutation,C,G	NoESE	outframe	KDM3B	916.359	766.3972,2154.0658,1178.1548,1062.5767,2355.3543,1525.5143,760.6834,3205.1302,1486.3700,1170.7179,2949.2653,2005.0657,1260.6484,957.1246,1276.0649,2864.0442,3153.8595,2166.4720,2520.5134,2447.7922,2173.8146,1508.7719,1705.6030,1643.2678,1741.7192,1262.6308,2366.5860,1214.7350,1666.1631,1708.3494,1811.6784,967.8290,1445.9243,1386.7612,679.3135,2544.9064,1730.6003,1429.8176,923.3981,2711.9970,1731.…	0.901813
BLCA	A2EO	8:37728859,Nonsense_Mutation,G,T	NoESE	outframe	RAB11FIP1	1077.66	293.2593,30205.9072,1046.6596,2651.5337,6475.2264,726.1492,1499.5082,3963.4003,1499.6030,1920.2940,2829.8304,2432.9996,297.5207,4284.2196,2011.7626,4142.4564,3890.7536,1382.0093,592.4679,4730.3896,1489.2730,5929.2929,6323.8367,2234.6369,1922.7129,3349.2184,989.8305,1342.3181,1700.6042,4645.2482,1732.8034,4650.1687,499.7336,1542.3168,3866.3053,4674.7064,1275.2562,5596.3521,2203.3146,4133.2832,2083…	0.798134
BLCA	A2I2	9:130496823,Nonsense_Mutation,G,A	NoESE	outframe	TOR2A	263.876	570.2531,455.4386,247.0838,218.4049,178.4763,404.8732,384.7135,300.3050,493.0377,412.0972,174.3476,454.9512,495.8678,417.7750,305.1150,310.5590,311.2126,412.3832,249.1058,682.5974,322.0466,400.8506,300.0950,258.7645,302.0505,564.9371,262.4697,372.8661,429.9094,424.3940,794.2525,736.5579,468.8332,326.2411,577.4164,144.7160,495.3636,280.7296,393.0575,252.4257,320.9245,292.4308,516.5117,422.0711,204…	0.787959
BLCA	A41R	7:6476042,Nonsense_Mutation,G,A	NoESE	outframe	DAGLB	837.599	693.2019,731.7027,896.0764,602.4540,470.4315,605.3975,1345.0399,455.7754,631.3444,832.6738,356.4744,558.6781,525.1113,482.9832,675.8154,486.9877,1049.2992,520.4439,439.8625,748.0519,436.8431,571.5045,457.7398,476.7225,503.5489,751.0850,550.6053,593.8904,1124.4713,559.8307,473.2498,481.4398,432.6052,435.9338,533.3333,387.4960,632.5037,312.0539,528.7746,416.3971,445.8273,543.1513,429.7075,662.6569,…	0.124463
BLCA	A3YL	2:36994239,Nonsense_Mutation,G,T	NoESE	outframe	VIT	0	7.1760,7.9437,45.5992,15.9509,0.0000,89.6076,0.7286,0.0000,0.4269,0.0000,4.1184,0.0000,0.0000,0.0000,2.8515,228.7451,0.0000,1.1682,0.0000,0.0000,8.8601,149.3886,4.7483,1.9432,13.0126,0.0000,0.0000,1.7969,0.0000,138.1301,1.8343,7.6490,9.5898,4.2553,1.4453,0.9521,244.0215,0.0000,1.0440,0.0000,86.2318,0.4584,7.5482,20.3975,9.7436,0.0000,21.7746,314.2333,0.0000,15.4324,87.8468,0.4085,4.8985,1.7126,0.…	0.816482
BLCA	A43X	11:116732089,Nonsense_Mutation,G,A	NoESE	outframe	SIK3	378.188	921.3988,1062.6901,613.9979,1515.3374,982.4188,479.7283,649.9326,697.5835,375.2209,422.8378,550.4990,553.8536,643.9924,277.0430,307.2536,810.3475,632.7592,700.9346,500.4559,694.0260,1000.0395,734.1839,495.7265,364.6668,519.7161,1610.3954,367.5545,441.1500,575.5287,1079.6460,481.1984,474.2407,641.9819,394.7991,393.1346,695.0175,806.7350,430.2141,314.2372,592.4032,857.4286,593.5704,738.1049,760.983…	0.814655
BLCA	AA4V	1:150300860,Nonsense_Mutation,G,T	NoESE	inframe	PRPF3	3816.77	930.4884,1959.0039,815.4825,717.7914,1007.9915,813.5712,979.9993,1917.5725,827.7057,751.2719,1099.1676,784.4651,1024.1577,1191.4323,1774.3718,1104.7664,953.9083,1520.4439,1083.6665,1524.6753,721.9083,843.1685,783.4758,1183.7098,1342.6656,1979.0836,777.7240,894.8787,1956.1934,991.5352,790.5839,770.7537,971.7635,992.9078,841.1924,546.1758,2080.0390,2608.6439,1907.3470,789.1689,675.1861,634.8224,913…	0.00073268
BLCA	A6ZA	1:43004857,Nonsense_Mutation,C,G	NoESE	inframe	CCDC30	48.1986	11.4816,96.2070,25.4507,14.7239,21.3106,22.9483,29.8736,43.1688,23.9049,18.0893,46.2181,41.9732,40.6866,79.5762,52.7535,59.5516,18.6807,82.3598,23.2835,99.7403,18.4907,24.4551,27.5404,19.7555,24.0536,25.2526,6.2954,69.1824,74.3202,24.6249,78.8750,40.9449,15.4502,37.3522,57.0912,33.0054,23.4261,28.1523,18.2696,19.2554,16.4463,15.1257,27.4970,28.7657,34.8718,23.3087,37.9501,24.1718,67.6976,105.4549…	0.269818
BLCA	A9T8	3:127801372,Nonsense_Mutation,C,A	NoESE	outframe	RUVBL1	2419.24	1907.7453,881.8519,1620.7423,1689.8896,2363.1593,1112.2868,1871.2157,1407.8017,2683.6576,1204.4488,1407.4608,1235.5518,1729.2689,1319.2663,470.1978,1172.4827,1107.7817,1304.6320,1558.2748,835.8442,1225.1370,1024.1095,1184.8338,2093.6313,1835.8793,4124.2284,1461.7676,3229.6496,1299.6103,1271.0235,1554.5216,2517.8268,1552.2163,1658.2931,1594.6811,1247.5246,1137.6232,896.4830,2149.4715,1131.7518,107…	0.14063
BLCA	A2EJ	2:128255777,Nonsense_Mutation,C,A	NoESE	outframe	IWS1	787.396	1102.7125,1123.1505,1229.0562,1014.7239,1277.0378,1042.5076,1190.5716,1722.3743,1315.6210,1193.3296,924.3624,1359.5465,1338.2072,913.6525,955.9793,883.8131,1334.6768,950.9346,1213.8299,681.5584,1068.6092,1106.8581,941.1206,1828.1920,1239.3533,1067.1034,1904.6005,1489.6676,1256.1934,905.3482,905.5335,1003.3746,997.3362,1772.1040,768.2023,1628.3719,1434.3582,1143.5369,1343.5991,1592.1775,1136.1262,…	0.929716
BLCA	A3IE	2:168103798,Nonsense_Mutation,C,T	NoESE	outframe	XIRP2	0	0.4784,0.4413,0.0000,0.0000,0.0000,0.0000,0.0000,0.6256,5.9762,0.0000,4.5761,0.0000,0.0000,0.0000,0.0000,0.5566,0.0000,0.0000,3.3663,0.0000,6.5488,0.0000,0.0000,3.5625,0.0000,0.7215,0.0000,0.8985,0.0000,0.3848,1.8343,0.4499,4.2621,10.8747,0.0000,0.3174,0.4880,0.7930,1.0440,0.3009,4.4449,1.8334,0.0000,0.0000,1.0256,0.5685,0.0000,0.0000,0.0000,0.4287,0.0000,0.0000,1.6328,0.4282,0.0000,0.0000,0.0000…	0.775011
BLCA	A1AC	4:76434446,Nonsense_Mutation,G,A	NoESE	inframe	RCHY1	431.222	299.9569,489.4200,373.2768,184.0491,334.0437,208.7201,320.5946,259.6387,203.1913,210.2883,299.2738,332.4086,544.1831,321.2520,235.9651,320.5770,349.3689,302.5701,583.2106,667.0130,285.4504,274.8538,262.1083,337.7864,164.0379,176.7683,533.6562,352.2013,268.5801,258.5610,293.4882,156.1305,213.1060,305.9102,201.6260,355.4427,337.2377,512.2918,334.0728,222.3392,328.9254,300.2229,359.0780,141.7364,300…	0.0918699
BLCA	A2EO	1:115236063,Nonsense_Mutation,C,A	NoESE	outframe	AMPD1	1.4682	1.4352,0.4413,0.0000,1.2270,0.0000,6.0103,0.0000,2.1897,0.0000,0.0000,0.4576,0.0000,0.0000,0.3684,2.8515,1.1131,0.0000,0.5841,0.0000,4.6753,3.8522,0.5316,1.8993,0.6477,2.3659,0.0000,0.4843,0.0000,0.3021,4.6172,0.6114,7.6490,1.5983,0.4728,10.8401,0.0000,5.8565,0.0000,1.0440,0.0000,5.3339,1.3751,1.0783,0.0000,0.0000,0.0000,14.9312,9.0644,0.6873,2.1434,5.9445,0.0000,0.0000,1.7126,0.0000,0.5737,4.635…	0.272288
BLCA	A2I1	17:7578275,Nonsense_Mutation,G,A	NoESE	outframe	TP53	453.543	2114.0506,1319.5363,1429.4804,2338.6503,1306.3399,453.5017,1594.9579,1794.9988,737.1396,2073.8666,3380.5331,1039.4151,337.8304,933.1670,1488.2344,1834.6837,2676.9860,903.2892,385.9740,842.8684,1267.9426,1719.8481,2677.0302,1306.3880,3297.9917,331.7191,100.6289,3053.1722,2707.9646,2192.6017,2400.6393,1601.8913,1188.0759,3067.9149,1943.3870,1655.4322,549.6542,1833.7721,1093.0103,687.9917,1256.2762,…	0.910354
BLCA	A3B7	3:169502469,Nonsense_Mutation,A,T	NoESE	outframe	MYNN	301.105	285.1265,341.5790,285.2598,257.6687,905.7006,292.8638,286.3492,382.2632,406.3826,268.5133,412.7599,340.1278,333.1214,397.5125,355.7298,399.0516,399.4491,484.2290,580.4054,423.8961,317.8092,332.2701,295.3466,571.9375,297.3186,411.2569,524.9395,630.7278,273.1118,305.8869,472.6383,357.2553,459.2435,351.3002,226.9196,353.8559,662.2743,975.0198,281.3520,303.2719,315.1461,323.1407,437.2557,171.5481,293…	0.708085
BLCA	A3JZ	18:47101864,Nonsense_Mutation,C,T	NoESE	outframe	LIPG	1491.2	281.2993,252.4330,609.7561,2327.6074,34.0970,292.8638,189.4422,34.1498,1197.8519,38.4388,26.0523,1143.6745,1276.9030,15.6835,382.9115,1038.9652,9.3458,3587.0678,302.8571,268.5006,383.8384,295.3466,295.3607,506.3091,74.3148,2684.7458,32.3450,1119.6375,159.2920,71.5378,2166.9291,398.5083,247.7541,372.1771,39.6699,211.3226,200.6344,147.2008,1092.1399,149.3499,256.6791,2915.2177,166.8410,156.9231,729…	0.110244
BLCA	A2PC	1:160520800,Nonsense_Mutation,G,T	NoESE	outframe	CD84	11.3065	116.2513,162.4045,30.7529,3.6810,7.4587,32.7833,40.8029,34.0971,12.3793,8.4794,2.7456,3.3772,31.7864,5.1577,46.3376,37.8459,11.1289,6.4252,37.5903,39.4805,384.4528,45.7204,13.2953,1.2954,36.6719,7.9365,4.8426,11.6801,2.7190,286.2639,5.5029,40.0450,25.5727,11.8203,24.5709,6.9819,183.0161,0.7930,90.8260,7.5216,89.7878,74.2536,80.3343,1.0460,42.0513,10.2331,539.3888,169.2025,4.8110,13.7177,33.6856,5…	0.673269
BLCA	A6AW	17:73240753,Nonsense_Mutation,C,A	NoESE	inframe	GGA3	1183.77	898.4356,1345.5740,920.4666,806.1350,1321.7901,889.5191,826.2596,1422.0693,905.8234,1369.7004,977.4446,1136.1718,868.4043,762.2367,1511.3171,1186.0237,1116.4702,1410.6308,839.8906,1581.8182,688.3939,741.6268,759.7341,1113.1083,888.0126,999.2821,999.5157,1680.1438,1999.0937,1110.4271,869.4589,710.4612,695.7912,1027.4232,810.1174,898.1276,881.4056,2544.8057,734.4382,892.9673,1302.3669,690.2834,714.…	0.26779
BLCA	A20X	7:105615295,Nonsense_Mutation,G,T	NoESE	outframe	CDHR3	30.5497	4.2147,5.6312,1.1983,2.7853,2.1311,6.3982,17.8294,23.1986,0.4269,26.0882,4.2283,3.9030,3.4901,2.5789,5.7031,13.9418,15.7276,6.4252,10.9825,11.3610,7.7314,14.7741,4.2355,7.6140,10.9109,1.4430,1.6174,3.5939,25.5317,5.7791,8.3705,1.9438,4.0490,7.3144,1.4453,2.1866,13.6018,31.9984,9.4167,0.9628,27.2741,8.8050,1.1376,4.9372,7.7385,8.1012,6.6568,20.3906,6.4296,2.5721,28.7715,28.9257,2.2451,5.3477,13.23…	0.0473995
BLCA	A9KT	11:618728,Nonsense_Mutation,G,A	NoESE	outframe	CDHR5	21.4811	13.8736,0.4413,60.4454,1.2270,2.6638,0.0000,0.7286,35.0356,0.4269,0.0000,11.0964,0.6357,2.2104,3.5644,1.6697,2.3848,0.5841,1.4026,102.3377,1.1557,150.4519,11.3960,6.4772,1.1830,11.5441,0.0000,1.7969,6.6465,14.6210,5.5029,0.4499,0.0000,0.9456,0.0000,57.7594,5.3685,0.0000,9.9178,0.3009,5.7784,2.7501,0.5392,1043.4100,3.0769,0.0000,9.0209,0.8633,23.3677,2.1434,9.2470,3000.4085,0.8164,69.3616,5.2957,1…	0.177232
BLCA	A51V	6:16327170,Nonsense_Mutation,G,A	NoESE	inframe	ATXN1	183.272	514.2802,511.9271,334.0403,473.6196,1030.9004,552.3979,641.1891,246.8132,471.2672,904.4658,600.8356,304.4265,638.9065,750.0792,198.1821,703.4885,77.1076,614.4860,1010.1690,120.5195,1225.7803,588.5167,371.3200,361.7521,433.3596,334.7775,191.2833,569.6316,90.6344,887.6491,266.5851,424.2970,762.3868,155.5556,298.4643,465.2491,675.4514,1007.9302,360.6942,979.9173,398.2665,1007.4655,236.1504,120.2929,…	0.81748
BLCA	A6AW	21:18931335,Nonsense_Mutation,G,T	NoESE	outframe	CXADR	231.504	143.9985,1420.1565,79.5334,93.2515,1935.5354,250.2455,42.2602,956.9094,373.5134,1231.7694,486.8919,268.2427,137.9530,295.4634,34.9314,445.8024,1795.3350,158.2944,2145.1715,294.5455,198.0047,220.0957,530.8642,412.2743,1688.8801,973.3080,1320.5811,431.2668,486.4048,44.6326,792.4182,1630.5962,506.1268,846.8085,407.5881,2013.3291,167.8868,623.7113,147.2008,683.8661,583.1759,212.2186,3430.1119,322.698…	0.72019
BLCA	A20V	10:26492008,Nonsense_Mutation,C,T	NoESE	outframe	MYO3A	0	0.0000,0.4413,1.0604,0.0000,0.5328,2.1856,253.5611,43.1688,0.8537,4.5223,0.9152,16.4033,7.6287,0.0000,0.0000,2.2262,0.0000,0.0000,0.0000,712.7273,0.3852,0.5316,11.3960,0.3239,0.3943,72.1503,1.4528,0.8985,4.5317,1.5391,0.6114,6.7492,0.0000,0.0000,1.4453,0.0000,468.5212,47.9778,0.0000,0.0000,31.1146,5.9586,2.1566,139.1213,13.8462,1.7055,34.5283,2.1582,0.3436,6.4302,1.3210,364.3791,0.0000,2.9971,0.0…	0.561837
BLCA	A1A6	7:86468800,Nonsense_Mutation,C,G	NoESE	outframe	GRM3	0.6741	0.0000,1.3239,4.2418,0.0000,2.1311,141.5144,5.8290,109.4862,0.8537,1.1306,1.8304,1.9298,0.0000,238.3601,0.0000,11.1311,4.3721,15.1869,4.2079,11.9481,0.3852,1.5949,0.0000,2.2670,0.7886,0.0000,384.5036,0.0000,13.2931,3.4629,9.1715,2.2497,0.0000,5.6738,1.4453,6.6646,3.9043,7.1372,1.5660,1.2035,0.4445,1.3751,0.0000,2.0921,1.0256,1.1370,0.3111,0.0000,2.0619,0.4287,3.9630,2.4510,20.0020,1.2845,15.8870,…	0.642825
BLCA	AA3B	6:32138789,Nonsense_Mutation,G,A	NoESE	inframe	AGPAT1	909.073	2518.2892,2356.4006,3183.7540,1665.7669,1528.5615,1940.3918,2744.0708,2200.1564,1593.7711,928.7337,1078.9643,2311.0843,1798.6205,1004.1133,1940.4261,1931.9704,1307.1554,2108.0216,2104.0935,2257.7625,2891.2653,1099.5726,1794.0928,1496.2185,1965.3678,1503.3947,1312.7224,795.4441,1673.5629,1223.4057,2150.0562,2524.9920,1069.7352,2737.1780,1983.0720,2081.0395,956.8874,1376.8863,1410.4099,1212.3614,24…	0.95066
BLCA	A1A3	17:7578275,Nonsense_Mutation,G,A	NoESE	outframe	TP53	1012.54	2114.0506,1319.5363,1429.4804,2338.6503,1306.3399,453.5017,1594.9579,1794.9988,737.1396,2073.8666,3380.5331,1039.4151,337.8304,933.1670,1488.2344,1834.6837,2676.9860,903.2892,385.9740,842.8684,1267.9426,1719.8481,2677.0302,1306.3880,3297.9917,331.7191,100.6289,3053.1722,2707.9646,2192.6017,2400.6393,1601.8913,1188.0759,3067.9149,1943.3870,1655.4322,549.6542,1833.7721,1093.0103,687.9917,1256.2762,…	0.767506
BLCA	A9PB	1:151288551,Nonsense_Mutation,G,C	NoESE	outframe	PI4KB	3029.07	1873.4153,4328.4321,1787.9109,1476.0736,1905.1678,2077.9121,2314.1098,3024.0088,1910.2543,2368.5698,1587.8899,1903.2686,1993.6427,1798.2007,2038.1394,2532.8925,1521.0863,3129.0888,3803.3523,1749.6104,2316.7325,1851.1430,1535.6125,3134.3211,1280.3628,1773.4552,2317.1913,1657.6819,6383.3837,1951.5198,3785.3867,1939.7075,2702.1843,1691.2530,1720.6865,1515.7093,5752.0742,1871.5305,1467.3105,1367.4314…	0.144168
BLCA	A78K	12:31106947,Nonsense_Mutation,C,T	NoESE	inframe	TSPAN11	53.4539	201.8849,73.6999,127.2534,28.2209,13.8519,139.8752,56.1040,142.0192,31.1617,28.8298,48.9638,24.6050,47.0439,79.2078,59.8824,135.2434,18.2832,115.6542,30.8577,60.2597,545.8613,337.5864,33.2384,44.6927,96.2145,9.3795,81.3559,21.5633,334.1390,269.7191,297.1568,178.6277,199.2541,33.5697,108.4011,24.4367,825.2806,2.7756,107.5297,55.6600,216.0240,404.7279,40.9759,178.3473,209.7436,358.1580,145.2679,461…	0.617219
BLCA	A9PF	1:180904939,Nonsense_Mutation,C,T	NoESE	outframe	KIAA1614	19.3091	39.6402,66.7359,58.5684,14.5644,18.3910,60.4960,40.8831,16.2509,49.1885,29.0616,13.1378,14.7196,21.8754,9.0113,18.8772,121.6523,54.3688,22.7220,177.7516,35.5273,114.1224,153.6310,15.0237,11.8371,38.3912,22.8212,2.5521,32.1294,34.6133,99.3998,54.6805,47.8695,39.0783,39.1915,16.6070,11.7010,50.3953,15.9199,22.0436,14.5348,52.7570,105.2293,18.6872,20.6328,177.6154,29.4770,33.9746,143.6840,37.9141,37…	0.670441
BLCA	A9R4	19:4501209,Nonsense_Mutation,C,G	NoESE	outframe	HDGFRP2	779.924	2416.8780,1938.2620,2170.7317,1373.0061,1593.5003,2458.1979,3506.1387,1718.9333,1716.8811,1409.8361,1959.0077,2029.6707,1047.6796,2611.2777,1908.3942,1849.9967,1335.8691,1620.3271,1409.6360,1698.7013,973.8443,1877.7246,1301.9943,1733.3009,1366.7192,2124.1058,1785.4722,2182.3899,1381.5710,2065.0250,1778.0495,1628.7964,1561.5344,1880.8511,2492.5023,1369.0892,2418.7408,901.2688,1473.5743,1235.6525,1…	0.981265
BLCA	A6TE	14:51224627,Nonsense_Mutation,C,A	NoESE	outframe	NIN	778.864	960.6277,1323.0668,892.8950,575.4601,1295.1518,684.0773,724.9809,1379.2133,899.8472,978.5189,266.3262,1044.9885,528.2899,344.0933,851.1852,906.6319,1011.9378,1235.9813,1923.8376,871.6883,1659.5416,954.2796,441.5954,662.9423,1520.5047,747.4774,479.9031,740.3414,574.0181,1256.6372,786.3039,611.0236,784.2302,969.7400,909.8464,1074.8969,1030.7467,723.2355,879.0291,1592.7792,1382.3758,1696.3738,591.45…	0.602077
BLCA	A6MB	14:102552188,Nonsense_Mutation,C,A	NoESE	outframe	HSP90AA1	1822.53	17652.0117,30489.2324,20301.1665,29262.5767,25660.6287,21440.7969,21378.5566,18157.8165,40461.5345,9602.6003,37190.9449,25390.4234,12590.5912,17266.9265,12057.7437,25176.4287,37671.4302,14331.1916,33545.1294,19210.3896,22426.5403,16012.7592,43076.9231,31541.7375,30268.5331,23522.4514,21984.5036,48977.5382,22805.4381,17991.9200,40410.2721,25827.6715,14222.6958,56016.5485,22684.7335,39265.9473,1972…	0.999905
BLCA	A6TC	10:129914118,Nonsense_Mutation,G,C	NoESE	outframe	MKI67	1753.91	6333.0622,2776.3220,3664.8993,1906.7485,3035.1625,990.6008,1380.7425,3116.9156,2767.8411,6045.7886,2428.9682,494.5121,1919.2626,1590.7868,1424.3450,4282.7089,2472.2125,922.3131,6287.3974,3160.0000,5104.5929,818.7135,1717.9487,1974.9008,7617.5079,4595.2547,2883.2930,1841.8688,2546.8278,2636.0139,2712.9318,2349.6063,2810.8684,3663.3570,2269.1960,801.0156,2012.6891,1338.6201,3292.1832,6691.5382,3543…	0.704299
BLCA	AA81	4:1808044,Nonsense_Mutation,C,T	NoESE	outframe	FGFR3	13.7741	187.5329,1639.4908,146.3415,10220.8589,16462.9728,5480.8143,52.4609,752.9522,5656.4872,29456.7552,2571.7411,13442.5280,2806.1030,3181.5737,4775.6193,2668.1360,1077.1215,25760.5140,179.8163,205.1948,996.1873,115.8958,4220.3229,3040.7254,5319.0063,3123.3879,6588.3777,15666.6667,3218.7311,522.8934,4058.6976,1155.0056,803.4097,5091.2530,2045.8898,12615.6776,30.2587,59329.8969,8858.1495,1106.2806,7703…	0.858617
BLCA	AA7W	11:59828763,Nonsense_Mutation,C,T	NoESE	inframe	MS4A3	0	0.0000,0.0000,0.0000,0.0000,0.0000,0.0000,0.7286,0.0000,0.0000,0.0000,0.4576,0.0000,0.0000,0.7368,0.0000,0.5566,0.0000,0.0000,0.0000,0.0000,0.3852,1.5949,0.0000,0.0000,0.0000,0.0000,0.4843,0.0000,0.6042,0.0000,0.6114,0.0000,0.5328,0.0000,0.0000,0.0000,0.0000,0.0000,7.3078,0.3009,0.4445,0.4584,0.0000,0.0000,0.5128,0.5685,0.3111,5.6113,0.0000,0.4287,0.6605,0.0000,0.0000,0.0000,0.0000,0.0000,0.0000,…	0.625174
BLCA	A42F	9:86495304,Nonsense_Mutation,G,A	NoESE	inframe	KIF27	12.3633	32.5312,53.3993,29.6925,15.9509,56.4731,59.0099,18.9442,129.5065,17.9286,69.5308,85.1146,21.2278,24.1577,35.7356,61.3081,26.1582,114.0715,93.4579,47.1281,177.1429,33.5144,18.0755,16.1443,37.5678,44.5584,31.7461,66.8281,37.7358,126.5861,18.8534,50.7490,30.5962,21.3106,23.6407,17.3442,45.3824,23.4261,67.4068,13.0497,58.3678,26.6696,27.5013,62.0030,17.7824,30.7692,35.8158,68.7456,25.0351,41.5808,103…	0.929061
BLCA	A9R7	X:114537871,Nonsense_Mutation,C,G	NoESE	outframe	LUZP4	0	0.0000,0.0000,0.0000,0.0000,0.0000,0.0000,0.0000,0.0000,0.0000,0.0000,0.0000,0.0000,0.0000,0.0000,0.0000,0.0000,0.0000,0.2805,0.0000,0.0000,0.0000,0.0000,0.0000,0.0000,0.0000,0.0000,0.0000,3.3233,0.0000,0.0000,0.0000,0.0000,0.0000,0.0000,0.0000,0.0000,0.0000,1.0440,0.0000,0.0000,0.0000,0.0000,0.0000,0.0000,0.0000,0.0000,0.0000,0.0000,0.0000,0.0000,0.0000,0.0000,0.0000,0.0000,0.0000,0.6623,0.0000,…	0.514725
BLCA	AA7R	17:7574021,Nonsense_Mutation,C,A	NoESE	outframe	TP53	710.725	2114.0506,1319.5363,1429.4804,2338.6503,1306.3399,453.5017,1594.9579,1794.9988,737.1396,2073.8666,3380.5331,1039.4151,337.8304,933.1670,1488.2344,1834.6837,2676.9860,903.2892,385.9740,842.8684,1267.9426,1719.8481,2677.0302,1306.3880,3297.9917,331.7191,100.6289,3053.1722,2707.9646,2192.6017,2400.6393,1601.8913,1188.0759,3067.9149,1943.3870,1655.4322,549.6542,1833.7721,1093.0103,687.9917,1256.2762,…	0.853365
BLCA	A41R	2:32475393,Nonsense_Mutation,G,A	NoESE	outframe	NLRC4	22.0653	71.2816,22.9485,28.6320,8.5890,10.1225,30.5977,36.4312,18.7691,25.6123,20.3505,5.4913,7.2368,19.0718,12.5259,14.2577,35.0631,5.9619,18.1075,15.1483,11.9481,147.9257,46.7836,12.3457,8.4204,24.8423,5.7720,4.8426,17.9695,8.7613,57.7145,23.2345,38.2452,44.2195,11.3475,18.7895,17.1374,62.9575,12.2918,61.0727,4.2121,41.7824,57.2944,19.9488,5.2301,11.7949,15.9181,110.1174,118.2691,12.3711,11.5743,19.815…	0.421878
BLCA	A9T0	18:77679372,Nonsense_Mutation,C,T	NoESE	outframe	PQLC1	1007.97	1306.5110,1209.2072,1702.0148,1847.8528,720.2983,1655.5545,2509.3810,1511.5352,1001.8697,1801.0175,872.1955,1517.7904,799.7457,336.7251,916.0577,539.3041,788.5642,715.5374,1090.6796,1679.4805,954.5831,1681.5524,807.2175,568.6989,976.3407,1300.8705,876.0291,1345.9119,765.8610,1279.7230,620.6053,810.3487,1569.5258,915.3664,2019.8735,796.8899,1942.4109,481.7605,1301.3180,976.3069,1676.6307,1650.0799…	0.569605
BLCA	A9PB	13:67477695,Nonsense_Mutation,G,A	NoESE	inframe	PCDH9	3.8573	2.8704,22.0658,59.3849,1.2270,0.5328,10.3814,10.2007,178.9317,2.5612,2.2612,0.0000,0.4825,12.0788,0.0000,3.5644,31.7238,0.0000,9.3458,15.7094,8.8312,76.6594,24.9867,1.8993,0.3239,10.6467,2.1645,0.9685,40.4313,0.0000,68.8726,7.3372,2.2497,12.7864,4.2553,3.6134,0.9521,21.4739,0.3965,3.1319,3.3095,25.3361,68.2950,77.6385,145.9205,36.4103,25.5827,8.7099,25.4667,3.8581,77.9392,0.8170,0.8164,5.5661,0.8…	0.547615
BLCA	A8OC	14:21991457,Nonsense_Mutation,G,C	NoESE	outframe	SALL2	47.1859	11.0032,116.5076,78.4730,23.3129,100.1598,200.5243,164.6690,766.4034,81.9595,177.5014,509.7722,230.1291,60.3942,128.2061,64.1597,281.6180,632.7592,26.8692,60.3128,591.1688,176.8175,295.5875,49.3827,487.0861,293.6519,765.1332,179.6945,134.1390,119.2766,116.7839,51.2936,72.9888,58.1560,363.5050,89.8128,141.0444,142.7439,20.3576,45.1297,104.9005,290.1391,108.3704,224.3724,293.3333,86.4764,222.7258,5…	0.796667
BLCA	A541	X:153940813,Nonsense_Mutation,G,A	NoESE	outframe	GAB3	70.8661	197.1009,88.7046,75.2916,4.9080,10.6553,81.9581,88.1635,21.2716,38.8454,20.3505,10.0673,18.8156,58.4870,22.4729,183.9244,84.0402,10.7315,34.4626,23.5641,45.1948,214.9546,161.6162,28.4900,9.0681,55.2050,10.1010,4.8426,27.8527,9.0634,166.2178,18.9544,52.1935,65.5301,36.4066,53.4779,20.3110,300.6345,2.3791,85.6062,8.4242,126.6807,74.7120,38.8192,12.0293,105.6410,37.5213,257.8739,237.8332,15.4639,35.…	0.256013
BLCA	A1AC	14:61285476,Nonsense_Mutation,C,T	NoESE	inframe	MNAT1	138.957	387.0258,129.3057,335.1007,224.5399,282.8982,291.7710,305.2935,184.8753,412.7857,100.0565,398.1165,260.5235,141.7673,220.3081,247.3712,267.7041,172.1010,152.4533,400.5891,207.7922,225.3556,257.3099,336.1823,415.5129,313.4858,310.9679,316.2228,421.3836,137.7644,181.9931,236.6249,201.5748,224.8269,180.1418,435.7724,269.4383,249.8780,421.0944,314.2372,262.9560,233.8038,319.9322,114.3011,1085.2510,18…	0.925535
BLCA	A2LB	17:29679408,Nonsense_Mutation,C,T	NoESE	outframe	NF1	1123.89	1049.1317,1997.3984,1134.6766,1128.8344,2257.3255,1171.4551,914.4231,2912.9585,2950.5426,2433.5783,3041.2440,1298.7577,1633.1850,1836.8836,1351.6307,1576.7270,2266.7247,1374.4159,2912.6867,1473.7662,2102.1631,759.1707,1838.5565,2338.5961,1506.3091,1678.9382,4221.7918,2095.2381,1567.9758,1307.8107,3217.3647,1183.3521,742.1417,2533.8061,1464.1373,2490.9553,1012.6891,1159.0008,1343.5991,1726.3633,23…	0.779901
BLCA	AATQ	11:125237800,Nonsense_Mutation,C,G	NoESE	outframe	PKNOX2	5.3908	12.9168,22.9485,34.9947,0.0000,1.5983,106.5456,67.0334,11.8871,7.6837,4.5223,8.6945,140.3932,22.8862,915.4945,4.9902,83.4836,1.5898,29.7897,1.9637,12.4675,103.6250,110.5795,15.1947,230.2648,26.0252,1.4430,3.3898,7.8550,60.7926,28.1260,12.1485,26.6383,20.8038,13.7308,197.3977,71.7423,3.9651,8.8738,2.4069,36.0040,15.1257,20.4879,0.5230,105.6410,40.3638,22.0857,79.4216,10.6529,29.5788,108.9828,0.000…	0.774614
BLCA	A6AW	2:47641447,Nonsense_Mutation,G,T	NoESE	inframe	MSH2	260.143	893.1732,1854.4119,840.9332,439.2638,994.1396,822.8598,800.7578,1587.2370,945.5225,550.0283,677.2557,514.2926,514.9396,737.9217,551.7733,809.2344,851.7607,429.9065,913.3880,1721.5584,520.4366,507.1770,598.2906,889.3207,1285.0946,1055.5594,2020.3390,1079.0656,1570.3927,984.6095,934.8823,1098.7627,456.0469,879.4326,734.2367,793.7163,1127.8673,429.0246,744.8780,736.5175,744.9717,888.7514,1391.5622,7…	0.977237
BLCA	A3WW	11:47073976,Nonsense_Mutation,C,T	NoESE	outframe	C11orf49	334.44	967.8037,390.5651,636.2672,420.8589,338.8386,465.5223,952.3116,1111.1285,664.6404,426.2295,348.2375,1280.9070,265.0985,732.3956,486.1878,453.5942,375.6014,1091.7056,774.5284,954.2857,457.2600,453.4822,509.9715,448.2228,386.0410,1091.6345,354.9637,729.5597,767.3716,497.4990,933.6594,470.6412,304.2088,526.2411,955.3749,726.4361,371.4007,872.7201,385.2277,726.2881,599.1866,427.6457,346.6774,1404.811…	0.861427
BLCA	A6AW	13:38320181,Nonsense_Mutation,C,A	NoESE	inframe	TRPC4	16.7064	9.0896,21.6245,37.1156,6.1350,5.3277,17.4844,5.1004,27.5280,4.2687,6.7835,7.3217,0.9649,12.0788,3.6841,3.5644,32.8369,3.9746,4.6729,17.9536,7.2727,94.3797,60.0744,9.4967,7.4488,12.6183,3.6075,0.9685,18.8679,3.9275,23.8553,18.9544,19.3476,14.3847,10.8747,5.0587,7.6166,21.4739,2.3791,23.4895,11.1320,13.7793,74.7120,5.9307,12.5523,62.5641,35.2473,10.2652,17.2656,5.1546,10.7170,97.7543,3.6765,4.4903,…	0.242504
BLCA	A5KF	10:96827444,Nonsense_Mutation,G,C	NoESE	outframe	CYP2C8	65.098	3.8272,6.6197,30.7529,2.4540,11.1881,5.4639,14.5725,1.2513,0.4269,4.5223,7.3217,83.9464,0.6357,18.4204,3.5644,3.3393,0.7949,8.1776,0.0000,1.0390,1.9261,5.8480,0.9497,100.0729,14.5899,1.4430,0.9685,0.0000,11.1782,5.3867,41.5775,40.0450,1.0655,5.6738,0.7227,28.2450,11.2250,7.9302,3.1319,3.9112,7.5564,7.3337,2.1566,1.0460,0.5128,6.8221,0.6221,6.4746,3.4364,3.8581,1.9815,11.4379,1.6328,0.4282,142.100…	0.0647896
BLCA	A6ZA	1:151196878,Nonsense_Mutation,C,G	NoESE	inframe	PIP5K1A	1256.57	880.7348,2177.4556,1325.5567,1144.7853,1483.7507,939.2403,1006.2297,2160.9447,1267.8113,1659.1295,816.8252,919.5513,1082.0089,596.0846,1574.0510,1212.7385,908.2002,1685.1636,1827.6176,1317.4026,1406.8352,988.8357,829.0598,2025.7469,1151.4196,1215.7331,1212.5908,1048.5175,2209.6677,1367.4490,1556.7105,938.5827,1090.0373,1292.1986,792.7733,1266.8994,3585.1635,1783.5052,767.3235,988.9432,1023.6693,1…	0.427913
BLCA	A3JZ	17:7578275,Nonsense_Mutation,G,A	NoESE	outframe	TP53	380.386	2114.0506,1319.5363,1429.4804,2338.6503,1306.3399,453.5017,1594.9579,1794.9988,737.1396,2073.8666,3380.5331,1039.4151,337.8304,933.1670,1488.2344,1834.6837,2676.9860,903.2892,385.9740,842.8684,1267.9426,1719.8481,2677.0302,1306.3880,3297.9917,331.7191,100.6289,3053.1722,2707.9646,2192.6017,2400.6393,1601.8913,1188.0759,3067.9149,1943.3870,1655.4322,549.6542,1833.7721,1093.0103,687.9917,1256.2762,…	0.925817
BLCA	AA75	15:52505468,Nonsense_Mutation,G,T	NoESE	outframe	MYO5C	235.489	45.2280,942.5947,636.2566,23.3129,710.4156,198.5190,364.9605,315.9052,361.2963,22.8265,822.9160,260.6392,150.8964,426.2962,925.7031,533.3267,307.0353,59.4451,34.7935,1443.6883,181.3015,416.1776,387.3409,501.3035,673.1546,346.7184,1025.5400,382.0755,496.2326,49.0535,159.5047,116.9134,26.9526,273.0780,337.4743,481.1108,840.7418,681.3997,566.5144,482.3919,554.4172,128.8850,1301.5609,317.9603,93.6462…	0.638615
BLCA	A8HH	17:7579415,Nonsense_Mutation,C,T	NoESE	inframe	TP53	355.835	2114.0506,1319.5363,1429.4804,2338.6503,1306.3399,453.5017,1594.9579,1794.9988,737.1396,2073.8666,3380.5331,1039.4151,337.8304,933.1670,1488.2344,1834.6837,2676.9860,903.2892,385.9740,842.8684,1267.9426,1719.8481,2677.0302,1306.3880,3297.9917,331.7191,100.6289,3053.1722,2707.9646,2192.6017,2400.6393,1601.8913,1188.0759,3067.9149,1943.3870,1655.4322,549.6542,1833.7721,1093.0103,687.9917,1256.2762,…	0.931771
BLCA	A1AC	6:41121535,Nonsense_Mutation,G,A	NoESE	outframe	TREML1	0.7	0.4784,1.7653,1.0604,1.2270,0.5328,2.7319,5.8290,1.5641,0.0000,0.0000,0.9152,0.4825,4.4501,1.4736,5.7031,3.3393,0.7949,0.5841,0.5610,0.0000,2.3113,5.3163,0.0000,1.2954,2.3659,2.1645,36.3196,1.7969,0.9063,9.6191,1.8343,3.1496,2.1311,2.8369,1.4453,0.6347,10.2489,0.0000,14.6157,0.0000,5.3339,7.7920,1.6175,0.0000,2.5641,3.4110,2.7996,18.5605,0.3436,1.7147,1.3210,0.0000,2.0410,0.4282,0.0000,0.0000,9.2…	0.867006
BLCA	A3N5	19:53311303,Nonsense_Mutation,G,T	NoESE	outframe	ZNF28	390.775	206.6689,452.7907,289.5016,166.8712,678.7427,411.9763,166.1263,773.9110,148.9785,309.7795,505.1961,240.7430,420.8519,503.9825,384.9581,500.9016,507.5587,261.6822,592.7484,467.0130,336.6851,245.6140,672.3647,765.2822,472.3975,323.9550,1105.0847,125.7862,1006.6465,280.1077,518.4959,215.9730,262.6532,448.6998,393.1346,529.9905,330.8931,501.1895,410.8052,526.8146,1055.2284,180.1337,744.0356,89.4351,2…	0.516184
BLCA	A3N5	15:52534274,Nonsense_Mutation,C,A	NoESE	outframe	MYO5C	64.2924	45.2280,942.5947,636.2566,23.3129,710.4156,198.5190,364.9605,315.9052,361.2963,22.8265,822.9160,260.6392,150.8964,426.2962,925.7031,533.3267,307.0353,59.4451,34.7935,1443.6883,181.3015,416.1776,387.3409,501.3035,673.1546,346.7184,1025.5400,382.0755,496.2326,49.0535,159.5047,116.9134,26.9526,273.0780,337.4743,481.1108,840.7418,681.3997,566.5144,482.3919,554.4172,128.8850,1301.5609,317.9603,93.6462…	0.877517
BLCA	A9KR	10:70516175,Nonsense_Mutation,C,T	NoESE	outframe	CCAR1	614.948	925.2260,1238.3341,1113.4677,996.3190,2088.4390,972.5700,882.3637,2190.9752,1285.3130,1769.9265,1758.1191,1048.8481,1468.5315,1560.2090,1660.3101,1123.6893,1848.9923,2282.1262,1660.7055,1017.6623,1433.4156,820.3083,1473.8841,1977.4917,1794.9527,1177.4934,2496.8523,1164.4205,2282.4773,1111.5814,2253.1336,1477.1654,1134.2568,2017.4941,904.7877,1902.8880,917.0327,1866.7724,1551.3506,1303.0463,1289.0…	0.975865
GBM	878	14:32561313,Nonsense_Mutation,C,T	NoESE	inframe	ARHGAP5	1698	2849.0311,1607.6426,2374.2024,2062.9771,1512.5165,795.9550,4766.5553,2347.4534,1434.5048,784.9324,1063.9963,956.4306,1709.0265,1105.1449,2361.6272,1453.1699,1119.3250,1559.0387,1368.2104,1189.3805,1908.9128,2620.0000,910.5724,2577.7690,3684.0111,1438.0567,1175.7945,1187.2910,1013.7491,1634.0996,1867.3667,1381.4731,1452.8302,1046.1214,1555.8167,1218.6142,2148.1988,2599.5402,1197.0727,1465.1741,307…	0.469925
GBM	2514	14:32561313,Nonsense_Mutation,C,T	NoESE	inframe	ARHGAP5	1560.94	2849.0311,1607.6426,2374.2024,2062.9771,1512.5165,795.9550,4766.5553,2347.4534,1434.5048,784.9324,1063.9963,956.4306,1709.0265,1105.1449,2361.6272,1453.1699,1119.3250,1559.0387,1368.2104,1189.3805,1908.9128,2620.0000,910.5724,2577.7690,3684.0111,1438.0567,1175.7945,1187.2910,1013.7491,1634.0996,1867.3667,1381.4731,1452.8302,1046.1214,1555.8167,1218.6142,2148.1988,2599.5402,1197.0727,1465.1741,307…	0.548462
GBM	5416	8:124748110,Nonsense_Mutation,G,T	NoESE	inframe	ANXA13	0	10.3650,10.2260,5.9253,0.0000,3.0104,1.0599,5.5944,11.1989,4.5670,11.0561,8.2295,2.0478,1.0086,0.0000,7.4192,2.5757,3.6832,1.1978,0.0000,0.5618,26.9925,17.9775,1.4572,3.7138,7.0657,6.0796,2.0921,5.6637,0.9794,2.3810,7.5259,0.8148,0.7855,10.6964,21.3765,3.3807,1.6722,6.8037,2.3946,1.1053,3.3010,5.7176,1.2665,3.5253,4.6024,0.4252,29.1838,9.9104,1.0802,3.6592,0.4975,15.5763,8.4746,1.8340,2.5050,5.18…	0.900826
GBM	5416	12:27523078,Nonsense_Mutation,G,T	NoESE	outframe	ARNTL2	216.679	31.9964,147.4704,183.6828,26.7176,142.4907,163.2281,121.6783,80.3689,117.4360,83.3813,92.9445,89.4198,122.5416,9.5847,33.9163,268.5126,119.7053,168.8876,139.7050,187.6404,194.0543,96.0378,39.8300,67.3795,53.5816,165.2893,73.2223,3.7758,90.1077,123.3333,108.6548,148.7065,85.6245,81.1142,129.5547,30.4260,68.5619,90.7158,73.2759,122.6858,165.0505,170.9548,67.5462,74.0306,92.5594,90.9864,98.4952,77.5…	0.0628823
GBM	2563	5:42689036,Nonsense_Mutation,C,T	NoESE	outframe	GHR	16.9912	298.7832,38.2131,20.9663,143.1298,67.2315,24.3782,114.6853,83.0040,80.2479,77.8533,144.2575,216.3823,72.6172,99.0415,38.6857,19.9614,62.6151,68.8726,26.9663,129.8559,53.4595,263.7523,92.8458,22.3747,54.3365,35.5651,305.3687,78.8443,13.8095,94.5437,41.5563,39.2773,402.0056,71.9028,38.5396,16.7224,13.6074,101.5326,389.6104,20.6313,180.6747,46.4380,78.7309,42.4444,37.8401,48.3356,50.8446,73.4527,34.…	0.857313
GBM	5416	12:72288108,Nonsense_Mutation,G,T	NoESE	inframe	TBC1D15	863.738	1149.6169,902.5834,967.1832,1345.4198,800.2559,915.7732,1234.9650,1415.6785,1301.5821,911.6665,676.2677,1212.9693,803.8326,849.8403,710.1219,1173.8571,1028.5451,840.8444,984.0708,1007.8652,2614.6270,1093.7907,701.8822,823.9404,343.2754,1413.8881,1073.9266,1875.6342,760.0392,736.1905,1107.7140,723.9764,776.1194,951.5320,1024.1296,878.9723,1076.9231,1298.3700,1197.7969,917.3805,2068.9086,1193.8250,…	0.63409
GBM	5416	3:107492213,Nonsense_Mutation,G,T	NoESE	outframe	BBX	693.969	2885.9847,1581.8084,1865.0866,2339.6947,1324.0597,1488.1315,1351.0490,2001.3175,1018.4309,2330.5309,1033.0388,1294.8805,1240.5446,833.8658,974.0329,940.7598,897.7901,879.7724,1260.6490,859.5506,1464.1620,1336.0142,1558.2271,1028.2013,608.8280,1690.1301,1903.0816,698.5251,1339.3732,1313.3333,1271.8721,1480.1385,1594.2655,1256.3788,2059.9190,876.9439,1585.2843,912.2608,1534.4828,1101.9619,1191.6649…	0.969864
GBM	5413	14:32561313,Nonsense_Mutation,C,T	NoESE	inframe	ARHGAP5	2106.77	2849.0311,1607.6426,2374.2024,2062.9771,1512.5165,795.9550,4766.5553,2347.4534,1434.5048,784.9324,1063.9963,956.4306,1709.0265,1105.1449,2361.6272,1453.1699,1119.3250,1559.0387,1368.2104,1189.3805,1908.9128,2620.0000,910.5724,2577.7690,3684.0111,1438.0567,1175.7945,1187.2910,1013.7491,1634.0996,1867.3667,1381.4731,1452.8302,1046.1214,1555.8167,1218.6142,2148.1988,2599.5402,1197.0727,1465.1741,307…	0.27681
GBM	5416	3:186281983,Nonsense_Mutation,C,A	NoESE	inframe	TBCCD1	869.695	410.9959,410.6566,380.5834,358.7786,505.7416,646.5529,374.8252,397.8920,1103.8982,544.0516,456.4928,437.5427,429.6520,239.6166,620.0318,366.3876,490.7919,536.0084,670.2065,331.4607,1025.7158,627.7942,316.6970,272.1709,488.7111,441.1513,525.1083,222.3009,417.7277,571.9048,623.7065,507.4638,316.5750,611.4763,427.5304,338.7424,784.2809,697.9447,634.5785,429.9530,565.2981,1036.5923,482.5330,418.3314,…	0.0262139
GBM	2528	20:31967381,Nonsense_Mutation,A,T	NoESE	inframe	CDK5RAP1	528.32	389.3646,338.6509,547.7099,384.3235,387.9317,295.1049,335.9684,469.7439,490.6138,439.0657,462.9349,830.6709,1000.0000,422.4082,417.5875,547.9862,615.4572,646.0674,358.9276,484.9202,466.7881,438.7629,834.9305,668.7565,377.2690,510.2840,463.3333,506.1148,792.4221,512.1760,451.0306,454.7368,817.4442,351.1706,476.2580,440.1341,428.8477,477.8213,393.3676,513.7731,439.4830,372.2833,657.7381,456.9083,35…	0.293096
GBM	1837	2:228175510,Nonsense_Mutation,G,T	NoESE	outframe	COL4A3	16.4512	120.7751,7.5350,1.8232,45.8015,62.7160,2.1198,2.7972,19.7628,5.2194,445.9288,71.1606,68.9420,33.7872,0.0000,109.1680,3.2196,7.3665,2.9945,6.1357,5.6180,66.3870,27.4394,70.4311,20.6914,48.8711,145.9105,20.9206,4.7198,131.7336,175.2381,23.0480,16.7040,142.1838,194.3175,227.3684,45.3009,10.0334,14.7413,3.3525,4.4211,17.3303,123.4991,8.4433,6.6479,28.0612,75.2394,10.7722,19.4434,7.8411,0.4975,23.0530…	0.559456
GBM	190	1:68948567,Nonsense_Mutation,G,T	NoESE	outframe	DEPDC1	265.748	105.0023,121.0980,393.8013,156.4885,300.5350,175.9472,229.3706,262.8458,376.4476,175.5154,497.6401,129.0102,1124.6006,92.2099,452.0283,133.0571,221.5901,167.0796,150.5618,397.5926,240.3312,175.8349,65.2574,124.8274,304.3602,195.9567,975.1032,163.5651,134.7619,371.5898,177.2255,198.3504,246.0167,132.1457,178.4990,314.3813,438.8377,227.4904,141.4755,249.2263,209.2624,358.8391,184.4888,70.5702,100.7…	0.308014
GBM	5416	6:29638162,Nonsense_Mutation,C,T	NoESE	inframe	MOG	393.894	4356.0162,60.2799,2060.6199,51.5267,351.7112,104.9324,72.7273,874.8353,7945.8490,111.4822,133.6076,36.1775,698.4367,15.9744,77.3715,80.4894,5826.4273,570.7441,316.6962,203.3708,2825.4605,464.1041,1082.2101,5124.0288,6579.9352,1273.2972,2237.1146,22.1829,125.8570,94.7619,357.9492,23.2227,480.7541,43.6769,66.0729,5830.2907,2051.8395,1652.1616,124.5211,52.5007,412.6264,523.1561,43.9050,314.9236,7717…	0.514561
GBM	5416	19:41092830,Nonsense_Mutation,C,A	NoESE	outframe	SHKBP1	810.127	638.1253,564.5856,589.7903,272.9008,793.2317,660.3319,744.0559,1197.6285,444.9519,392.4911,623.5024,439.5904,1045.8901,1501.5974,1013.7785,643.2711,468.2320,1014.5231,733.9233,611.7978,415.8307,457.4808,904.9180,777.2522,783.7041,975.0166,730.8280,373.3333,513.2223,978.0952,699.9059,754.9399,587.5884,461.7270,1020.2429,675.4564,881.2709,928.1361,934.8659,1111.3567,250.8768,455.6890,978.9974,668.6…	0.356483
GBM	190	3:146246596,Nonsense_Mutation,G,T	NoESE	outframe	PLSCR1	1344.73	877.8729,961.2487,680.4923,156.4885,1335.5995,1455.2739,1541.2587,1040.1845,2425.7054,913.5092,1486.6271,1558.3618,396.1661,707.4722,1476.4971,755.5249,915.1071,1985.6047,2342.1348,2731.3514,785.8072,480.8743,776.1911,270.8519,567.3031,946.3106,328.9676,1313.9079,1880.0000,1253.9981,783.8664,368.4211,779.9443,741.0526,392.8330,600.3344,3181.8568,1034.9617,1825.9188,3789.5606,1747.8559,554.3008,13…	0.387902
GBM	5416	12:10313441,Nonsense_Mutation,C,A	NoESE	outframe	OLR1	42.4423	1903.1095,430.5705,1500.0000,118.3206,1616.5671,1567.6257,212.5874,324.1107,1501.8757,666.1292,365.4847,223.2082,352.4962,15.9744,453.6301,532.5177,707.1823,693.5170,965.1917,569.1011,585.8107,290.4790,853.9162,1368.8128,445.7280,286.1214,371.6902,16.0472,509.3046,753.8095,456.2559,357.7103,349.1752,479.1086,1132.3077,422.5828,399.6656,1739.4755,632.1839,1558.4416,793.0679,1177.2441,309.8681,763.…	0.958406
GBM	2524	2:190660525,Nonsense_Mutation,C,T	NoESE	inframe	PMS1	228.777	341.1447,284.7147,411.1212,1049.6183,359.2371,343.4150,227.9720,328.0632,416.2453,647.7024,399.3707,487.3720,388.3006,677.3163,390.0371,273.6639,291.8969,418.1711,200.5618,554.4410,442.3418,419.6721,218.5856,213.2429,461.0354,360.5325,542.4991,352.5955,421.9048,360.3010,420.4522,404.9489,382.3955,282.4291,275.1859,334.4482,416.7257,412.8352,255.8718,349.9072,431.6752,377.9208,264.3948,239.8364,54…	0.930786
GBM	2514	3:108549621,Nonsense_Mutation,C,T	NoESE	outframe	TRAT1	0.9215	0.4507,3.7675,0.9116,0.0000,2.5086,0.0000,5.5944,6.5876,1.9573,2.3034,1.4523,1.3652,0.5043,0.0000,1.5898,5.7952,3.2228,0.0000,4.2478,4.4944,13.1315,1.8924,0.0000,2.6527,0.5888,0.3800,2.0921,0.0000,1.4691,4.2857,15.5221,0.4074,0.3928,9.3593,7.1255,0.0000,0.0000,11.3395,1.4368,7.7369,12.3788,2.2870,1.6887,2.3502,6.1365,3.4014,2.2800,1.7235,0.0000,6.2729,0.4975,5.6075,1.8832,2.7510,1.0020,1.7271,8.4…	0.726389
GBM	210	17:29497003,Nonsense_Mutation,C,T	NoESE	outframe	NF1	942.885	2956.2866,1754.5748,2036.0073,2854.9618,1768.5906,2027.6322,1229.3706,2077.0751,896.4280,2259.1270,1479.3658,1535.8362,1726.6768,546.3259,1339.1627,731.4874,1107.7348,228.1779,1852.5074,799.4382,845.5225,1734.8315,2236.7942,1164.5520,923.2518,2034.3878,1302.6590,760.3540,2058.7659,1640.4762,1270.4610,1947.0361,1790.6520,2336.7131,1682.2672,1068.2894,1306.0201,804.5358,559.8659,1161.0942,1152.8781…	0.809025
GBM	1045	14:32561316,Nonsense_Mutation,G,T	NoESE	inframe	ARHGAP5	1568.85	2849.0311,1607.6426,2374.2024,2062.9771,1512.5165,795.9550,4766.5553,2347.4534,1434.5048,784.9324,1063.9963,956.4306,1709.0265,1105.1449,2361.6272,1453.1699,1119.3250,1559.0387,1368.2104,1189.3805,1908.9128,2620.0000,910.5724,2577.7690,3684.0111,1438.0567,1175.7945,1187.2910,1013.7491,1634.0996,1867.3667,1381.4731,1452.8302,1046.1214,1555.8167,1218.6142,2148.1988,2599.5402,1197.0727,1465.1741,307…	0.54171
GBM	5416	7:30062290,Nonsense_Mutation,C,A	NoESE	outframe	FKBP14	179.449	131.5908,166.3079,232.9079,221.3740,278.4589,254.3815,151.0490,164.6904,223.1284,163.9986,98.7535,141.9795,234.9975,325.8786,103.8686,112.6851,155.6169,250.9358,231.2684,247.1910,317.3445,163.6901,176.3206,120.4343,153.6790,130.7115,148.5366,623.4808,189.0304,233.8095,349.0122,272.9680,195.9937,443.0084,202.7530,144.6924,180.6020,154.2169,496.6475,233.7662,363.1112,268.1532,118.2058,102.2327,210.…	0.594108
GBM	5132	14:32561316,Nonsense_Mutation,G,T	NoESE	inframe	ARHGAP5	2622.29	2849.0311,1607.6426,2374.2024,2062.9771,1512.5165,795.9550,4766.5553,2347.4534,1434.5048,784.9324,1063.9963,956.4306,1709.0265,1105.1449,2361.6272,1453.1699,1119.3250,1559.0387,1368.2104,1189.3805,1908.9128,2620.0000,910.5724,2577.7690,3684.0111,1438.0567,1175.7945,1187.2910,1013.7491,1634.0996,1867.3667,1381.4731,1452.8302,1046.1214,1555.8167,1218.6142,2148.1988,2599.5402,1197.0727,1465.1741,307…	0.118568
GBM	871	12:22214222,Nonsense_Mutation,-,A	NoESE	outframe	CMAS	581.47	618.2965,778.7944,643.5734,505.7252,573.4749,829.9195,587.4126,566.5349,768.5533,495.2205,391.6253,747.4403,562.2794,679.9152,626.5293,1329.1897,541.9973,485.6637,568.5393,658.7635,1047.9007,449.7875,1225.0344,420.4093,753.1110,656.2110,456.8732,590.1077,440.4762,667.4506,640.0489,808.7196,440.3343,744.9393,457.0656,433.1104,476.2580,824.7126,549.8757,496.8021,969.6970,750.6069,554.6416,734.3390,…	0.640781
GBM	749	14:66028372,Nonsense_Mutation,C,T	NoESE	outframe	FUT8	666.741	1041.0680,414.0635,1176.6955,446.5649,467.6204,330.2189,752.1538,1271.8775,1748.6218,1531.8807,1498.5598,935.9863,966.0767,380.1917,641.1288,726.6452,908.2689,1014.2716,1076.6584,720.5674,1256.6405,656.1703,682.5209,1018.8265,980.2308,664.6756,462.1859,825.2932,913.2517,1083.1667,1185.8278,1056.2273,883.1265,516.4568,605.8300,1107.7282,496.6555,920.4649,1320.2682,1128.6488,1718.3660,726.0320,465.…	0.714891
GBM	744	3:48563090,Nonsense_Mutation,C,A	NoESE	inframe	PFKFB4	324.596	172.1496,563.5091,1092.9809,450.3817,524.3056,358.2539,651.7483,1474.9671,687.6529,466.1983,1177.2964,223.8908,751.3868,450.4792,364.5999,214.4237,429.0976,1543.9437,269.0265,468.5393,312.9674,784.3879,493.5033,363.9557,2262.2023,579.8423,1900.2922,178.8791,342.8012,218.5714,426.1524,415.9707,898.6646,175.5989,552.5506,2222.4476,931.4381,348.6889,263.8889,264.7140,294.6152,259.0051,237.2559,495.8…	0.783758
GBM	5416	5:145547699,Nonsense_Mutation,C,A	NoESE	inframe	LARS	2012.66	2568.7247,3178.1485,3046.9462,4467.5573,2930.0905,2731.4209,2061.5385,2044.7958,2571.8480,2781.0665,3028.9241,3473.0375,3623.2980,2364.2173,3111.8177,2560.8500,1865.1013,2426.1117,3764.4838,3017.9775,2831.2967,2981.9042,2855.6163,1601.1927,1748.1725,3089.9592,3282.4497,1273.3923,3031.8315,3672.8571,3224.8354,3172.1328,3281.2255,5197.1031,2374.0891,2066.2610,2854.5151,2078.5259,3265.3257,2754.9047…	0.933325
GBM	5416	7:158715070,Nonsense_Mutation,C,T	NoESE	outframe	WDR60	247.208	288.8689,470.9365,672.7438,356.8702,701.9172,671.9910,172.0280,424.9012,213.3420,1054.9349,753.7214,483.9590,409.9849,485.6230,870.1643,168.7057,429.0976,400.6588,535.6932,260.1124,257.5233,808.0426,511.9611,377.2193,688.9060,416.8329,345.1907,446.4897,880.5093,593.3333,457.6670,811.9780,910.8405,542.3955,635.4656,302.2312,245.8194,298.7952,306.0345,463.6640,397.7718,577.4728,252.0317,462.9847,31…	0.936151
GBM	5416	6:34847747,Nonsense_Mutation,C,A	NoESE	outframe	TAF11	892.033	562.8662,651.2379,549.2252,761.4504,551.3989,599.9163,615.3846,610.6719,1524.0581,450.0749,532.9783,622.5256,611.1952,987.2204,769.4754,867.3535,1050.1842,792.9331,622.5369,483.7079,1626.8466,888.4684,593.5641,548.5862,780.7601,782.7491,850.7730,1218.1711,595.0049,633.3333,819.8495,596.0481,665.7502,608.3565,614.7368,720.7573,789.2977,844.2240,804.1188,501.2434,1250.2579,535.7347,1076.5172,576.96…	0.101449
GBM	5416	4:159601629,Nonsense_Mutation,C,A	NoESE	outframe	ETFDH	399.106	385.7594,386.4370,241.5679,326.3359,342.1784,347.4745,188.8112,288.5375,418.8550,681.3313,304.0058,286.6894,185.5774,303.5144,431.9025,296.8448,379.8343,284.4737,408.7316,502.8090,356.0095,311.2951,261.3236,345.9170,223.7472,249.6438,382.0668,181.7109,408.4231,181.4286,442.6152,246.0786,379.4187,455.4875,330.3644,201.4875,334.4482,281.2190,365.4215,246.4769,376.3152,387.6501,261.3193,195.0646,553…	0.266697
GBM	5411	2:204260428,Nonsense_Mutation,C,T	NoESE	outframe	ABI2	2611.42	3166.2911,2840.6889,2977.2106,3833.9695,3425.2959,3638.7147,2302.0979,2434.7826,2541.8366,2622.1352,2670.7007,3795.9044,3854.7655,1440.8946,3419.7138,3030.9079,2038.0296,5627.3746,2280.3371,2088.6376,3364.1632,3352.0340,3029.9574,2328.7377,4437.3516,2969.3373,1450.8555,4059.2556,3688.0952,3488.7112,3887.9609,3426.5515,2904.9582,2234.8178,2636.2407,3545.1505,1637.4203,3798.3716,1872.3404,2168.7642…	0.690019
GBM	5416	7:50455075,Nonsense_Mutation,C,T	NoESE	outframe	IKZF1	43.1869	497.9721,384.2842,378.7603,55.3435,441.0188,340.2352,377.6224,352.4374,121.3505,274.0988,142.3212,60.0683,98.3359,28.7540,201.3778,283.9665,168.9687,150.9208,237.4041,122.4719,152.4713,82.7912,408.9860,530.5476,114.2289,104.4932,147.8392,23.5988,183.6435,143.3333,238.4760,163.3734,80.5185,297.2702,465.1012,116.2948,112.0401,293.6924,259.0996,567.0075,206.3132,272.7273,225.8575,307.8731,873.9453,1…	0.944186
GBM	5416	16:12798868,Nonsense_Mutation,G,A	NoESE	outframe	CPPED1	239.017	353.7630,576.9645,334.5488,61.0687,548.8902,570.2384,493.7063,503.9526,487.3593,120.6956,186.8571,46.4164,279.3747,300.3195,146.2639,249.1951,587.0166,373.7086,386.5487,306.7416,354.5504,568.6576,268.6096,710.9338,406.8667,232.5449,432.3601,33.0383,335.9452,106.1905,361.7121,116.1133,200.7070,419.3872,591.4170,308.9926,326.0870,329.9787,555.5556,497.3750,226.1192,283.5906,229.6570,380.7286,936.84…	0.728057
GBM	5416	3:38662410,Nonsense_Mutation,G,A	NoESE	outframe	SCN5A	163.812	2.7039,18.8375,3.1905,9.5420,49.1693,4.2397,0.0000,12.5165,3.2621,10.1347,2.9045,0.6826,7.5643,300.3195,8.4791,0.6439,23.4807,13.7745,2.3599,0.0000,3.6476,4.7309,6.8002,9.0193,9.4209,80.1748,48.1175,58.9971,23.5064,10.0000,2.8222,7.3335,110.7620,0.4457,14.2510,8.1136,113.7124,5.1028,3.8314,40.3426,3.3010,2.8588,38.4169,8.2256,9.2048,5.5272,13.6799,13.3575,4.3207,7.8411,0.4975,3.1153,5.6497,17.881…	0.00651562
GBM	2625	19:44159685,Nonsense_Mutation,G,T	NoESE	outframe	PLAUR	511.653	254.6192,525.2960,502.2789,93.5115,963.3174,1430.8957,545.4545,1004.6113,647.2027,242.7732,561.5394,128.3276,424.6092,376.9968,422.3635,506.1172,439.2265,2393.1726,226.0767,383.1461,472.7339,410.6446,494.9605,617.0269,457.5042,656.9773,569.0416,724.9558,107.2478,429.5238,1026.3405,359.7474,205.8130,276.3231,1492.4696,323.8675,229.0970,1137.9164,270.5939,734.4570,456.3648,127.5014,343.2190,209.165…	0.490812
GBM	5416	5:82816580,Nonsense_Mutation,G,T	NoESE	outframe	VCAN	4017.87	13363.6773,4564.0474,5052.8715,10332.0611,3468.9462,4693.3379,7289.5105,10344.5323,1970.3148,16647.7024,5305.5791,7114.6758,9608.6737,7322.6837,6542.6603,1884.7392,1613.2597,2097.3200,3150.4425,4904.4944,5812.1466,4772.5606,6813.3576,1556.6267,2809.2054,7395.8393,8366.8645,6128.6136,6200.7835,6409.0476,4261.5240,6626.6042,14097.4077,3314.5404,3764.8583,6200.1352,6973.2441,2869.4543,4308.4291,3525…	0.665656
GBM	878	14:32561316,Nonsense_Mutation,G,T	NoESE	inframe	ARHGAP5	1698	2849.0311,1607.6426,2374.2024,2062.9771,1512.5165,795.9550,4766.5553,2347.4534,1434.5048,784.9324,1063.9963,956.4306,1709.0265,1105.1449,2361.6272,1453.1699,1119.3250,1559.0387,1368.2104,1189.3805,1908.9128,2620.0000,910.5724,2577.7690,3684.0111,1438.0567,1175.7945,1187.2910,1013.7491,1634.0996,1867.3667,1381.4731,1452.8302,1046.1214,1555.8167,1218.6142,2148.1988,2599.5402,1197.0727,1465.1741,307…	0.469925
GBM	211	21:35174748,Nonsense_Mutation,G,A	NoESE	inframe	ITSN1	584.735	1374.9437,775.5651,1092.5251,417.9389,813.3008,466.3660,542.6573,1806.9829,223.1284,1139.2376,504.9014,627.9863,597.5794,1779.5527,431.9025,414.0373,610.4972,392.2743,502.6549,527.5281,380.8134,604.6127,797.5713,764.5191,405.1003,739.0520,900.9826,1495.6932,643.9765,651.4286,908.7488,913.4243,567.5570,856.1560,857.6518,564.5707,377.9264,354.9256,610.6322,563.1390,215.3910,804.4597,713.4565,646.29…	0.6272
GBM	1753	20:31967381,Nonsense_Mutation,A,T	NoESE	inframe	CDK5RAP1	408.36	389.3646,338.6509,547.7099,384.3235,387.9317,295.1049,335.9684,469.7439,490.6138,439.0657,462.9349,830.6709,1000.0000,422.4082,417.5875,547.9862,615.4572,646.0674,358.9276,484.9202,466.7881,438.7629,834.9305,668.7565,377.2690,510.2840,463.3333,506.1148,792.4221,512.1760,451.0306,454.7368,817.4442,351.1706,476.2580,440.1341,428.8477,477.8213,393.3676,513.7731,439.4830,372.2833,657.7381,456.9083,35…	0.647836
GBM	5416	1:197072347,Nonsense_Mutation,C,A	NoESE	inframe	ASPM	900.968	290.6715,191.0657,625.7976,498.0916,525.8108,285.1192,248.9510,301.7128,139.6183,282.3909,448.7474,325.5973,566.8180,1562.3003,186.5395,144.2370,124.3094,337.1762,270.9145,75.2809,130.5854,532.2295,380.8136,98.1513,137.1924,641.7783,421.2024,39.6460,436.3369,359.0476,466.1336,374.8218,399.0573,488.9136,121.7814,279.9189,478.2609,276.6832,354.8851,119.9226,147.7202,260.7204,797.4670,304.3478,79.77…	0.0420543
GBM	789	6:43748479,Nonsense_Mutation,C,T	NoESE	outframe	VEGFA	24370.2	974.7634,3691.6039,15188.2407,3946.5649,26692.4220,24322.0469,3903.4965,19181.1594,13212.2003,4008.2921,21611.5212,1444.3686,21744.8311,1543.1310,4580.2862,400.5151,1690.1473,13354.6938,3940.0590,1539.3258,5844.2459,12844.4707,10039.1014,5735.2196,26067.7306,9866.8187,20676.5738,1305.0147,1323.2125,3114.7619,2135.4657,26730.9024,29545.1689,786.6295,2649.3927,10963.4888,6831.1037,2807.6541,1006.70…	0.0682145
GBM	1830	1:59805657,Nonsense_Mutation,C,T	NoESE	outframe	FGGY	146.875	88.7787,199.1389,162.2607,38.1679,153.0270,238.4826,187.4126,169.3017,250.5301,224.3464,212.0295,138.5666,91.2758,124.6006,129.8357,219.5750,145.9484,138.3441,137.8171,371.9101,267.7366,225.6653,122.4044,165.0003,123.0610,141.3508,136.6816,118.9381,217.9236,121.4286,155.6914,79.8533,94.2655,190.7521,308.3401,108.8573,76.9231,206.3785,126.9157,189.5551,368.8880,255.0029,21.5303,109.2832,191.2554,8…	0.533231
GBM	174	3:146246596,Nonsense_Mutation,G,T	NoESE	outframe	PLSCR1	795.26	877.8729,961.2487,680.4923,156.4885,1335.5995,1455.2739,1541.2587,1040.1845,2425.7054,913.5092,1486.6271,1558.3618,396.1661,707.4722,1476.4971,755.5249,915.1071,1985.6047,2342.1348,2731.3514,785.8072,480.8743,776.1911,270.8519,567.3031,946.3106,328.9676,1313.9079,1880.0000,1253.9981,783.8664,368.4211,779.9443,741.0526,392.8330,600.3344,3181.8568,1034.9617,1825.9188,3789.5606,1747.8559,554.3008,13…	0.701517
GBM	5416	10:13386915,Nonsense_Mutation,G,A	NoESE	outframe	SEPHS1	1538.35	1947.2735,851.9914,2053.3273,1135.4962,942.2449,753.6051,965.0350,866.2714,1087.5877,776.2294,934.7695,1176.7918,1179.0217,779.5527,960.7843,967.1603,1034.5304,1030.6932,837.7581,1791.5730,962.9765,1355.8841,1592.2283,725.7891,857.3052,1002.7548,777.5508,1535.3392,1000.4897,1064.7619,1239.8871,1538.8063,950.1178,984.0669,1028.0162,1265.0439,1142.1405,1031.3253,1038.3142,2176.8444,895.3992,1720.98…	0.099004
GBM	4213	14:32561316,Nonsense_Mutation,G,T	NoESE	inframe	ARHGAP5	1472.73	2849.0311,1607.6426,2374.2024,2062.9771,1512.5165,795.9550,4766.5553,2347.4534,1434.5048,784.9324,1063.9963,956.4306,1709.0265,1105.1449,2361.6272,1453.1699,1119.3250,1559.0387,1368.2104,1189.3805,1908.9128,2620.0000,910.5724,2577.7690,3684.0111,1438.0567,1175.7945,1187.2910,1013.7491,1634.0996,1867.3667,1381.4731,1452.8302,1046.1214,1555.8167,1218.6142,2148.1988,2599.5402,1197.0727,1465.1741,307…	0.603109
GBM	1830	12:66597512,Nonsense_Mutation,G,A	NoESE	outframe	IRAK3	358.333	482.1992,240.0431,252.5068,135.4962,159.5494,223.6437,255.9441,351.7787,94.6012,163.5379,171.8504,73.0375,101.8659,399.3610,137.2549,325.1771,226.0589,57.4936,93.9233,70.2247,436.2575,102.6611,251.6090,233.4409,66.5354,94.2339,117.8530,1556.1062,168.9520,153.8095,238.0056,139.7433,142.5766,307.9666,296.0324,164.9763,127.0903,153.6499,136.9732,189.5551,321.0233,148.6564,171.8206,105.7579,891.3321,…	0.16423
GBM	5299	14:32561316,Nonsense_Mutation,G,T	NoESE	inframe	ARHGAP5	1756.63	2849.0311,1607.6426,2374.2024,2062.9771,1512.5165,795.9550,4766.5553,2347.4534,1434.5048,784.9324,1063.9963,956.4306,1709.0265,1105.1449,2361.6272,1453.1699,1119.3250,1559.0387,1368.2104,1189.3805,1908.9128,2620.0000,910.5724,2577.7690,3684.0111,1438.0567,1175.7945,1187.2910,1013.7491,1634.0996,1867.3667,1381.4731,1452.8302,1046.1214,1555.8167,1218.6142,2148.1988,2599.5402,1197.0727,1465.1741,307…	0.433422
GBM	5416	15:44783152,Nonsense_Mutation,G,T	NoESE	outframe	CTDSPL2	458.675	596.6652,329.3864,783.9562,1629.7710,511.2607,882.9156,998.6014,594.8617,970.1517,755.9599,910.5652,849.1468,1109.4302,785.9425,416.5342,1047.0058,744.4751,418.0267,993.0383,376.9663,1517.4175,638.6753,715.9684,376.6888,254.3653,1072.6703,534.8712,1089.3215,504.8972,898.0952,677.7987,767.5698,473.6842,685.9053,305.7490,916.1596,715.7191,828.9157,949.7126,688.0354,887.9719,938.8222,613.4037,532.31…	0.797492
GBM	2638	14:32561313,Nonsense_Mutation,C,T	NoESE	inframe	ARHGAP5	2342.77	2849.0311,1607.6426,2374.2024,2062.9771,1512.5165,795.9550,4766.5553,2347.4534,1434.5048,784.9324,1063.9963,956.4306,1709.0265,1105.1449,2361.6272,1453.1699,1119.3250,1559.0387,1368.2104,1189.3805,1908.9128,2620.0000,910.5724,2577.7690,3684.0111,1438.0567,1175.7945,1187.2910,1013.7491,1634.0996,1867.3667,1381.4731,1452.8302,1046.1214,1555.8167,1218.6142,2148.1988,2599.5402,1197.0727,1465.1741,307…	0.19905
GBM	1982	20:31967381,Nonsense_Mutation,A,T	NoESE	inframe	CDK5RAP1	392.058	389.3646,338.6509,547.7099,384.3235,387.9317,295.1049,335.9684,469.7439,490.6138,439.0657,462.9349,830.6709,1000.0000,422.4082,417.5875,547.9862,615.4572,646.0674,358.9276,484.9202,466.7881,438.7629,834.9305,668.7565,377.2690,510.2840,463.3333,506.1148,792.4221,512.1760,451.0306,454.7368,817.4442,351.1706,476.2580,440.1341,428.8477,477.8213,393.3676,513.7731,439.4830,372.2833,657.7381,456.9083,35…	0.699914
GBM	2632	2:191862990,Nonsense_Mutation,G,A	NoESE	outframe	STAT1	4906.33	7390.2659,3275.5651,3839.1067,2566.7939,3905.9511,3393.8726,6959.4406,2485.5072,4630.2398,4088.9094,5097.4222,7980.2048,3051.9415,3092.6518,2304.7165,2660.6568,2408.3794,1901.4823,7333.0973,4701.1236,2987.4156,2380.6032,2718.1542,3596.5822,1386.0552,2728.2227,3163.2020,929.7935,6043.5847,8580.0000,3235.6538,2216.3373,2199.1359,4200.1114,1888.9069,2281.9473,2168.8963,6791.2119,3550.2874,6380.8541,…	0.282271
GBM	2616	22:30803096,Nonsense_Mutation,C,T	NoESE	inframe	SEC14L2	2127.26	2668.8058,1299.7417,1903.8423,629.9237,1249.3023,793.2356,1539.8601,1613.2082,818.4962,2054.0551,1517.0084,2007.7816,952.8038,105.4313,1493.3280,2590.5151,1376.6575,3337.7392,1316.8094,6409.4045,1303.9431,357.8474,1406.5088,2433.6855,1520.2918,611.4183,3425.1982,122.2466,1783.6092,1456.5619,696.6087,2653.0699,1019.4658,1779.5164,1455.5271,1927.8499,1022.7592,1249.3607,1321.8247,2255.3689,1750.493…	0.38334
GBM	5416	9:134769322,Nonsense_Mutation,G,A	NoESE	inframe	MED27	434.847	239.2970,372.9817,305.3783,255.7252,382.8183,289.3589,275.5245,329.3808,972.7614,185.1895,385.8163,478.4983,577.4080,313.0990,417.0641,780.4250,588.3978,1112.7414,509.2625,671.9101,661.6816,260.6742,357.9842,340.6116,564.0786,398.5941,410.7421,528.1416,388.3448,617.6190,632.6435,333.6728,730.1650,367.2423,350.4453,724.8141,421.4047,855.5634,511.0153,412.8212,1179.2862,264.1509,1124.2216,471.2103,…	0.406142
GBM	5416	11:104899923,Nonsense_Mutation,C,A	NoESE	outframe	CASP1	84.14	221.2708,465.0161,309.9362,127.8626,355.7250,496.0438,850.3497,330.6983,862.5020,328.4579,512.6467,540.6143,110.9430,22.3642,229.4648,505.4733,205.8011,518.0416,772.1534,964.6067,620.0985,234.1810,241.8944,341.1421,55.3480,158.4497,233.6139,55.6932,500.4897,326.1905,458.6077,143.0026,69.9136,424.2897,300.5668,169.0331,110.3679,1037.5620,413.7931,714.5620,2360.2228,453.9737,219.1029,584.0188,1119.…	0.92438
GBM	5416	1:32849574,Nonsense_Mutation,C,A	NoESE	inframe	BSDC1	1387.19	2429.9234,2174.3811,1689.6080,2706.1069,2216.6335,2298.9724,1793.0070,1924.9012,1772.6309,3523.2063,2099.9637,1711.9454,2079.1730,1207.6677,1933.2273,2629.7489,2643.6464,1936.8169,1898.7611,1579.7753,1389.7501,2876.8776,2367.4560,2653.2686,2609.5993,2382.0652,2942.8378,1113.8643,2135.6513,2189.5238,1749.2944,1705.4390,2135.1139,2460.1671,2513.3603,2349.5605,2284.2809,2376.7541,2299.3295,1374.4128…	0.941009
GBM	5416	2:55252930,Nonsense_Mutation,C,A	NoESE	outframe	RTN4	11189.9	10797.2059,13376.7492,9427.0738,8387.4046,9603.0706,11793.7602,7285.3147,9341.8972,14205.8392,7927.6748,7481.0601,6324.9147,10165.9102,3789.1374,4390.0371,7340.6310,14674.0331,10150.0225,4947.7286,11539.8876,11080.7952,8366.1739,6175.1063,15248.4687,7447.2501,9850.8597,6843.8413,8077.8761,7078.8443,8909.0476,7880.5268,8492.1573,10392.7730,9826.4067,8684.6964,8029.7498,9170.5686,10320.6237,8348.65…	0.207113
GBM	790	20:31967381,Nonsense_Mutation,A,T	NoESE	inframe	CDK5RAP1	539.932	389.3646,338.6509,547.7099,384.3235,387.9317,295.1049,335.9684,469.7439,490.6138,439.0657,462.9349,830.6709,1000.0000,422.4082,417.5875,547.9862,615.4572,646.0674,358.9276,484.9202,466.7881,438.7629,834.9305,668.7565,377.2690,510.2840,463.3333,506.1148,792.4221,512.1760,451.0306,454.7368,817.4442,351.1706,476.2580,440.1341,428.8477,477.8213,393.3676,513.7731,439.4830,372.2833,657.7381,456.9083,35…	0.26499
GBM	646	14:32561313,Nonsense_Mutation,C,T	NoESE	inframe	ARHGAP5	1284.92	2849.0311,1607.6426,2374.2024,2062.9771,1512.5165,795.9550,4766.5553,2347.4534,1434.5048,784.9324,1063.9963,956.4306,1709.0265,1105.1449,2361.6272,1453.1699,1119.3250,1559.0387,1368.2104,1189.3805,1908.9128,2620.0000,910.5724,2577.7690,3684.0111,1438.0567,1175.7945,1187.2910,1013.7491,1634.0996,1867.3667,1381.4731,1452.8302,1046.1214,1555.8167,1218.6142,2148.1988,2599.5402,1197.0727,1465.1741,307…	0.717495
GBM	2567	17:7578263,Nonsense_Mutation,G,A	NoESE	outframe	TP53	2591.86	1370.4371,794.9408,1898.3592,788.2144,2287.3133,1888.1119,1041.5020,1713.2605,5015.3173,5333.6561,2157.6792,1656.5809,415.3355,1981.4520,1571.7965,719.1529,2687.2286,2348.0826,2264.0449,850.6292,3742.6375,2261.5665,1076.4811,2460.0420,3686.9004,1610.1925,2434.4543,1953.4770,2690.9524,1726.2465,2312.8947,977.2192,1350.8635,502.6721,1248.1406,532.3884,3219.3487,2772.0365,1319.5791,1648.3705,3854.77…	0.109014
GBM	749	16:3842056,Nonsense_Mutation,C,T	NoESE	outframe	CREBBP	995.449	2239.2970,1874.0581,2124.8861,1645.0382,1989.3508,1898.3216,1174.8252,1961.7918,591.7469,2169.7570,1905.3612,1447.7816,1940.9985,2309.9042,1324.3243,691.5647,1046.0405,613.8644,1804.8378,657.3034,417.2898,1791.6026,2475.7741,1133.7802,1914.8053,2122.1621,1197.3584,3497.8171,3241.4300,1978.0952,1286.9238,2186.1886,1698.7431,1874.5404,1832.5506,1166.3286,1530.1003,837.9872,1620.2107,1806.0238,1100.…	0.874282
GBM	5416	18:61387330,Nonsense_Mutation,C,T	NoESE	outframe	SERPINB11	0	0.0000,0.5382,0.0000,0.0000,0.0000,0.0000,0.0000,0.0000,0.0000,0.0000,0.0000,0.0000,0.0000,0.0000,0.0000,0.0000,0.0000,0.0000,0.0000,0.0000,0.0000,0.0000,0.0000,0.0000,0.0000,0.0000,0.0000,0.0000,0.0000,0.0000,0.0000,0.0000,0.0000,0.0000,0.0000,0.0000,0.0000,0.0000,0.0000,0.0000,0.0000,0.0000,0.0000,0.0000,0.0000,0.0000,0.0000,0.0000,0.0000,0.0000,0.0000,0.0000,0.0000,0.0000,0.0000,0.0000,0.0000,…	0.51904
GBM	5413	14:32561316,Nonsense_Mutation,G,T	NoESE	inframe	ARHGAP5	2106.77	2849.0311,1607.6426,2374.2024,2062.9771,1512.5165,795.9550,4766.5553,2347.4534,1434.5048,784.9324,1063.9963,956.4306,1709.0265,1105.1449,2361.6272,1453.1699,1119.3250,1559.0387,1368.2104,1189.3805,1908.9128,2620.0000,910.5724,2577.7690,3684.0111,1438.0567,1175.7945,1187.2910,1013.7491,1634.0996,1867.3667,1381.4731,1452.8302,1046.1214,1555.8167,1218.6142,2148.1988,2599.5402,1197.0727,1465.1741,307…	0.27681
GBM	2616	11:3707393,Nonsense_Mutation,G,A	NoESE	outframe	NUP98	1291.06	1028.3912,1560.8181,1551.0483,950.3817,1752.5353,1588.8242,1123.0769,1151.5152,1045.1802,1728.8955,1632.8210,1157.6792,1375.1891,1741.2141,1254.3720,1314.2305,969.1529,1332.5348,1443.3038,1310.1124,1084.8076,1777.8829,921.4329,1166.1436,1345.4275,1593.2364,1002.7964,1321.5339,1773.7512,1710.0000,1401.2230,1654.1047,1426.1587,2366.5738,1331.1741,930.3584,1173.9130,928.7030,1498.0843,1076.5405,1109…	0.631242
GBM	5416	1:150975118,Nonsense_Mutation,G,T	NoESE	outframe	FAM63A	702.904	808.4723,635.0915,380.5834,921.7557,658.2669,409.1302,398.6014,915.0198,686.3481,464.8163,557.1826,292.8328,425.6178,188.4984,479.5972,392.7882,607.2744,351.5496,395.9882,647.7528,1507.9336,334.0035,695.5677,720.4836,861.4269,624.6794,480.4775,467.2566,655.2400,302.8571,637.3471,483.6015,421.4454,946.1838,823.3198,993.9148,411.3712,611.7647,440.1341,422.2161,493.5011,497.9989,403.1662,374.8531,77…	0.215757
GBM	5416	11:85979574,Nonsense_Mutation,C,T	NoESE	outframe	EED	454.952	438.9365,418.1916,332.7256,511.4504,429.9807,377.3325,415.3846,370.2240,649.1600,494.2992,456.0087,539.2491,405.9506,399.3610,502.9147,593.6896,475.1381,770.1752,326.1357,541.0112,772.5698,570.5500,413.8434,357.5891,416.8764,497.7676,319.3886,476.2242,523.0167,504.2857,674.9765,406.6001,426.9442,666.2953,420.4049,398.9182,397.9933,518.2140,418.1034,352.5836,905.3022,562.6072,606.6491,396.0047,467…	0.41524
GBM	787	14:32561316,Nonsense_Mutation,G,T	NoESE	inframe	ARHGAP5	1462.99	2849.0311,1607.6426,2374.2024,2062.9771,1512.5165,795.9550,4766.5553,2347.4534,1434.5048,784.9324,1063.9963,956.4306,1709.0265,1105.1449,2361.6272,1453.1699,1119.3250,1559.0387,1368.2104,1189.3805,1908.9128,2620.0000,910.5724,2577.7690,3684.0111,1438.0567,1175.7945,1187.2910,1013.7491,1634.0996,1867.3667,1381.4731,1452.8302,1046.1214,1555.8167,1218.6142,2148.1988,2599.5402,1197.0727,1465.1741,307…	0.609972
GBM	882	1:107979346,Nonsense_Mutation,G,T	NoESE	outframe	NTNG1	234.19	92.8346,246.5016,20.0547,3.8168,431.4859,117.6514,916.0839,261.5283,128.5272,690.0841,152.9711,330.3754,541.0993,760.3834,117.6471,8.3709,145.9484,199.4311,104.3068,84.2697,51.7965,80.4258,431.8154,368.2000,75.3675,122.3520,82.9852,828.7906,461.3124,243.3333,237.0649,30.1487,294.5797,463.9554,485.8300,350.9128,122.0736,209.7803,258.6207,227.6872,58.5929,87.4786,20.6860,135.1351,447.9673,24.6599,1…	0.421157
GBM	1831	8:105025758,Nonsense_Mutation,A,T	NoESE	outframe	RIMS2	0.8253	16.2235,9.1496,15.0410,3.8168,37.1279,2.1198,25.1748,23.0567,44.3647,53.8984,6.7772,0.6826,167.4231,31.9489,3.1797,0.0000,668.5083,12.5767,42.9499,0.5618,5.1067,13.2466,145.2338,236.0937,31.2069,78.6549,133.1948,3.7758,27.9138,14.2857,3.2926,8.5557,298.9002,2.2284,4.5344,54.7667,135.4515,7.3707,9.0996,23.7635,21.1549,249.9208,16.4512,66.4792,2.1259,15.0479,193.4682,8.6415,32.9326,1.4925,13.0841,9…	0.810553
GBM	787	14:32561313,Nonsense_Mutation,C,T	NoESE	inframe	ARHGAP5	1462.99	2849.0311,1607.6426,2374.2024,2062.9771,1512.5165,795.9550,4766.5553,2347.4534,1434.5048,784.9324,1063.9963,956.4306,1709.0265,1105.1449,2361.6272,1453.1699,1119.3250,1559.0387,1368.2104,1189.3805,1908.9128,2620.0000,910.5724,2577.7690,3684.0111,1438.0567,1175.7945,1187.2910,1013.7491,1634.0996,1867.3667,1381.4731,1452.8302,1046.1214,1555.8167,1218.6142,2148.1988,2599.5402,1197.0727,1465.1741,307…	0.609972
GBM	5416	7:129663380,Nonsense_Mutation,G,A	NoESE	inframe	ZC3HC1	580.045	488.9590,822.3897,696.4448,561.0687,562.9386,602.0361,552.4476,546.7721,724.8410,385.1204,631.7318,557.6792,821.9869,1313.0990,661.3672,952.3503,659.7606,991.1663,592.8024,1418.5393,977.5670,834.0627,475.0455,450.9655,883.2128,522.8460,442.1230,606.0177,781.0970,684.7619,846.1900,682.4200,568.7353,724.6797,599.8381,609.1954,725.7525,902.0553,605.8429,808.5106,1141.3245,548.8851,663.6412,654.5241,…	0.741465
GBM	2620	7:56141878,Nonsense_Mutation,G,A	NoESE	inframe	SUMF2	2755.49	2076.6111,4131.8622,3221.5132,1982.8244,2921.5611,3264.5620,3334.2657,3281.2912,6732.9962,2845.5603,7698.8987,3333.7884,2827.0298,2099.0415,62347.6418,6924.0180,2467.7716,4610.8699,3485.0737,9717.4157,9426.2265,2348.4329,2365.5131,3078.7678,4958.9453,1743.3267,2028.6055,3629.9705,19931.9295,21071.4286,2770.4610,3338.3581,3094.6583,4681.4485,4737.1660,4235.9703,2481.6054,47005.5280,14197.3180,8985…	0.76781
GBM	5856	14:32561313,Nonsense_Mutation,C,T	NoESE	inframe	ARHGAP5	1371.34	2849.0311,1607.6426,2374.2024,2062.9771,1512.5165,795.9550,4766.5553,2347.4534,1434.5048,784.9324,1063.9963,956.4306,1709.0265,1105.1449,2361.6272,1453.1699,1119.3250,1559.0387,1368.2104,1189.3805,1908.9128,2620.0000,910.5724,2577.7690,3684.0111,1438.0567,1175.7945,1187.2910,1013.7491,1634.0996,1867.3667,1381.4731,1452.8302,1046.1214,1555.8167,1218.6142,2148.1988,2599.5402,1197.0727,1465.1741,307…	0.671253
GBM	2526	14:32561313,Nonsense_Mutation,C,T	NoESE	inframe	ARHGAP5	1600	2849.0311,1607.6426,2374.2024,2062.9771,1512.5165,795.9550,4766.5553,2347.4534,1434.5048,784.9324,1063.9963,956.4306,1709.0265,1105.1449,2361.6272,1453.1699,1119.3250,1559.0387,1368.2104,1189.3805,1908.9128,2620.0000,910.5724,2577.7690,3684.0111,1438.0567,1175.7945,1187.2910,1013.7491,1634.0996,1867.3667,1381.4731,1452.8302,1046.1214,1555.8167,1218.6142,2148.1988,2599.5402,1197.0727,1465.1741,307…	0.528294
GBM	2563	1:169824967,Nonsense_Mutation,G,A	NoESE	outframe	SCYL3	250.19	211.1672,171.0764,185.1595,465.3053,255.4347,193.5631,126.3357,221.4756,390.9444,189.0222,238.9253,188.6416,216.8785,141.3419,177.4881,207.0380,224.6501,219.8233,141.0393,346.0952,257.4808,271.9660,225.2493,233.2859,217.4143,237.0240,438.1971,215.9549,244.0381,309.4214,187.4679,191.1194,368.9805,195.3231,227.9310,114.6154,447.9603,251.7577,159.3092,286.8166,318.0046,221.8765,143.9013,214.4822,278…	0.300737
GBM	1753	5:139876116,Nonsense_Mutation,C,T	NoESE	outframe	ANKHD1	1312.55	1244.1415,1417.9548,1575.2780,2220.8969,1855.5651,2008.9245,720.2797,1438.1555,963.7775,2550.3858,1845.9785,1073.8908,1329.1730,1373.7700,1283.7361,589.3883,880.8564,868.3995,1628.5782,602.8652,854.0580,1856.7049,1572.2307,1023.6651,1218.3567,2551.3822,1796.7838,1253.7628,1755.6268,1432.7000,1003.9323,1865.8505,1619.8782,2412.0468,1353.6713,1011.3320,1085.2341,686.6846,1497.9023,1592.3570,1167.93…	0.542437
GBM	1753	5:139876116,Nonsense_Mutation,C,T	NoESE	outframe	ANKHD1-EIF4EBP3	618.553	426.3001,428.6437,766.4403,422.8435,596.8253,408.3034,420.8252,295.7378,162.2704,634.7898,347.5203,323.5700,426.6566,495.7508,392.5755,334.7457,254.6041,353.2625,271.1316,223.4438,202.7430,424.8610,532.7893,273.0835,258.0689,284.1075,558.8463,467.9316,285.4261,492.9000,390.2070,421.2345,469.4855,957.4329,681.6518,150.8790,435.4849,279.5578,219.4205,446.9798,181.6546,517.2270,239.3203,260.9753,582…	0.187315
GBM	5139	16:2549419,Nonsense_Mutation,G,T	NoESE	outframe	TBC1D24	189.96	332.7039,371.9591,176.0893,235.7061,425.3448,278.6643,258.9930,298.0962,118.0884,474.5917,281.4184,203.0307,352.8442,217.2524,194.4886,198.3838,466.3950,123.8329,324.9369,202.3820,68.3494,224.0710,432.9423,366.0566,646.4588,433.9204,234.4577,308.5357,472.2576,241.7286,209.0828,353.8643,426.3943,325.6914,322.8632,250.7099,327.3913,165.9476,222.2222,280.7405,40.7180,242.3499,264.9668,378.5429,183.3…	0.834057
GBM	744	14:32561316,Nonsense_Mutation,G,T	NoESE	inframe	ARHGAP5	1268.14	2849.0311,1607.6426,2374.2024,2062.9771,1512.5165,795.9550,4766.5553,2347.4534,1434.5048,784.9324,1063.9963,956.4306,1709.0265,1105.1449,2361.6272,1453.1699,1119.3250,1559.0387,1368.2104,1189.3805,1908.9128,2620.0000,910.5724,2577.7690,3684.0111,1438.0567,1175.7945,1187.2910,1013.7491,1634.0996,1867.3667,1381.4731,1452.8302,1046.1214,1555.8167,1218.6142,2148.1988,2599.5402,1197.0727,1465.1741,307…	0.730358
GBM	5416	1:67685263,Nonsense_Mutation,G,T	NoESE	outframe	IL23R	0.7446	0.0000,0.0000,0.0000,0.0000,0.0000,0.0000,0.0000,0.0000,0.6524,0.4607,0.4841,0.0000,0.0000,0.0000,0.0000,0.0000,0.0000,0.0000,0.0000,0.0000,0.0000,0.0000,0.0000,1.0611,0.0000,0.3800,0.0000,0.0000,0.0000,0.0000,0.0000,0.0000,0.0000,0.0000,0.0000,0.0000,0.0000,0.0000,0.0000,1.6579,0.0000,0.0000,0.0000,0.0000,0.0000,0.0000,0.0000,0.0000,0.0000,1.0455,0.0000,0.0000,0.0000,0.0000,0.0000,0.0000,0.0000,…	0.0206614
GBM	1829	14:32561316,Nonsense_Mutation,G,T	NoESE	inframe	ARHGAP5	1017.69	2849.0311,1607.6426,2374.2024,2062.9771,1512.5165,795.9550,4766.5553,2347.4534,1434.5048,784.9324,1063.9963,956.4306,1709.0265,1105.1449,2361.6272,1453.1699,1119.3250,1559.0387,1368.2104,1189.3805,1908.9128,2620.0000,910.5724,2577.7690,3684.0111,1438.0567,1175.7945,1187.2910,1013.7491,1634.0996,1867.3667,1381.4731,1452.8302,1046.1214,1555.8167,1218.6142,2148.1988,2599.5402,1197.0727,1465.1741,307…	0.861754
GBM	2554	3:146246596,Nonsense_Mutation,G,T	NoESE	outframe	PLSCR1	2667.31	877.8729,961.2487,680.4923,156.4885,1335.5995,1455.2739,1541.2587,1040.1845,2425.7054,913.5092,1486.6271,1558.3618,396.1661,707.4722,1476.4971,755.5249,915.1071,1985.6047,2342.1348,2731.3514,785.8072,480.8743,776.1911,270.8519,567.3031,946.3106,328.9676,1313.9079,1880.0000,1253.9981,783.8664,368.4211,779.9443,741.0526,392.8330,600.3344,3181.8568,1034.9617,1825.9188,3789.5606,1747.8559,554.3008,13…	0.0516259
GBM	2514	14:32561316,Nonsense_Mutation,G,T	NoESE	inframe	ARHGAP5	1560.94	2849.0311,1607.6426,2374.2024,2062.9771,1512.5165,795.9550,4766.5553,2347.4534,1434.5048,784.9324,1063.9963,956.4306,1709.0265,1105.1449,2361.6272,1453.1699,1119.3250,1559.0387,1368.2104,1189.3805,1908.9128,2620.0000,910.5724,2577.7690,3684.0111,1438.0567,1175.7945,1187.2910,1013.7491,1634.0996,1867.3667,1381.4731,1452.8302,1046.1214,1555.8167,1218.6142,2148.1988,2599.5402,1197.0727,1465.1741,307…	0.548462
GBM	5416	17:7578212,Nonsense_Mutation,G,A	NoESE	outframe	TP53	246.463	1370.4371,794.9408,1898.3592,788.2144,2287.3133,1888.1119,1041.5020,1713.2605,5015.3173,5333.6561,2157.6792,1656.5809,415.3355,1981.4520,1571.7965,719.1529,2687.2286,2348.0826,2264.0449,850.6292,3742.6375,2261.5665,1076.4811,2460.0420,3686.9004,1610.1925,2434.4543,1953.4770,2690.9524,1726.2465,2312.8947,977.2192,1350.8635,502.6721,1248.1406,532.3884,3219.3487,2772.0365,1319.5791,1648.3705,3854.77…	0.992296
GBM	174	1:68948567,Nonsense_Mutation,G,T	NoESE	outframe	DEPDC1	293.999	105.0023,121.0980,393.8013,156.4885,300.5350,175.9472,229.3706,262.8458,376.4476,175.5154,497.6401,129.0102,1124.6006,92.2099,452.0283,133.0571,221.5901,167.0796,150.5618,397.5926,240.3312,175.8349,65.2574,124.8274,304.3602,195.9567,975.1032,163.5651,134.7619,371.5898,177.2255,198.3504,246.0167,132.1457,178.4990,314.3813,438.8377,227.4904,141.4755,249.2263,209.2624,358.8391,184.4888,70.5702,100.7…	0.258528
GBM	5416	10:127542592,Nonsense_Mutation,C,A	NoESE	inframe	DHX32	713.276	357.0167,558.3315,753.9881,867.7099,460.7768,704.6790,394.4476,673.5178,742.4629,431.0538,415.0067,379.3174,414.9622,260.7668,473.8845,562.7817,512.8453,816.9846,474.1711,628.9719,810.8773,490.2425,578.4869,500.1684,337.3107,447.3145,550.1363,742.6596,333.1636,338.3429,643.5466,440.4726,422.0149,613.8206,602.6818,370.6018,363.4114,616.0227,983.7979,392.2631,742.6614,641.3551,528.2913,251.4219,676…	0.155797
GBM	2572	14:32561316,Nonsense_Mutation,G,T	NoESE	inframe	ARHGAP5	1496.16	2849.0311,1607.6426,2374.2024,2062.9771,1512.5165,795.9550,4766.5553,2347.4534,1434.5048,784.9324,1063.9963,956.4306,1709.0265,1105.1449,2361.6272,1453.1699,1119.3250,1559.0387,1368.2104,1189.3805,1908.9128,2620.0000,910.5724,2577.7690,3684.0111,1438.0567,1175.7945,1187.2910,1013.7491,1634.0996,1867.3667,1381.4731,1452.8302,1046.1214,1555.8167,1218.6142,2148.1988,2599.5402,1197.0727,1465.1741,307…	0.589385
GBM	2569	20:31967381,Nonsense_Mutation,A,T	NoESE	inframe	CDK5RAP1	520.59	389.3646,338.6509,547.7099,384.3235,387.9317,295.1049,335.9684,469.7439,490.6138,439.0657,462.9349,830.6709,1000.0000,422.4082,417.5875,547.9862,615.4572,646.0674,358.9276,484.9202,466.7881,438.7629,834.9305,668.7565,377.2690,510.2840,463.3333,506.1148,792.4221,512.1760,451.0306,454.7368,817.4442,351.1706,476.2580,440.1341,428.8477,477.8213,393.3676,513.7731,439.4830,372.2833,657.7381,456.9083,35…	0.313294
GBM	743	14:32561316,Nonsense_Mutation,G,T	NoESE	inframe	ARHGAP5	1024.91	2849.0311,1607.6426,2374.2024,2062.9771,1512.5165,795.9550,4766.5553,2347.4534,1434.5048,784.9324,1063.9963,956.4306,1709.0265,1105.1449,2361.6272,1453.1699,1119.3250,1559.0387,1368.2104,1189.3805,1908.9128,2620.0000,910.5724,2577.7690,3684.0111,1438.0567,1175.7945,1187.2910,1013.7491,1634.0996,1867.3667,1381.4731,1452.8302,1046.1214,1555.8167,1218.6142,2148.1988,2599.5402,1197.0727,1465.1741,307…	0.85682
GBM	2565	14:32561313,Nonsense_Mutation,C,T	NoESE	inframe	ARHGAP5	2576.53	2849.0311,1607.6426,2374.2024,2062.9771,1512.5165,795.9550,4766.5553,2347.4534,1434.5048,784.9324,1063.9963,956.4306,1709.0265,1105.1449,2361.6272,1453.1699,1119.3250,1559.0387,1368.2104,1189.3805,1908.9128,2620.0000,910.5724,2577.7690,3684.0111,1438.0567,1175.7945,1187.2910,1013.7491,1634.0996,1867.3667,1381.4731,1452.8302,1046.1214,1555.8167,1218.6142,2148.1988,2599.5402,1197.0727,1465.1741,307…	0.129574
GBM	174	16:67857576,Nonsense_Mutation,C,A	NoESE	outframe	TSNAXIP1	39.8386	66.2461,329.9247,76.1167,11.4504,163.5633,93.2732,23.7762,138.9987,115.4787,315.5591,178.1435,137.8840,28.7540,430.3127,34.1275,83.7937,40.1258,106.1947,66.2921,79.5185,110.2306,57.3163,61.5435,58.2920,131.8514,23.0127,34.9263,123.8981,120.4762,213.0762,142.1878,75.4124,118.1058,524.6964,33.1305,48.4950,89.5819,45.4981,67.9746,97.3798,249.2853,20.6860,64.6298,23.0120,211.7347,87.5513,80.5758,108.…	0.842349
GBM	2519	20:31967381,Nonsense_Mutation,A,T	NoESE	inframe	CDK5RAP1	658.773	389.3646,338.6509,547.7099,384.3235,387.9317,295.1049,335.9684,469.7439,490.6138,439.0657,462.9349,830.6709,1000.0000,422.4082,417.5875,547.9862,615.4572,646.0674,358.9276,484.9202,466.7881,438.7629,834.9305,668.7565,377.2690,510.2840,463.3333,506.1148,792.4221,512.1760,451.0306,454.7368,817.4442,351.1706,476.2580,440.1341,428.8477,477.8213,393.3676,513.7731,439.4830,372.2833,657.7381,456.9083,35…	0.103257
GBM	2562	9:112694260,Nonsense_Mutation,C,T	NoESE	outframe	PALM2-AKAP2	934.313	367.3366,652.9978,631.9964,233.3588,1001.8602,1767.1774,637.0350,443.5573,213.6291,280.6495,247.4259,939.0853,458.3913,649.2971,747.1012,393.2840,404.1114,502.4585,2131.7428,218.1742,223.5127,362.0532,424.5877,616.2841,124.2857,530.0655,567.9607,427.5681,570.5877,534.9619,452.1919,801.7682,342.2192,429.6022,581.1498,334.1041,183.3445,459.2828,1858.4387,682.2769,263.2391,196.7353,735.2823,996.1575…	0.256928
GBM	790	14:32561313,Nonsense_Mutation,C,T	NoESE	inframe	ARHGAP5	2367.24	2849.0311,1607.6426,2374.2024,2062.9771,1512.5165,795.9550,4766.5553,2347.4534,1434.5048,784.9324,1063.9963,956.4306,1709.0265,1105.1449,2361.6272,1453.1699,1119.3250,1559.0387,1368.2104,1189.3805,1908.9128,2620.0000,910.5724,2577.7690,3684.0111,1438.0567,1175.7945,1187.2910,1013.7491,1634.0996,1867.3667,1381.4731,1452.8302,1046.1214,1555.8167,1218.6142,2148.1988,2599.5402,1197.0727,1465.1741,307…	0.188856
GBM	1982	6:137468946,Nonsense_Mutation,A,T	NoESE	outframe	IL22RA2	0	0.0000,0.5382,0.0000,0.0000,0.0000,4.2397,0.0000,0.0000,0.0000,0.0000,0.4841,0.0000,0.0000,3.1949,0.0000,0.0000,0.0000,0.0000,0.0000,0.0000,0.0000,2.8386,0.0000,1.0611,0.0000,2.2799,6.2762,0.0000,0.0000,0.0000,0.0000,0.4074,0.0000,0.4457,0.0000,0.0000,0.0000,0.0000,0.0000,0.0000,0.0000,0.0000,0.0000,0.0000,0.5114,0.0000,0.0000,0.0000,0.0000,0.0000,0.0000,0.0000,0.0000,0.9170,0.0000,0.0000,0.0000,…	0.587372
GBM	5416	17:131561,Nonsense_Mutation,C,A	NoESE	inframe	RPH3AL	58.0789	85.6242,74.8116,13.2179,24.8092,80.7782,91.1534,48.9510,80.3689,75.0285,152.0212,65.3516,38.2253,38.8301,12.7796,121.3567,63.7476,87.0166,22.1590,67.9646,33.1461,32.0992,43.0514,44.2016,96.5597,52.9928,97.6537,55.7884,82.5959,62.6836,36.1905,49.8589,70.0754,57.7376,162.6741,160.6478,58.1474,46.8227,154.7838,50.2874,191.2130,35.4859,89.7656,59.9472,29.3772,104.8325,86.7347,34.1997,53.8609,58.3301,…	0.477444
GBM	5417	17:7578263,Nonsense_Mutation,G,A	NoESE	outframe	TP53	977.099	1370.4371,794.9408,1898.3592,788.2144,2287.3133,1888.1119,1041.5020,1713.2605,5015.3173,5333.6561,2157.6792,1656.5809,415.3355,1981.4520,1571.7965,719.1529,2687.2286,2348.0826,2264.0449,850.6292,3742.6375,2261.5665,1076.4811,2460.0420,3686.9004,1610.1925,2434.4543,1953.4770,2690.9524,1726.2465,2312.8947,977.2192,1350.8635,502.6721,1248.1406,532.3884,3219.3487,2772.0365,1319.5791,1648.3705,3854.77…	0.877298
GBM	157	7:4862114,Nonsense_Mutation,C,T	NoESE	outframe	RADIL	131.48	73.0059,254.5748,201.0027,47.7099,295.0160,62.5354,128.6713,129.7760,49.5841,201.7736,240.1065,118.7713,223.3989,86.2620,215.6863,23.1809,185.0829,155.1130,44.3658,142.6966,43.7717,62.9213,122.4044,122.5565,425.7086,226.4653,103.2085,64.6608,433.3986,250.0000,251.1759,237.1155,198.7431,319.1086,180.7287,263.6917,117.0569,116.7966,58.9080,296.7671,40.4374,199.5426,105.1187,254.9941,64.9450,95.2381…	0.593599
GBM	5222	14:32561316,Nonsense_Mutation,G,T	NoESE	inframe	ARHGAP5	1614.38	2849.0311,1607.6426,2374.2024,2062.9771,1512.5165,795.9550,4766.5553,2347.4534,1434.5048,784.9324,1063.9963,956.4306,1709.0265,1105.1449,2361.6272,1453.1699,1119.3250,1559.0387,1368.2104,1189.3805,1908.9128,2620.0000,910.5724,2577.7690,3684.0111,1438.0567,1175.7945,1187.2910,1013.7491,1634.0996,1867.3667,1381.4731,1452.8302,1046.1214,1555.8167,1218.6142,2148.1988,2599.5402,1197.0727,1465.1741,307…	0.515015
GBM	5416	5:147051354,Nonsense_Mutation,G,A	NoESE	inframe	JAKMIP2	920.476	850.4777,1020.1238,1037.7028,1155.4771,606.0822,856.4176,630.5315,923.3663,299.3835,1203.9111,912.8791,801.9249,934.3873,22.3642,601.5103,671.1526,616.1924,515.5442,653.0454,1017.7191,387.6710,1051.8841,701.8871,540.4476,468.6621,861.7270,849.9641,96.2832,1143.2762,942.7095,1002.1684,742.2408,951.2647,1283.8462,536.5377,787.5997,688.8963,254.9851,895.6944,740.4090,744.2542,444.2196,534.4000,705.4…	0.28003
GBM	2572	14:32561313,Nonsense_Mutation,C,T	NoESE	inframe	ARHGAP5	1496.16	2849.0311,1607.6426,2374.2024,2062.9771,1512.5165,795.9550,4766.5553,2347.4534,1434.5048,784.9324,1063.9963,956.4306,1709.0265,1105.1449,2361.6272,1453.1699,1119.3250,1559.0387,1368.2104,1189.3805,1908.9128,2620.0000,910.5724,2577.7690,3684.0111,1438.0567,1175.7945,1187.2910,1013.7491,1634.0996,1867.3667,1381.4731,1452.8302,1046.1214,1555.8167,1218.6142,2148.1988,2599.5402,1197.0727,1465.1741,307…	0.589385
GBM	5222	14:32561313,Nonsense_Mutation,C,T	NoESE	inframe	ARHGAP5	1614.38	2849.0311,1607.6426,2374.2024,2062.9771,1512.5165,795.9550,4766.5553,2347.4534,1434.5048,784.9324,1063.9963,956.4306,1709.0265,1105.1449,2361.6272,1453.1699,1119.3250,1559.0387,1368.2104,1189.3805,1908.9128,2620.0000,910.5724,2577.7690,3684.0111,1438.0567,1175.7945,1187.2910,1013.7491,1634.0996,1867.3667,1381.4731,1452.8302,1046.1214,1555.8167,1218.6142,2148.1988,2599.5402,1197.0727,1465.1741,307…	0.515015
GBM	5416	20:16316609,Nonsense_Mutation,G,A	NoESE	inframe	KIF16B	148.92	222.6228,372.4435,370.1003,32.4427,138.9786,132.4903,134.2657,258.2345,140.2708,309.5704,331.5987,221.8430,65.0530,373.8019,269.7403,132.6465,218.2320,123.3718,189.2625,230.8989,109.4291,264.4589,72.3740,302.9427,141.3140,413.4131,102.5112,594.6903,214.4956,142.3810,162.2766,354.0436,97.0149,187.6323,320.6478,75.0507,30.1003,161.0206,227.9693,441.0058,193.1091,218.4105,73.0343,102.2327,397.3408,2…	0.732729
GBM	5416	1:213186616,Nonsense_Mutation,G,T	NoESE	outframe	ANGEL2	887.565	623.2537,554.3595,626.2534,874.0458,724.4950,815.0806,495.1049,623.8472,865.1117,750.8925,579.4506,764.5051,770.5497,670.9265,677.2655,672.8912,686.4641,352.7474,909.4985,465.7303,1265.7304,791.9574,791.7426,651.5125,595.2854,791.8685,690.3814,727.3156,668.9520,760.9524,652.3989,785.4960,560.0943,654.2618,621.2146,549.6957,742.4749,461.5167,752.3946,615.0870,853.3113,740.9949,696.9921,633.3725,52…	0.0769463
GBM	781	14:72171482,Nonsense_Mutation,G,T	NoESE	outframe	SIPA1L1	2384.23	1588.5534,1286.3294,2617.1376,595.4198,1414.3707,1190.2932,1290.9091,1959.1568,316.4247,2629.5059,2083.0207,1567.2355,1136.1573,971.2460,1540.5405,761.7514,927.2560,1978.7393,3170.2655,1058.4270,291.8111,478.7700,855.8591,1379.9543,696.5605,633.4188,967.9286,286.9617,1936.8266,2709.0476,1761.5240,2747.1990,824.4305,2349.1922,1382.3482,533.4686,229.0970,759.1779,2426.2452,1781.7077,614.8133,633.50…	0.184061
GBM	5416	12:14993970,Nonsense_Mutation,C,A	NoESE	outframe	ART4	0.7446	1.8026,0.0000,0.0000,0.0000,0.5017,2.1198,0.0000,0.6588,0.0000,0.0000,0.0000,0.0000,0.0000,0.0000,0.0000,0.0000,1.8416,0.0000,0.0000,0.0000,0.0000,0.9462,0.4857,0.0000,0.5888,0.3800,0.0000,0.4720,0.0000,0.0000,0.0000,0.0000,0.0000,0.4457,0.0000,0.0000,0.0000,0.0000,0.0000,0.0000,0.0000,0.0000,0.0000,0.0000,0.5114,0.0000,0.0000,0.0000,0.0000,0.0000,0.0000,0.0000,0.4708,0.0000,0.0000,1.7271,0.0000,…	0.0925814
GBM	1825	17:7578263,Nonsense_Mutation,G,A	NoESE	outframe	TP53	1103.68	1370.4371,794.9408,1898.3592,788.2144,2287.3133,1888.1119,1041.5020,1713.2605,5015.3173,5333.6561,2157.6792,1656.5809,415.3355,1981.4520,1571.7965,719.1529,2687.2286,2348.0826,2264.0449,850.6292,3742.6375,2261.5665,1076.4811,2460.0420,3686.9004,1610.1925,2434.4543,1953.4770,2690.9524,1726.2465,2312.8947,977.2192,1350.8635,502.6721,1248.1406,532.3884,3219.3487,2772.0365,1319.5791,1648.3705,3854.77…	0.828205
GBM	2616	6:30876910,Nonsense_Mutation,C,T	NoESE	inframe	GTF2H4	421.946	332.3073,341.8676,330.3282,269.3321,462.0111,406.2896,358.0420,601.4822,459.0833,520.8661,573.9417,554.3618,507.1306,998.6901,463.7467,505.3509,431.6805,685.4499,642.4637,417.9775,327.5579,401.7031,596.3279,340.1075,947.0867,426.1651,419.8146,683.4077,630.2987,435.5190,538.4901,693.7951,586.5986,273.8630,344.3239,471.2306,442.6923,563.5039,376.1782,421.8513,559.8184,172.6701,418.7863,595.7579,349…	0.610487
GBM	5416	4:74270874,Nonsense_Mutation,G,T	NoESE	outframe	ALB	0.7446	2.2533,2.6911,2.2789,0.0000,5.0173,4.2397,0.0000,3.9526,7.8291,41.4603,22.7520,13.6519,6.5557,0.0000,31.2666,1.2878,12.4309,4.7911,2.3599,1.1236,24.0744,1.8924,2.4287,7.4277,3.5329,1.8999,2.0921,8.9676,5.8766,3.8095,0.4704,14.2595,2.3566,1.7827,25.2632,4.0568,3.3445,6.2367,4.7893,2.2106,9.9030,0.5718,0.0000,1.1751,7.6707,6.8027,9.1199,3.4471,34.0259,3.6592,0.0000,1.2461,8.4746,20.6327,4.0080,5.75…	0.823237
GBM	5416	1:173703162,Nonsense_Mutation,C,T	NoESE	outframe	KLHL20	396.873	664.7138,440.2583,512.3063,1118.3206,559.4265,463.1862,455.9441,442.0290,394.0630,610.3881,399.8548,378.8396,580.4337,683.7061,268.6804,331.6162,382.1363,305.4349,480.4720,247.1910,513.5875,548.7877,497.3892,346.4476,256.7205,621.2596,482.5696,1212.0354,533.3007,475.7143,558.3255,544.7138,457.9733,592.7577,487.1255,302.9074,667.2241,478.5259,570.4023,427.1898,307.8193,497.9989,476.6227,407.7556,4…	0.779795
GBM	5856	14:32561316,Nonsense_Mutation,G,T	NoESE	inframe	ARHGAP5	1371.34	2849.0311,1607.6426,2374.2024,2062.9771,1512.5165,795.9550,4766.5553,2347.4534,1434.5048,784.9324,1063.9963,956.4306,1709.0265,1105.1449,2361.6272,1453.1699,1119.3250,1559.0387,1368.2104,1189.3805,1908.9128,2620.0000,910.5724,2577.7690,3684.0111,1438.0567,1175.7945,1187.2910,1013.7491,1634.0996,1867.3667,1381.4731,1452.8302,1046.1214,1555.8167,1218.6142,2148.1988,2599.5402,1197.0727,1465.1741,307…	0.671253
GBM	5416	6:30308128,Nonsense_Mutation,G,T	NoESE	inframe	TRIM39	364.669	468.9004,514.7094,437.4476,452.2901,376.5969,393.6871,302.4336,367.5626,169.9103,568.6744,480.2420,332.5597,301.0439,271.1502,446.9899,314.8551,305.2072,263.9916,309.8336,279.5337,154.3243,450.4554,335.6600,240.9164,443.8203,497.5093,392.7503,317.3617,541.8071,360.5143,321.5616,355.7221,322.0385,509.9454,336.3368,240.9736,278.4783,171.4415,344.2960,305.8690,186.5071,216.6266,336.4095,352.9612,202…	0.423521
GBM	5416	21:34927010,Nonsense_Mutation,C,T	NoESE	outframe	SON	2873.42	5360.0721,3450.4844,5042.8441,3425.5725,5621.3586,5008.1349,2598.6014,4080.3689,2173.2181,7249.5681,4206.7046,4195.9044,3407.9677,7207.6677,5184.9497,1649.7102,2761.0497,2344.0635,4197.2861,2176.9663,2333.0294,3969.7221,4803.8859,3103.1729,3548.7489,5037.3326,4105.3285,4653.6873,4759.0597,4125.7143,2966.6040,4675.9014,4402.5923,4191.6435,4422.9960,2438.8100,3844.4816,1881.7860,3700.1916,3410.8870…	0.850908
GBM	790	14:32561316,Nonsense_Mutation,G,T	NoESE	inframe	ARHGAP5	2367.24	2849.0311,1607.6426,2374.2024,2062.9771,1512.5165,795.9550,4766.5553,2347.4534,1434.5048,784.9324,1063.9963,956.4306,1709.0265,1105.1449,2361.6272,1453.1699,1119.3250,1559.0387,1368.2104,1189.3805,1908.9128,2620.0000,910.5724,2577.7690,3684.0111,1438.0567,1175.7945,1187.2910,1013.7491,1634.0996,1867.3667,1381.4731,1452.8302,1046.1214,1555.8167,1218.6142,2148.1988,2599.5402,1197.0727,1465.1741,307…	0.188856
GBM	5416	6:36339182,Nonsense_Mutation,C,A	NoESE	outframe	ETV7	15.6366	23.8846,71.0441,13.6737,1.9084,80.7782,98.5728,93.7063,23.0567,32.6211,28.1009,67.7720,43.0034,4.5386,0.0000,30.7366,48.9375,28.5451,85.0427,97.2271,126.9663,37.2059,23.6546,6.8002,45.6271,6.4769,20.1387,11.8550,0.4720,115.5730,75.2381,42.3330,15.4818,3.1422,26.7409,40.8097,11.4943,5.0167,100.3544,32.0881,199.5026,126.2637,56.6038,3.7995,109.2832,38.8647,39.5408,45.5996,23.2679,7.0212,49.6602,38.…	0.780288
GBM	742	14:32561313,Nonsense_Mutation,C,T	NoESE	inframe	ARHGAP5	761.579	2849.0311,1607.6426,2374.2024,2062.9771,1512.5165,795.9550,4766.5553,2347.4534,1434.5048,784.9324,1063.9963,956.4306,1709.0265,1105.1449,2361.6272,1453.1699,1119.3250,1559.0387,1368.2104,1189.3805,1908.9128,2620.0000,910.5724,2577.7690,3684.0111,1438.0567,1175.7945,1187.2910,1013.7491,1634.0996,1867.3667,1381.4731,1452.8302,1046.1214,1555.8167,1218.6142,2148.1988,2599.5402,1197.0727,1465.1741,307…	0.94975
GBM	5408	16:67857576,Nonsense_Mutation,C,A	NoESE	outframe	TSNAXIP1	66.2617	66.2461,329.9247,76.1167,11.4504,163.5633,93.2732,23.7762,138.9987,115.4787,315.5591,178.1435,137.8840,28.7540,430.3127,34.1275,83.7937,40.1258,106.1947,66.2921,79.5185,110.2306,57.3163,61.5435,58.2920,131.8514,23.0127,34.9263,123.8981,120.4762,213.0762,142.1878,75.4124,118.1058,524.6964,33.1305,48.4950,89.5819,45.4981,67.9746,97.3798,249.2853,20.6860,64.6298,23.0120,211.7347,87.5513,80.5758,108.…	0.662358
GBM	5416	9:88925650,Nonsense_Mutation,C,A	NoESE	outframe	ZCCHC6	370.812	428.1208,320.7750,590.7019,425.5725,374.7907,465.3061,138.4615,420.2899,169.6298,365.7722,384.3640,260.0683,281.8961,182.1086,229.9947,185.4475,286.8324,303.6383,330.3835,197.1910,272.1138,242.2235,433.7583,301.8816,225.5137,299.8005,401.6764,461.1209,326.1508,315.7143,301.0348,386.6368,454.0456,417.1588,440.4858,193.3739,188.9632,209.2133,407.5670,332.1359,243.4496,175.5289,273.1398,236.1927,639…	0.451238
GBM	5416	1:11888517,Nonsense_Mutation,C,A	NoESE	outframe	CLCN6	299.33	1680.4867,917.1152,919.3254,1543.8931,1224.2159,1024.9453,573.4266,927.5362,352.3079,1312.4496,1171.4874,745.3925,1218.8603,827.4760,1021.1977,354.7972,1046.9613,223.9856,705.6047,601.1236,162.6847,870.4908,1518.3971,1583.1541,1622.1675,717.0134,1193.8716,1655.6932,1123.4084,1050.4762,761.5240,949.2768,1355.0668,726.4624,999.5142,999.3239,916.3880,450.1772,558.4291,756.5626,214.5657,656.9468,821.…	0.965642
GBM	2638	14:32561316,Nonsense_Mutation,G,T	NoESE	inframe	ARHGAP5	2342.77	2849.0311,1607.6426,2374.2024,2062.9771,1512.5165,795.9550,4766.5553,2347.4534,1434.5048,784.9324,1063.9963,956.4306,1709.0265,1105.1449,2361.6272,1453.1699,1119.3250,1559.0387,1368.2104,1189.3805,1908.9128,2620.0000,910.5724,2577.7690,3684.0111,1438.0567,1175.7945,1187.2910,1013.7491,1634.0996,1867.3667,1381.4731,1452.8302,1046.1214,1555.8167,1218.6142,2148.1988,2599.5402,1197.0727,1465.1741,307…	0.19905
GBM	744	14:32561313,Nonsense_Mutation,C,T	NoESE	inframe	ARHGAP5	1268.14	2849.0311,1607.6426,2374.2024,2062.9771,1512.5165,795.9550,4766.5553,2347.4534,1434.5048,784.9324,1063.9963,956.4306,1709.0265,1105.1449,2361.6272,1453.1699,1119.3250,1559.0387,1368.2104,1189.3805,1908.9128,2620.0000,910.5724,2577.7690,3684.0111,1438.0567,1175.7945,1187.2910,1013.7491,1634.0996,1867.3667,1381.4731,1452.8302,1046.1214,1555.8167,1218.6142,2148.1988,2599.5402,1197.0727,1465.1741,307…	0.730358
GBM	2524	20:1616837,Nonsense_Mutation,G,A	NoESE	outframe	SIRPG	4.1922	1.8026,10.7643,1.3674,0.0000,5.5190,2.1198,16.7832,9.8814,0.6524,2.3034,12.1021,0.6826,1.0086,0.0000,6.3593,4.5074,5.0645,3.7758,12.3596,5.1067,2.3655,4.8573,11.1415,0.0000,2.2799,1.3947,0.0000,0.4897,5.2381,7.9962,0.4074,0.3928,7.1309,14.2510,1.3523,0.0000,7.9376,2.8736,22.1056,3.3010,2.2870,2.1108,4.7004,5.6252,3.4014,4.1040,4.3089,5.9410,5.7501,1.9900,6.8536,0.9416,4.5851,2.0040,2.3028,16.8990…	0.455812
GBM	646	14:32561316,Nonsense_Mutation,G,T	NoESE	inframe	ARHGAP5	1284.92	2849.0311,1607.6426,2374.2024,2062.9771,1512.5165,795.9550,4766.5553,2347.4534,1434.5048,784.9324,1063.9963,956.4306,1709.0265,1105.1449,2361.6272,1453.1699,1119.3250,1559.0387,1368.2104,1189.3805,1908.9128,2620.0000,910.5724,2577.7690,3684.0111,1438.0567,1175.7945,1187.2910,1013.7491,1634.0996,1867.3667,1381.4731,1452.8302,1046.1214,1555.8167,1218.6142,2148.1988,2599.5402,1197.0727,1465.1741,307…	0.717495
GBM	2616	3:50005187,Nonsense_Mutation,C,A	NoESE	outframe	RBM6	862.984	1444.2497,847.6534,1232.4977,1525.8588,1264.4394,943.7340,478.3217,1311.0804,623.8526,3363.5287,2002.2365,2360.7850,1083.3485,2039.0415,2713.0843,305.2157,970.5203,611.7263,2035.4171,389.8876,467.0290,1304.9556,1667.1233,762.0892,1008.3405,1543.3457,1306.2504,2179.2661,1815.1616,1584.5429,978.5983,1922.9171,2658.9670,588.9159,1249.9951,729.9391,1787.6254,677.5677,915.4119,938.9445,627.1921,370.85…	0.74982
GBM	157	14:32561316,Nonsense_Mutation,G,T	NoESE	inframe	ARHGAP5	2041.33	2849.0311,1607.6426,2374.2024,2062.9771,1512.5165,795.9550,4766.5553,2347.4534,1434.5048,784.9324,1063.9963,956.4306,1709.0265,1105.1449,2361.6272,1453.1699,1119.3250,1559.0387,1368.2104,1189.3805,1908.9128,2620.0000,910.5724,2577.7690,3684.0111,1438.0567,1175.7945,1187.2910,1013.7491,1634.0996,1867.3667,1381.4731,1452.8302,1046.1214,1555.8167,1218.6142,2148.1988,2599.5402,1197.0727,1465.1741,307…	0.301814
GBM	5416	16:67854817,Nonsense_Mutation,C,T	NoESE	outframe	TSNAXIP1	55.1005	66.2461,329.9247,76.1167,11.4504,163.5633,93.2732,23.7762,138.9987,115.4787,315.5591,178.1435,137.8840,28.7540,430.3127,34.1275,83.7937,40.1258,106.1947,66.2921,79.5185,110.2306,57.3163,61.5435,58.2920,131.8514,23.0127,34.9263,123.8981,120.4762,213.0762,142.1878,75.4124,118.1058,524.6964,33.1305,48.4950,89.5819,45.4981,67.9746,97.3798,249.2853,20.6860,64.6298,23.0120,211.7347,87.5513,80.5758,108.…	0.74741
GBM	157	14:32561313,Nonsense_Mutation,C,T	NoESE	inframe	ARHGAP5	2041.33	2849.0311,1607.6426,2374.2024,2062.9771,1512.5165,795.9550,4766.5553,2347.4534,1434.5048,784.9324,1063.9963,956.4306,1709.0265,1105.1449,2361.6272,1453.1699,1119.3250,1559.0387,1368.2104,1189.3805,1908.9128,2620.0000,910.5724,2577.7690,3684.0111,1438.0567,1175.7945,1187.2910,1013.7491,1634.0996,1867.3667,1381.4731,1452.8302,1046.1214,1555.8167,1218.6142,2148.1988,2599.5402,1197.0727,1465.1741,307…	0.301814
GBM	5416	22:38541609,Nonsense_Mutation,A,C	NoESE	outframe	PLA2G6	513.03	645.7864,286.8676,364.6308,179.3893,614.6166,168.5277,183.2168,347.8261,175.5015,579.5232,316.1080,443.6860,579.9294,95.8466,768.9454,83.0650,340.6998,153.3164,367.6696,283.1461,133.5036,272.5015,397.3285,450.9655,511.6746,284.2215,438.6363,370.5015,449.5593,462.8571,154.2803,388.2664,523.1736,345.8496,705.4251,496.2813,658.8629,232.4592,123.0843,245.3716,89.9525,347.0555,322.9551,374.8531,227.05…	0.206529
GBM	5416	15:63351784,Nonsense_Mutation,C,T	NoESE	outframe	TPM1	1427.35	1628.4678,779.8601,1298.4868,1646.9466,1752.5905,1506.1078,2265.5664,2323.7286,1833.2083,826.7972,947.1136,920.1160,1240.9834,14855.6550,1641.1606,1493.7733,2143.9457,2302.1291,1073.2649,597.1685,3305.4824,3073.4950,1534.1688,1661.6220,982.6743,1015.9590,2526.3705,2697.2177,1335.3771,1450.8667,2516.8956,2081.6460,630.6520,1226.4914,1176.3174,1023.6173,1250.8027,1361.8710,2358.1944,1029.8701,1969.…	0.512525
GBM	1753	6:13316837,Nonsense_Mutation,A,T	NoESE	inframe	TBC1D7	405.145	437.5845,389.1281,357.7940,595.4198,414.9289,340.2352,481.1189,374.1765,1160.6589,210.0656,335.9555,195.2218,514.3722,424.9201,414.4144,761.3780,746.7772,587.9024,354.8319,420.7865,846.2521,498.1668,247.7231,340.0810,607.0616,395.9343,596.9358,279.7499,306.9687,280.9524,812.3236,253.8195,354.2812,384.1783,280.4858,460.2164,660.5351,472.2892,425.8956,418.3476,892.0982,528.8736,534.1256,385.4289,22…	0.395185
GBM	4929	17:7574003,Nonsense_Mutation,G,A	NoESE	outframe	TP53	1623.67	1370.4371,794.9408,1898.3592,788.2144,2287.3133,1888.1119,1041.5020,1713.2605,5015.3173,5333.6561,2157.6792,1656.5809,415.3355,1981.4520,1571.7965,719.1529,2687.2286,2348.0826,2264.0449,850.6292,3742.6375,2261.5665,1076.4811,2460.0420,3686.9004,1610.1925,2434.4543,1953.4770,2690.9524,1726.2465,2312.8947,977.2192,1350.8635,502.6721,1248.1406,532.3884,3219.3487,2772.0365,1319.5791,1648.3705,3854.77…	0.561026
GBM	5416	3:125223555,Nonsense_Mutation,C,A	NoESE	outframe	SNX4	1364.11	1266.7868,1060.2799,961.7138,1471.3740,918.6636,1045.0838,1096.5035,1094.2029,1154.1347,777.1508,979.7894,1091.4676,1161.8759,504.7923,836.7780,1296.2009,1333.7937,833.6577,1001.5339,870.2247,2110.5234,1590.5381,902.9751,769.8246,668.8865,1111.0478,1473.5110,526.2537,796.2782,1164.7619,1292.0978,944.3879,1149.2537,571.3649,917.8947,1010.8181,2260.8696,1074.4153,1187.2605,734.4570,1393.0266,1295.0…	0.0773131
GBM	742	14:32561316,Nonsense_Mutation,G,T	NoESE	inframe	ARHGAP5	761.579	2849.0311,1607.6426,2374.2024,2062.9771,1512.5165,795.9550,4766.5553,2347.4534,1434.5048,784.9324,1063.9963,956.4306,1709.0265,1105.1449,2361.6272,1453.1699,1119.3250,1559.0387,1368.2104,1189.3805,1908.9128,2620.0000,910.5724,2577.7690,3684.0111,1438.0567,1175.7945,1187.2910,1013.7491,1634.0996,1867.3667,1381.4731,1452.8302,1046.1214,1555.8167,1218.6142,2148.1988,2599.5402,1197.0727,1465.1741,307…	0.94975
GBM	5416	2:44428873,Nonsense_Mutation,C,T	NoESE	inframe	PPM1B	758.005	1719.2429,1111.4101,1206.4722,1711.8321,1034.0610,1154.2559,990.2098,977.6021,786.1687,1099.1593,1481.3022,1140.6143,1508.3207,623.0032,1228.9348,1254.9903,1355.8932,642.6112,801.8879,1064.6067,861.5721,1424.9556,1247.3588,964.5355,810.2005,1416.1679,1019.5329,804.7198,1706.6601,1382.8571,1276.1054,1246.2823,1479.1830,1913.3148,1270.2834,1396.2137,1413.0435,736.4989,1712.6437,1036.7505,1001.0316,…	0.941867
GBM	5416	1:14105509,Nonsense_Mutation,C,T	NoESE	outframe	PRDM2	1086.37	1163.5872,519.3757,745.6700,1082.0611,984.8917,819.3203,552.4476,687.7470,553.2540,1204.6528,635.1204,710.5802,1122.5416,1162.9393,595.1245,457.1797,919.8895,580.9253,871.7404,259.5506,433.3394,1143.4654,1214.3291,1128.4748,1177.6170,784.6490,753.1433,1432.4484,980.9011,995.7143,606.3029,1010.7965,1297.7219,693.4819,807.1255,939.1481,491.6388,720.6237,790.7088,476.3747,365.5870,552.3156,895.8311,…	0.167373
GBM	4213	14:32561313,Nonsense_Mutation,C,T	NoESE	inframe	ARHGAP5	1472.73	2849.0311,1607.6426,2374.2024,2062.9771,1512.5165,795.9550,4766.5553,2347.4534,1434.5048,784.9324,1063.9963,956.4306,1709.0265,1105.1449,2361.6272,1453.1699,1119.3250,1559.0387,1368.2104,1189.3805,1908.9128,2620.0000,910.5724,2577.7690,3684.0111,1438.0567,1175.7945,1187.2910,1013.7491,1634.0996,1867.3667,1381.4731,1452.8302,1046.1214,1555.8167,1218.6142,2148.1988,2599.5402,1197.0727,1465.1741,307…	0.603109
GBM	5416	6:158924833,Nonsense_Mutation,G,T	NoESE	outframe	TULP4	585.257	989.1843,595.2637,711.9417,509.5420,551.3989,659.2719,482.5175,697.6285,360.1370,712.1962,605.5912,380.2048,699.9496,507.9872,533.1214,169.9936,643.1860,187.4532,526.7257,97.1910,248.7689,436.6647,785.4281,762.3969,826.6872,853.4245,510.4638,1375.3392,555.3379,597.1429,180.6209,703.1982,960.3299,210.8078,470.9312,420.5544,543.4783,196.1729,390.3257,418.9002,175.7788,144.0823,664.9077,547.5911,537…	0.381852
GBM	1045	21:18924211,Nonsense_Mutation,C,T	NoESE	outframe	CXADR	431.776	143.7584,209.3649,78.3956,66.7939,354.7216,429.2687,218.1818,584.9802,146.7950,33.6289,56.6380,12.2867,534.5436,63.8978,67.8325,136.5100,395.0276,92.8283,332.7434,112.3596,496.0788,152.3359,273.4669,160.7559,197.8397,945.7585,283.1261,2.3599,129.2850,185.7143,201.3170,281.9311,316.5750,157.3259,372.4696,279.9189,334.4482,286.8887,253.8314,200.6079,158.4485,195.5403,114.4063,202.1152,191.2554,424.…	0.0837774
GBM	1045	14:32561313,Nonsense_Mutation,C,T	NoESE	inframe	ARHGAP5	1568.85	2849.0311,1607.6426,2374.2024,2062.9771,1512.5165,795.9550,4766.5553,2347.4534,1434.5048,784.9324,1063.9963,956.4306,1709.0265,1105.1449,2361.6272,1453.1699,1119.3250,1559.0387,1368.2104,1189.3805,1908.9128,2620.0000,910.5724,2577.7690,3684.0111,1438.0567,1175.7945,1187.2910,1013.7491,1634.0996,1867.3667,1381.4731,1452.8302,1046.1214,1555.8167,1218.6142,2148.1988,2599.5402,1197.0727,1465.1741,307…	0.54171
GBM	5416	2:53992610,Nonsense_Mutation,G,A	NoESE	outframe	ASB3	420.938	954.8761,575.7966,525.9799,1566.7939,449.7589,720.5991,731.0769,581.3834,1011.9067,1074.4627,685.2765,1043.5495,736.7625,718.8498,1012.6656,1661.2041,727.9052,621.6499,817.4631,785.5225,1530.8773,955.0940,787.8567,526.2661,452.8997,618.5998,503.4903,587.1386,979.2850,598.3857,786.1524,666.5309,629.4580,1479.9599,898.1506,661.4199,556.8562,937.3324,1101.7050,520.9395,1033.2164,961.6638,584.6966,65…	0.954619
GBM	2523	7:23023600,Nonsense_Mutation,G,T	NoESE	inframe	FAM126A	2005.9	531.7711,1021.5285,924.7949,723.2824,1811.2374,1187.1135,1006.9930,1216.7325,897.7328,437.1761,376.1346,1124.2321,1902.6727,578.2748,725.4902,771.4102,839.3186,1176.8229,1202.5959,958.9888,1598.3950,1013.8380,810.6861,562.3805,819.6215,1002.7548,878.6672,753.7463,1092.5563,711.9048,1464.2521,1923.8134,1327.5727,1189.5265,908.8259,1286.6802,894.6488,1192.3459,1682.4713,651.0086,1603.4661,819.3253,…	0.0570507
GBM	5299	1:24857822,Nonsense_Mutation,C,T	NoESE	inframe	RCAN3	8.5543	32.4470,30.6781,55.1504,7.6336,17.5605,42.3969,53.1469,25.6917,72.4189,44.6850,21.2998,17.0648,16.1372,47.9233,7.9491,113.3290,25.7827,36.5324,34.9263,19.6629,28.4516,6.1502,18.4578,49.8715,36.5061,80.1748,5.5788,6.1357,33.3007,13.8095,23.0480,97.7796,20.4242,10.6964,40.8097,27.7214,8.3612,76.5415,88.6015,56.3692,3.3010,24.5855,13.9314,23.5018,68.0133,43.3673,112.1751,18.5281,22.6839,33.9780,42.2…	0.896624
GBM	5132	14:32561313,Nonsense_Mutation,C,T	NoESE	inframe	ARHGAP5	2622.29	2849.0311,1607.6426,2374.2024,2062.9771,1512.5165,795.9550,4766.5553,2347.4534,1434.5048,784.9324,1063.9963,956.4306,1709.0265,1105.1449,2361.6272,1453.1699,1119.3250,1559.0387,1368.2104,1189.3805,1908.9128,2620.0000,910.5724,2577.7690,3684.0111,1438.0567,1175.7945,1187.2910,1013.7491,1634.0996,1867.3667,1381.4731,1452.8302,1046.1214,1555.8167,1218.6142,2148.1988,2599.5402,1197.0727,1465.1741,307…	0.118568
GBM	2521	20:31967381,Nonsense_Mutation,A,T	NoESE	inframe	CDK5RAP1	544.994	389.3646,338.6509,547.7099,384.3235,387.9317,295.1049,335.9684,469.7439,490.6138,439.0657,462.9349,830.6709,1000.0000,422.4082,417.5875,547.9862,615.4572,646.0674,358.9276,484.9202,466.7881,438.7629,834.9305,668.7565,377.2690,510.2840,463.3333,506.1148,792.4221,512.1760,451.0306,454.7368,817.4442,351.1706,476.2580,440.1341,428.8477,477.8213,393.3676,513.7731,439.4830,372.2833,657.7381,456.9083,35…	0.256218
GBM	1829	14:32561313,Nonsense_Mutation,C,T	NoESE	inframe	ARHGAP5	1017.69	2849.0311,1607.6426,2374.2024,2062.9771,1512.5165,795.9550,4766.5553,2347.4534,1434.5048,784.9324,1063.9963,956.4306,1709.0265,1105.1449,2361.6272,1453.1699,1119.3250,1559.0387,1368.2104,1189.3805,1908.9128,2620.0000,910.5724,2577.7690,3684.0111,1438.0567,1175.7945,1187.2910,1013.7491,1634.0996,1867.3667,1381.4731,1452.8302,1046.1214,1555.8167,1218.6142,2148.1988,2599.5402,1197.0727,1465.1741,307…	0.861754
GBM	5299	14:32561313,Nonsense_Mutation,C,T	NoESE	inframe	ARHGAP5	1756.63	2849.0311,1607.6426,2374.2024,2062.9771,1512.5165,795.9550,4766.5553,2347.4534,1434.5048,784.9324,1063.9963,956.4306,1709.0265,1105.1449,2361.6272,1453.1699,1119.3250,1559.0387,1368.2104,1189.3805,1908.9128,2620.0000,910.5724,2577.7690,3684.0111,1438.0567,1175.7945,1187.2910,1013.7491,1634.0996,1867.3667,1381.4731,1452.8302,1046.1214,1555.8167,1218.6142,2148.1988,2599.5402,1197.0727,1465.1741,307…	0.433422
GBM	743	14:32561313,Nonsense_Mutation,C,T	NoESE	inframe	ARHGAP5	1024.91	2849.0311,1607.6426,2374.2024,2062.9771,1512.5165,795.9550,4766.5553,2347.4534,1434.5048,784.9324,1063.9963,956.4306,1709.0265,1105.1449,2361.6272,1453.1699,1119.3250,1559.0387,1368.2104,1189.3805,1908.9128,2620.0000,910.5724,2577.7690,3684.0111,1438.0567,1175.7945,1187.2910,1013.7491,1634.0996,1867.3667,1381.4731,1452.8302,1046.1214,1555.8167,1218.6142,2148.1988,2599.5402,1197.0727,1465.1741,307…	0.85682
GBM	5416	21:15750652,Nonsense_Mutation,G,A	NoESE	outframe	HSPA13	2882.35	2074.3578,1894.5102,2583.8651,1910.3053,1787.1545,2067.9092,3193.0070,3112.6482,2684.7170,1116.6647,1724.7973,2159.7270,3101.8659,4316.2939,869.1044,1432.0670,2951.1971,2251.2352,1738.2891,2236.5169,5089.9143,2275.1035,1673.3455,1491.3693,1963.6764,3817.9918,2412.8481,2327.3156,1474.0451,1832.3810,2404.0452,1732.3284,2904.9489,1534.0390,1653.1174,2450.3043,2444.8161,1790.5032,2942.0498,1674.4957,…	0.1351
GBM	5416	16:4882189,Nonsense_Mutation,G,A	NoESE	inframe	GLYR1	1399.85	2575.9351,3362.2174,2067.4567,1681.2977,2298.4152,2308.5117,1514.6853,1593.5441,1437.2859,2723.4827,1734.4790,2259.3857,2314.1704,1610.2236,1958.1346,2149.3883,2509.6685,1169.6362,2405.6637,1716.2921,1127.1202,2753.8734,2772.0704,2253.7662,2408.8156,2105.4431,1688.9936,1810.9735,2665.0343,2936.6667,2199.4356,2269.7087,2020.4242,2930.8078,2267.8543,2887.7620,2209.0301,1798.4408,2377.8736,2098.3697…	0.962388
GBM	2526	14:32561316,Nonsense_Mutation,G,T	NoESE	inframe	ARHGAP5	1600	2849.0311,1607.6426,2374.2024,2062.9771,1512.5165,795.9550,4766.5553,2347.4534,1434.5048,784.9324,1063.9963,956.4306,1709.0265,1105.1449,2361.6272,1453.1699,1119.3250,1559.0387,1368.2104,1189.3805,1908.9128,2620.0000,910.5724,2577.7690,3684.0111,1438.0567,1175.7945,1187.2910,1013.7491,1634.0996,1867.3667,1381.4731,1452.8302,1046.1214,1555.8167,1218.6142,2148.1988,2599.5402,1197.0727,1465.1741,307…	0.528294
GBM	1753	1:161682005,Nonsense_Mutation,C,T	NoESE	outframe	FCRLA	35.3698	23.8846,11.8407,7.2926,1.9084,26.5916,16.9588,25.1748,12.5165,30.6638,2.7640,14.0385,0.0000,56.4801,0.0000,2.1198,28.3323,22.0994,26.9501,5.1917,5.6180,153.9303,17.9775,65.0880,22.8135,63.0025,15.1990,85.0773,0.0000,123.4084,4.7619,32.9257,6.9261,14.9254,3.5655,9.0688,18.9317,160.5351,81.0773,27.2989,28.7372,14.0293,2.2870,29.1293,131.6099,36.3078,10.6293,30.5518,54.2917,2.1604,11.5003,12.9353,13…	0.234446
GBM	5416	1:40315914,Nonsense_Mutation,C,A	NoESE	outframe	TRIT1	357.409	286.6156,270.7212,215.5880,553.4351,257.8881,332.8157,170.6294,302.3715,451.4761,192.0995,306.4262,266.8942,301.5633,284.3450,197.1383,286.5422,304.3278,358.1374,350.6785,140.4494,558.8182,398.3442,425.5009,256.7850,347.3970,401.2539,373.7822,334.6313,280.6072,307.6190,420.5080,342.2286,443.0479,432.3120,401.6194,283.2995,389.6321,531.8214,296.9349,127.6596,421.7041,371.0692,490.9763,237.3678,360…	0.360758
GBM	5416	7:102038133,Nonsense_Mutation,C,T	NoESE	outframe	PRKRIP1	663.939	611.3475,1234.5963,999.3892,467.9198,1031.8384,901.7823,553.8881,840.9354,686.1001,1205.2148,1184.6448,1278.7986,965.7489,1592.2045,1855.9459,950.9788,925.9622,1352.5378,964.2714,1150.0730,727.3682,1353.7646,916.4444,692.0145,2210.2812,850.6925,721.6996,773.4891,1364.7258,966.9810,1002.4741,970.4991,1180.5970,858.6474,1016.9393,829.4050,812.9933,982.9794,666.0872,817.0876,1218.1968,708.8508,630.3…	0.901223
GBM	210	X:118679451,Nonsense_Mutation,G,A	NoESE	outframe	CXorf56	185.382	157.2781,163.0786,262.9900,175.5725,166.0719,196.0857,138.4615,170.6192,219.8663,125.7630,136.9962,96.9283,174.4831,242.8115,166.4017,159.6909,215.0092,158.7064,174.6313,142.1348,221.0469,186.3986,139.4050,158.1032,237.2898,166.0492,180.6149,193.5103,186.0921,187.1429,206.4911,162.5586,157.5020,198.7744,197.5709,164.3002,172.2408,243.7987,234.1954,217.7397,144.4192,264.7227,157.4670,156.2867,116.…	0.395849
GBM	2565	14:32561316,Nonsense_Mutation,G,T	NoESE	inframe	ARHGAP5	2576.53	2849.0311,1607.6426,2374.2024,2062.9771,1512.5165,795.9550,4766.5553,2347.4534,1434.5048,784.9324,1063.9963,956.4306,1709.0265,1105.1449,2361.6272,1453.1699,1119.3250,1559.0387,1368.2104,1189.3805,1908.9128,2620.0000,910.5724,2577.7690,3684.0111,1438.0567,1175.7945,1187.2910,1013.7491,1634.0996,1867.3667,1381.4731,1452.8302,1046.1214,1555.8167,1218.6142,2148.1988,2599.5402,1197.0727,1465.1741,307…	0.129574
LGG	A7IX	13:38225434,Nonsense_Mutation,T,A	NoESE	inframe	TRPC4	25.2632	1.8116,9.7486,5.9722,48.9405,82.5516,5.8394,76.9554,41.1630,8.0931,9.6130,4.9982,3.0854,46.1522,46.1290,16.8038,123.1750,29.9612,29.5841,41.8750,9.1714,30.1900,47.5345,14.8603,8.1027,1.6691,10.0291,52.4033,26.1066,22.7758,54.1826,5.0257,19.1170,24.4720,16.6776,9.8187,12.4451,17.2428,16.3522,9.0944,50.8563,25.5343,23.9431,34.4286,7.1766,10.2593,4.1768,13.2567,8.4641,120.8754,20.0070,6.6106,21.3402…	0.42111
LGG	A780	2:29074043,Nonsense_Mutation,C,A	NoESE	outframe	TRMT61B	195.176	223.7862,213.2324,247.7363,304.6157,335.9297,533.9270,274.4016,311.9472,246.7122,309.9408,238.9290,248.2173,380.2731,275.8422,353.1280,347.2860,200.0211,325.9629,335.0719,305.6759,323.0676,373.6955,263.0237,309.7741,394.6756,255.1198,288.7387,374.7858,235.2456,194.2012,256.4213,341.9390,448.9507,200.4774,211.3142,438.4736,263.3716,308.2558,321.5385,308.2356,311.1749,379.7980,332.8807,349.9889,267…	0.966512
LGG	7294	4:39196228,Nonsense_Mutation,G,T	NoESE	outframe	WDR19	314.113	445.0483,575.1668,978.5230,457.8420,623.6793,790.8759,546.9156,478.8634,562.9742,1012.0779,569.4395,993.8293,733.3545,551.7029,611.9377,473.3696,849.8414,483.7191,857.8125,421.4695,321.6795,596.6510,432.2403,420.9130,668.0576,513.0880,348.3918,620.8615,708.4223,529.0042,434.7189,418.2977,639.3067,953.1722,815.1537,648.7621,826.8344,602.8799,682.4079,379.4686,786.9003,588.5648,418.6327,548.6843,77…	0.945951
LGG	6392	2:241536168,Nonsense_Mutation,C,T	NoESE	outframe	CAPN10	303.008	628.0193,368.9071,480.6845,196.8792,321.1376,606.7299,511.1240,379.8754,467.3748,342.5536,397.0618,405.5982,500.1249,533.6081,206.1509,390.2489,222.3335,337.6851,553.2344,296.5961,432.6191,394.8947,580.8916,331.3869,425.0323,549.1927,589.9060,435.3720,300.4081,226.9383,278.5509,634.5790,211.5521,324.5782,696.3746,528.3968,358.6512,612.3312,227.9613,440.6591,267.8126,472.8171,319.4562,624.1994,440…	0.820632
LGG	6392	5:74892160,Nonsense_Mutation,G,T	NoESE	outframe	POLK	268.698	515.0966,262.6988,386.3558,442.9471,309.6672,845.2555,355.7371,333.8780,319.1705,614.9864,451.2674,522.4546,480.1524,405.3202,414.4933,308.3870,486.4293,469.8876,400.9375,401.0422,486.1629,460.2207,254.8861,240.9482,438.1390,318.5237,376.5811,567.2244,507.7106,358.1843,323.7357,332.7264,363.3926,345.6508,210.7251,416.1786,444.4344,523.2704,388.7836,328.4899,575.9412,375.7230,449.7575,444.9468,565…	0.895693
LGG	7602	17:7578212,Nonsense_Mutation,G,A	NoESE	outframe	TP53	587.221	422.1014,569.0097,934.8800,1128.8235,1917.2509,1510.2190,337.3453,1775.9564,1350.5311,814.1484,1124.2413,1697.9774,1099.1849,380.4105,930.8594,971.4641,545.2943,1325.5211,1147.1875,1730.9015,1345.0160,1034.9564,964.9491,1393.2349,1747.1312,974.8270,660.6433,366.9159,954.2112,2735.6013,1241.7548,988.6208,1233.9926,729.8888,472.8097,966.8927,804.6122,798.0296,691.7488,1258.6300,297.4474,910.7179,79…	0.855231
LGG	6392	5:170827849,Nonsense_Mutation,C,T	NoESE	inframe	NPM1	3764.24	3891.3043,2855.3104,4117.1471,3562.0179,2755.0114,5952.1898,2906.8804,3607.7117,4874.5574,4957.8506,4063.5487,3311.9643,5109.3469,2416.8525,5122.0025,5195.3773,3423.6870,4294.6883,5158.4375,4168.4211,4232.1506,6183.1931,1782.5876,4973.3411,4927.6028,4045.3315,4402.2407,3828.6460,3454.8043,5601.0754,5867.4484,3185.7078,7876.6343,4865.5984,3216.7674,6607.2474,5471.1554,4231.8658,4841.6067,7240.2698…	0.689108
LGG	6688	14:32561313,Nonsense_Mutation,C,T	NoESE	inframe	ARHGAP5	2764.4	5443.2367,3007.6963,3377.9717,2439.2233,3158.2897,2227.0073,2499.8397,2372.8205,2176.0243,5309.8349,4236.3442,3470.7314,3196.7402,4033.2575,2932.8236,5474.7973,3120.9298,3444.0625,2738.9265,2043.2029,3937.3408,1929.5752,3943.8740,2939.7037,2611.5736,5655.2223,3249.0803,2720.7592,3369.6619,2181.5517,2934.4561,3985.2497,3114.7809,2919.1843,4109.0776,3360.1998,4303.1447,4391.0572,3094.4473,2589.2527…	0.604317
LGG	7490	6:43749811,Nonsense_Mutation,G,T	NoESE	outframe	VEGFA	698.513	1908.2126,1200.6157,320.2021,278.7481,383.9242,470.0730,560.9514,296.3739,1794.1325,436.7759,348.4470,775.4542,657.5632,354.2708,322.7726,882.0049,283.3980,477.9560,439.3750,285.5654,1323.8484,711.7833,865.4498,208.9639,214.4794,963.5944,368.9917,976.3854,220.6406,512.8735,299.0263,1250.7965,477.0365,222.0405,153.3233,390.1903,331.4937,605.4507,447.8969,322.2626,233.0008,399.6662,350.0239,844.442…	0.440215
LGG	A5TP	16:10551310,Nonsense_Mutation,G,T	NoESE	outframe	ATF7IP2	25.0411	7.8502,41.0467,21.1324,36.1734,13.4294,9.1241,127.2910,26.5273,13.6571,21.4444,23.2060,14.0555,30.9093,58.7376,30.1068,9.4404,23.2640,24.9736,11.8750,20.4273,76.3425,18.8286,56.2106,12.3673,31.7129,32.8954,96.8558,32.7519,18.0308,18.1987,28.4787,59.6268,4.3580,42.5114,46.8278,13.9092,34.9168,27.6730,21.2202,20.7577,4.9650,24.8640,56.0148,45.4516,31.5380,19.3653,25.6297,47.9632,74.4108,31.9410,7.8…	0.450996
LGG	8564	7:30538452,Nonsense_Mutation,G,A	NoESE	outframe	GGCT	716.9	309.7826,619.8050,451.5907,514.9393,504.7892,291.6058,678.0785,739.5626,424.3804,357.8999,405.9265,446.3490,505.1339,493.2729,563.6268,467.5255,326.4011,450.6772,365.0000,524.4398,510.4537,613.9363,711.0321,511.7484,517.0040,470.1635,337.1883,562.0031,394.7805,530.6587,466.1292,535.7305,503.8552,489.2086,684.2900,445.4612,469.0054,451.9916,445.6233,505.4489,410.6773,690.6674,609.0580,675.7929,490…	0.189709
LGG	A7YD	14:32561313,Nonsense_Mutation,C,T	NoESE	inframe	ARHGAP5	2607.82	5443.2367,3007.6963,3377.9717,2439.2233,3158.2897,2227.0073,2499.8397,2372.8205,2176.0243,5309.8349,4236.3442,3470.7314,3196.7402,4033.2575,2932.8236,5474.7973,3120.9298,3444.0625,2738.9265,2043.2029,3937.3408,1929.5752,3943.8740,2939.7037,2611.5736,5655.2223,3249.0803,2720.7592,3369.6619,2181.5517,2934.4561,3985.2497,3114.7809,2919.1843,4109.0776,3360.1998,4303.1447,4391.0572,3094.4473,2589.2527…	0.662363
LGG	6392	9:101894964,Nonsense_Mutation,G,T	NoESE	outframe	TGFBR1	1173.32	483.0918,864.5459,1149.8794,3949.2863,1247.7535,1207.2993,455.9243,1371.1866,939.3020,1083.3128,1553.3738,1706.2050,987.4034,539.0943,1940.8367,734.1050,1214.3109,892.5175,1183.4375,1506.2011,5247.1588,1073.2310,522.6942,1195.3589,1072.3972,846.0536,1036.1402,1762.9049,723.1317,928.5493,1156.3187,609.4675,1279.2491,1027.7959,1105.7402,1075.7687,2329.5087,894.7589,1379.3103,617.5402,938.7415,1182.…	0.409713
LGG	6392	X:78619024,Nonsense_Mutation,C,A	NoESE	inframe	ITM2A	4051.32	966.7874,726.5264,638.1073,1413.9551,678.1870,714.9635,1494.0959,601.4377,1091.0470,2098.3485,1336.3085,976.0027,766.8043,2039.2097,1208.8220,1420.5583,2856.8911,3246.5661,2332.1875,2023.5539,5753.7954,3415.0783,999.5154,1059.7456,491.9675,1167.3854,2939.2844,2855.1086,1958.7189,2661.5655,1320.9088,2137.9153,1577.9417,1608.2407,960.7251,1214.8609,1514.3531,1449.0566,1949.2232,1193.0462,2149.1400,…	0.0182581
LGG	A6WN	17:45249360,Nonsense_Mutation,A,T	NoESE	outframe	CDC27	1102.66	560.3865,963.5711,1082.3475,1302.9524,1135.5782,1517.8832,1586.5391,1251.3564,889.2261,1184.6192,1074.2592,1188.8927,1111.4640,1157.5306,1430.7719,1036.1984,1282.3405,1358.1788,930.0000,1196.8734,1402.6199,1247.0098,1047.6498,1072.1128,1006.4678,1031.7922,930.6108,1148.2141,1259.3120,1320.2358,943.5661,1106.9640,1351.9946,1137.0177,632.1752,956.8082,1085.4372,1088.4696,1182.2660,1205.5008,1403.67…	0.570838
LGG	6392	10:6549437,Nonsense_Mutation,G,A	NoESE	outframe	PRKCQ	104.295	3577.8986,95.9466,135.0637,225.1973,38.7084,44.8905,171.3346,160.9932,37.9363,142.9628,179.9357,38.7384,88.9171,150.9956,57.7630,96.6519,222.4180,239.3622,115.3125,258.4680,64.8911,87.9698,224.8425,116.8492,150.6363,107.1106,382.0022,235.9084,61.2100,76.5174,249.1886,78.2886,174.3212,196.5337,152.5680,77.2328,137.5117,327.4633,301.2505,40.9964,33.3365,51.5698,148.0975,151.3058,288.7812,208.4613,2…	0.610295
LGG	7294	2:172809499,Nonsense_Mutation,G,T	NoESE	outframe	HAT1	706.001	432.9710,849.1534,676.2375,867.0981,697.9362,766.4234,392.5208,670.9575,669.1958,747.3503,649.7679,987.6586,836.2443,423.7718,703.6583,596.0950,565.3860,676.2079,476.8750,744.5545,644.4001,612.7016,532.3857,699.8159,673.8994,550.3961,621.9733,706.7758,746.8565,823.4929,677.2066,582.6127,682.1452,601.9637,606.5154,853.0899,605.8700,782.4934,536.5854,646.8699,640.0184,462.8731,529.2714,688.1353,918…	0.444587
LGG	5142	1:181762801,Nonsense_Mutation,G,T	NoESE	inframe	CACNA1E	144.941	57.9710,305.2848,662.9149,334.4268,207.3664,75.5474,1164.0105,684.6785,102.1750,365.0481,283.4702,56.5650,800.2540,794.6490,23.4553,891.4453,281.2830,462.5876,723.7500,250.1303,14.2275,503.1252,1050.8803,516.8658,627.5819,288.4365,522.9490,107.2742,280.9015,3.7225,265.9407,339.0988,305.7325,288.7508,21.9033,147.5110,87.0764,187.4214,52.2925,726.5179,792.6284,38.6774,1023.5672,57.4125,41.7973,71.0…	0.714473
LGG	A7TD	14:32561313,Nonsense_Mutation,C,T	NoESE	inframe	ARHGAP5	3174.66	5443.2367,3007.6963,3377.9717,2439.2233,3158.2897,2227.0073,2499.8397,2372.8205,2176.0243,5309.8349,4236.3442,3470.7314,3196.7402,4033.2575,2932.8236,5474.7973,3120.9298,3444.0625,2738.9265,2043.2029,3937.3408,1929.5752,3943.8740,2939.7037,2611.5736,5655.2223,3249.0803,2720.7592,3369.6619,2181.5517,2934.4561,3985.2497,3114.7809,2919.1843,4109.0776,3360.1998,4303.1447,4391.0572,3094.4473,2589.2527…	0.447381
LGG	7604	17:7578263,Nonsense_Mutation,G,A	NoESE	outframe	TP53	876.914	422.1014,569.0097,934.8800,1128.8235,1917.2509,1510.2190,337.3453,1775.9564,1350.5311,814.1484,1124.2413,1697.9774,1099.1849,380.4105,930.8594,971.4641,545.2943,1325.5211,1147.1875,1730.9015,1345.0160,1034.9564,964.9491,1393.2349,1747.1312,974.8270,660.6433,366.9159,954.2112,2735.6013,1241.7548,988.6208,1233.9926,729.8888,472.8097,966.8927,804.6122,798.0296,691.7488,1258.6300,297.4474,910.7179,79…	0.705269
LGG	7695	17:45249321,Nonsense_Mutation,G,T	NoESE	outframe	CDC27	1381.58	560.3865,963.5711,1082.3475,1302.9524,1135.5782,1517.8832,1586.5391,1251.3564,889.2261,1184.6192,1074.2592,1188.8927,1111.4640,1157.5306,1430.7719,1036.1984,1282.3405,1358.1788,930.0000,1196.8734,1402.6199,1247.0098,1047.6498,1072.1128,1006.4678,1031.7922,930.6108,1148.2141,1259.3120,1320.2358,943.5661,1106.9640,1351.9946,1137.0177,632.1752,956.8082,1085.4372,1088.4696,1182.2660,1205.5008,1403.67…	0.137055
LGG	A7J2	1:120302572,Nonsense_Mutation,A,T	NoESE	outframe	HMGCS2	0	836.3527,1.5393,2.7564,0.0000,1.1850,0.0000,0.0000,1.3721,0.5058,0.9860,2.1421,0.0000,0.0000,0.0000,1.4003,0.0000,0.7050,0.0000,0.0000,0.0000,0.0000,0.3087,1.2922,1.7058,2.5037,0.4012,0.0000,0.4747,0.0000,0.4136,0.0000,1.3655,0.3352,0.6540,0.7553,3.2943,35.7789,0.0000,2.6525,0.5189,1.4186,0.4604,0.2732,2.9902,0.0000,1.5188,0.4419,0.0000,0.0000,0.0000,13.8221,3.4144,3.5620,1.6782,0.0000,0.3428,0.0…	0.691421
LGG	A85E	8:38646271,Nonsense_Mutation,C,T	NoESE	outframe	TACC1	1962.95	1145.5314,4625.4489,2522.5680,3632.5915,2651.5256,3794.5255,4096.0587,1908.5929,1903.8948,3505.5460,3570.1535,3035.3103,3318.3021,4328.4385,3809.5572,2565.0967,4597.1096,3918.1635,2901.8750,2666.3887,5544.5476,3881.7810,2597.6417,1861.4846,2595.0344,2796.1087,1801.5902,2469.2061,3853.3808,2070.5201,2438.6975,2771.9618,2731.4784,3436.5598,2409.3656,1607.6135,3364.9416,4496.8553,4327.0178,3200.3114…	0.866776
LGG	6392	4:48834663,Nonsense_Mutation,C,T	NoESE	outframe	OCIAD1	2043.36	2574.2754,2421.2417,2410.4743,2937.8491,2835.5880,2112.7737,4729.1256,2691.1480,2356.0951,2866.8967,2673.3310,2851.5598,3016.4073,3281.0025,2587.4322,2755.7033,2635.8830,3470.5600,2863.7500,3210.8390,3236.9220,3043.1360,3959.6188,2669.6206,2633.8410,2689.3993,2604.2645,1514.6553,3301.0676,2778.2029,2948.8012,3780.6099,2366.7449,3451.6024,1997.7341,2486.8228,2873.0894,3474.6331,2917.0140,3325.3762…	0.946631
LGG	A6U0	14:32561316,Nonsense_Mutation,G,T	NoESE	inframe	ARHGAP5	1840.15	5443.2367,3007.6963,3377.9717,2439.2233,3158.2897,2227.0073,2499.8397,2372.8205,2176.0243,5309.8349,4236.3442,3470.7314,3196.7402,4033.2575,2932.8236,5474.7973,3120.9298,3444.0625,2738.9265,2043.2029,3937.3408,1929.5752,3943.8740,2939.7037,2611.5736,5655.2223,3249.0803,2720.7592,3369.6619,2181.5517,2934.4561,3985.2497,3114.7809,2919.1843,4109.0776,3360.1998,4303.1447,4391.0572,3094.4473,2589.2527…	0.89181
LGG	A7TJ	14:32561313,Nonsense_Mutation,C,T	NoESE	inframe	ARHGAP5	2608.64	5443.2367,3007.6963,3377.9717,2439.2233,3158.2897,2227.0073,2499.8397,2372.8205,2176.0243,5309.8349,4236.3442,3470.7314,3196.7402,4033.2575,2932.8236,5474.7973,3120.9298,3444.0625,2738.9265,2043.2029,3937.3408,1929.5752,3943.8740,2939.7037,2611.5736,5655.2223,3249.0803,2720.7592,3369.6619,2181.5517,2934.4561,3985.2497,3114.7809,2919.1843,4109.0776,3360.1998,4303.1447,4391.0572,3094.4473,2589.2527…	0.662363
LGG	A6IZ	13:24823639,Nonsense_Mutation,C,T	NoESE	inframe	SPATA13	3.8877	1075.8575,700.9492,559.7657,1074.3293,706.2743,118.2482,320.3425,425.8545,375.5690,620.2120,573.6130,1388.9510,551.3962,551.3770,964.2885,318.5962,784.7057,500.1057,504.6062,411.8437,1503.6245,796.6695,110.4830,303.5393,227.2481,314.7969,950.6216,511.4370,342.3108,327.0396,328.9834,146.5225,628.3372,384.4081,15.8610,280.0878,779.7905,842.6541,600.7427,315.0493,601.7202,341.6363,265.6247,202.6541,…	0.983298
LGG	A4MU	14:32561316,Nonsense_Mutation,G,T	NoESE	inframe	ARHGAP5	2606.41	5443.2367,3007.6963,3377.9717,2439.2233,3158.2897,2227.0073,2499.8397,2372.8205,2176.0243,5309.8349,4236.3442,3470.7314,3196.7402,4033.2575,2932.8236,5474.7973,3120.9298,3444.0625,2738.9265,2043.2029,3937.3408,1929.5752,3943.8740,2939.7037,2611.5736,5655.2223,3249.0803,2720.7592,3369.6619,2181.5517,2934.4561,3985.2497,3114.7809,2919.1843,4109.0776,3360.1998,4303.1447,4391.0572,3094.4473,2589.2527…	0.662363
LGG	6392	8:32474382,Nonsense_Mutation,G,T	NoESE	outframe	NRG1	8.5083	40.4589,14.3663,5.9722,11.3485,126.3948,2.9197,126.3230,32.0157,3.0349,3.9438,4.9982,1.3713,74.5210,73.8064,4.5510,169.4780,28.5513,26.5104,61.5625,3.3351,7.9813,105.2550,126.6354,4.2646,19.6119,7.2209,3.2526,5.6960,47.9241,5.7905,5.8633,44.6063,61.0124,34.9902,0.7553,4.0264,4.3107,18.8679,7.1997,23.8713,80.8587,0.9209,92.9025,0.0000,80.5548,14.8087,3.9770,10.5801,98.3165,83.5381,1.8029,3.8412,1.…	0.714591
LGG	A74J	17:7578212,Nonsense_Mutation,G,A	NoESE	outframe	TP53	263.955	422.1014,569.0097,934.8800,1128.8235,1917.2509,1510.2190,337.3453,1775.9564,1350.5311,814.1484,1124.2413,1697.9774,1099.1849,380.4105,930.8594,971.4641,545.2943,1325.5211,1147.1875,1730.9015,1345.0160,1034.9564,964.9491,1393.2349,1747.1312,974.8270,660.6433,366.9159,954.2112,2735.6013,1241.7548,988.6208,1233.9926,729.8888,472.8097,966.8927,804.6122,798.0296,691.7488,1258.6300,297.4474,910.7179,79…	0.962972
LGG	6392	22:32875191,Nonsense_Mutation,C,T	NoESE	outframe	FBXO7	1299.03	3802.5362,1933.8122,2984.2655,2350.9176,3010.1708,1476.2774,1878.8727,1564.6528,1983.8139,2228.4940,2226.7047,1848.1316,2844.0775,2231.4139,1640.1190,3264.1373,2002.1149,2095.0917,2268.1250,2863.1579,1959.2262,1563.3922,1616.5401,2913.1275,1699.1446,1664.4268,3910.0108,3031.6839,1601.4235,2771.9988,2883.8865,2099.6814,3578.9474,2090.5821,2023.4139,3516.1054,2861.0194,2609.6436,2747.6317,1629.9948…	0.94426
LGG	7882	8:49643961,Nonsense_Mutation,G,A	NoESE	outframe	EFCAB1	10.7126	97.2222,11.8009,20.6730,0.3546,6.7147,83.5766,122.9350,32.4731,17.7036,12.0779,1.4281,69.9349,5.5044,47.0516,34.3077,6.2936,449.0659,44.1840,7.5000,12.9234,3.1231,12.0380,19.7060,20.8964,84.2896,22.0640,2.1684,6.1706,9.9644,4.1361,8.7949,68.2749,4.6933,27.4689,2371.6012,169.1069,11.6389,12.5786,11.3679,19.2008,5.3197,2.3022,79.2404,2.9902,2.6598,33.4146,5.3027,3.5267,35.0168,7.7220,1.2019,4.6948,…	0.592863
LGG	6392	12:56231369,Nonsense_Mutation,C,T	NoESE	outframe	MMP19	297.516	47.1014,640.3284,691.8571,394.7158,520.9835,500.7299,228.9301,532.3753,637.8351,345.5755,546.2335,446.3490,527.1515,266.9332,394.5388,507.0854,279.5206,368.8406,749.0625,516.5190,1491.1078,332.1244,246.8099,979.9981,456.9163,490.6228,975.7860,487.0061,714.5907,390.4457,384.4624,183.4320,351.6594,336.8215,1080.0604,833.8214,365.1173,536.2683,435.0133,487.2859,364.9282,477.4814,205.7518,637.5179,38…	0.850772
LGG	A7IX	14:32561313,Nonsense_Mutation,C,T	NoESE	inframe	ARHGAP5	2198.54	5443.2367,3007.6963,3377.9717,2439.2233,3158.2897,2227.0073,2499.8397,2372.8205,2176.0243,5309.8349,4236.3442,3470.7314,3196.7402,4033.2575,2932.8236,5474.7973,3120.9298,3444.0625,2738.9265,2043.2029,3937.3408,1929.5752,3943.8740,2939.7037,2611.5736,5655.2223,3249.0803,2720.7592,3369.6619,2181.5517,2934.4561,3985.2497,3114.7809,2919.1843,4109.0776,3360.1998,4303.1447,4391.0572,3094.4473,2589.2527…	0.80181
LGG	A70Z	14:32561313,Nonsense_Mutation,C,T	NoESE	inframe	ARHGAP5	1482.78	5443.2367,3007.6963,3377.9717,2439.2233,3158.2897,2227.0073,2499.8397,2372.8205,2176.0243,5309.8349,4236.3442,3470.7314,3196.7402,4033.2575,2932.8236,5474.7973,3120.9298,3444.0625,2738.9265,2043.2029,3937.3408,1929.5752,3943.8740,2939.7037,2611.5736,5655.2223,3249.0803,2720.7592,3369.6619,2181.5517,2934.4561,3985.2497,3114.7809,2919.1843,4109.0776,3360.1998,4303.1447,4391.0572,3094.4473,2589.2527…	0.946522
LGG	A6XC	14:32561313,Nonsense_Mutation,C,T	NoESE	inframe	ARHGAP5	1130.33	5443.2367,3007.6963,3377.9717,2439.2233,3158.2897,2227.0073,2499.8397,2372.8205,2176.0243,5309.8349,4236.3442,3470.7314,3196.7402,4033.2575,2932.8236,5474.7973,3120.9298,3444.0625,2738.9265,2043.2029,3937.3408,1929.5752,3943.8740,2939.7037,2611.5736,5655.2223,3249.0803,2720.7592,3369.6619,2181.5517,2934.4561,3985.2497,3114.7809,2919.1843,4109.0776,3360.1998,4303.1447,4391.0572,3094.4473,2589.2527…	0.973728
LGG	6405	14:32561316,Nonsense_Mutation,G,T	NoESE	inframe	ARHGAP5	3344.53	5443.2367,3007.6963,3377.9717,2439.2233,3158.2897,2227.0073,2499.8397,2372.8205,2176.0243,5309.8349,4236.3442,3470.7314,3196.7402,4033.2575,2932.8236,5474.7973,3120.9298,3444.0625,2738.9265,2043.2029,3937.3408,1929.5752,3943.8740,2939.7037,2611.5736,5655.2223,3249.0803,2720.7592,3369.6619,2181.5517,2934.4561,3985.2497,3114.7809,2919.1843,4109.0776,3360.1998,4303.1447,4391.0572,3094.4473,2589.2527…	0.393654
LGG	6392	X:128723882,Nonsense_Mutation,C,T	NoESE	outframe	OCRL	907.369	22280.1932,1346.3315,1323.0734,1016.4022,784.0427,827.7372,1360.9969,945.8352,862.9236,1197.9295,953.2310,1303.3939,754.9487,1286.0767,975.3194,770.0685,1567.1484,807.6073,753.1250,539.0307,649.9523,1001.0032,1082.8622,783.8279,968.4957,1321.4322,380.5566,983.0307,1991.9336,934.7534,748.8221,1075.1024,761.3141,1122.6292,407.0997,743.4114,1066.4701,749.6855,995.0739,1077.3223,875.6150,748.6834,155…	0.616881
LGG	6392	1:197072572,Nonsense_Mutation,C,A	NoESE	inframe	ASPM	235.213	95.4106,1.0262,58.8033,148.5947,105.4606,147.8102,9.6799,139.0396,58.6748,1.9719,21.4209,480.2880,15.2429,28.6000,87.8698,1.7982,208.6711,147.1521,6.8750,49.6092,240.8259,88.8957,35.8585,21.7493,25.0365,38.9128,303.9393,95.4076,118.6240,131.5272,17.5898,47.7924,35.8699,2.2891,2.2659,27.8184,15.9496,18.4486,8.7154,19.2008,68.0916,105.9023,80.0601,78.9422,204.8067,48.9827,97.6580,265.2080,11.4478,5…	0.135048
LGG	6392	2:233710515,Nonsense_Mutation,G,T	NoESE	outframe	GIGYF2	1869.08	1001.8116,1507.4397,2082.0030,1488.0752,1726.8688,2895.2555,1366.8049,1777.3285,1929.1856,3061.3754,2051.0532,1588.9613,2034.0849,1949.1043,2477.5074,2076.4427,1430.0317,2057.0550,1502.8125,1241.8968,1640.6697,2183.5018,1545.1462,1936.1146,1818.4853,1148.9319,1699.3133,1979.8267,2248.6358,1147.3477,1194.4299,1506.1447,2761.3141,2260.3009,1042.2961,2054.1728,2140.2684,1926.2055,1921.1823,1984.4318…	0.558252
LGG	6392	20:270254,Nonsense_Mutation,G,A	NoESE	outframe	C20orf96	305.201	448.0676,169.8307,409.3258,220.9416,293.0779,398.1752,222.1542,348.5137,424.3804,352.7237,282.0421,407.6106,426.3787,243.2536,278.3126,402.7912,329.5735,275.8621,334.0625,243.0433,189.1212,392.6229,234.2110,255.4477,537.0332,292.0469,334.2971,476.0888,304.1518,194.8092,317.4537,324.5335,307.0734,188.6854,1077.7946,364.9341,343.9948,486.3732,347.8590,255.3191,377.3408,361.4493,241.8198,534.6538,41…	0.597125
LGG	A8XE	17:7578263,Nonsense_Mutation,G,A	NoESE	outframe	TP53	187.042	422.1014,569.0097,934.8800,1128.8235,1917.2509,1510.2190,337.3453,1775.9564,1350.5311,814.1484,1124.2413,1697.9774,1099.1849,380.4105,930.8594,971.4641,545.2943,1325.5211,1147.1875,1730.9015,1345.0160,1034.9564,964.9491,1393.2349,1747.1312,974.8270,660.6433,366.9159,954.2112,2735.6013,1241.7548,988.6208,1233.9926,729.8888,472.8097,966.8927,804.6122,798.0296,691.7488,1258.6300,297.4474,910.7179,79…	0.978171
LGG	6392	10:27431370,Nonsense_Mutation,G,A	NoESE	outframe	YME1L1	1675.59	5250.0000,1749.1021,2663.1446,2106.2151,1793.2260,2320.0730,1784.0095,2316.5643,1583.2069,2010.1060,1795.0732,1292.7665,2172.1181,1593.2959,1973.7441,1788.7347,2708.8474,1650.9461,1666.5625,1820.9484,2188.9477,1935.6432,1921.1759,1568.9352,1594.4085,1611.0721,1359.2338,2601.1629,2359.1934,2339.7787,1669.3540,1699.1352,1771.7063,1779.9215,987.9154,1727.3060,1915.2493,1638.5744,2220.9170,1971.9772,…	0.62014
LGG	A61A	11:49221914,Nonsense_Mutation,C,A	NoESE	outframe	FOLH1	745.354	4.8309,43.6121,89.1237,806.0998,7.8997,14.5985,329.3043,36.9246,124.2297,936.4513,64.4498,225.2567,547.3976,52.5118,172.6248,210.7860,1189.8953,69.0625,911.7249,200.2256,113.5890,246.8099,200.8612,313.3737,76.6222,411.6372,1189.5099,57.8885,31.8478,1376.1910,266.7274,461.9511,412.6880,382.1752,127.3792,492.2833,1555.5556,1748.0106,9.3409,9.2207,171.7459,273.2427,577.7132,1554.8589,592.3490,5.7446…	0.125502
LGG	6392	16:70187441,Nonsense_Mutation,G,T	NoESE	inframe	PDPR	1367.98	750.3684,966.9472,1275.8930,2098.6009,4032.6454,1989.7153,412.6212,1271.4394,1608.6950,1749.1151,1088.3292,1389.4892,2129.0695,687.9649,2064.5510,1109.7977,1628.0578,1588.4123,1271.9969,919.5498,1168.4497,2464.9741,1064.9556,1411.7389,983.5760,717.2601,1041.0734,1673.5113,1305.7272,1443.7142,1032.7505,627.5057,2452.0248,1138.4696,64.8489,1490.4502,1881.0998,833.9665,884.4449,1531.7955,1529.5635,1…	0.487986
LGG	A87Q	14:32561316,Nonsense_Mutation,G,T	NoESE	inframe	ARHGAP5	2656.7	5443.2367,3007.6963,3377.9717,2439.2233,3158.2897,2227.0073,2499.8397,2372.8205,2176.0243,5309.8349,4236.3442,3470.7314,3196.7402,4033.2575,2932.8236,5474.7973,3120.9298,3444.0625,2738.9265,2043.2029,3937.3408,1929.5752,3943.8740,2939.7037,2611.5736,5655.2223,3249.0803,2720.7592,3369.6619,2181.5517,2934.4561,3985.2497,3114.7809,2919.1843,4109.0776,3360.1998,4303.1447,4391.0572,3094.4473,2589.2527…	0.640758
LGG	A8XE	12:980512,Nonsense_Mutation,C,T	NoESE	inframe	WNK1	4241.58	18516.9082,6379.6819,6028.7125,10302.6864,10100.9183,6366.4234,4370.4845,6884.2896,5454.7294,7051.2694,8618.7076,6736.0302,5246.9567,6996.8479,12075.6170,4949.9264,8722.5943,9522.2361,5529.6875,7773.2152,6107.4000,6359.1326,3765.7890,7327.3835,6957.6466,5532.0429,8173.1117,7344.4880,5440.5694,6968.8760,5372.8405,4341.3746,8052.6316,7111.1838,3743.9577,7492.4482,9327.8826,10823.4180,5201.8682,7245…	0.890281
LGG	6392	1:197074288,Nonsense_Mutation,G,A	NoESE	inframe	ASPM	235.213	95.4106,1.0262,58.8033,148.5947,105.4606,147.8102,9.6799,139.0396,58.6748,1.9719,21.4209,480.2880,15.2429,28.6000,87.8698,1.7982,208.6711,147.1521,6.8750,49.6092,240.8259,88.8957,35.8585,21.7493,25.0365,38.9128,303.9393,95.4076,118.6240,131.5272,17.5898,47.7924,35.8699,2.2891,2.2659,27.8184,15.9496,18.4486,8.7154,19.2008,68.0916,105.9023,80.0601,78.9422,204.8067,48.9827,97.6580,265.2080,11.4478,5…	0.135048
LGG	A7YD	14:32561316,Nonsense_Mutation,G,T	NoESE	inframe	ARHGAP5	2607.82	5443.2367,3007.6963,3377.9717,2439.2233,3158.2897,2227.0073,2499.8397,2372.8205,2176.0243,5309.8349,4236.3442,3470.7314,3196.7402,4033.2575,2932.8236,5474.7973,3120.9298,3444.0625,2738.9265,2043.2029,3937.3408,1929.5752,3943.8740,2939.7037,2611.5736,5655.2223,3249.0803,2720.7592,3369.6619,2181.5517,2934.4561,3985.2497,3114.7809,2919.1843,4109.0776,3360.1998,4303.1447,4391.0572,3094.4473,2589.2527…	0.662363
LGG	8182	17:7574012,Nonsense_Mutation,C,A	NoESE	outframe	TP53	484.807	422.1014,569.0097,934.8800,1128.8235,1917.2509,1510.2190,337.3453,1775.9564,1350.5311,814.1484,1124.2413,1697.9774,1099.1849,380.4105,930.8594,971.4641,545.2943,1325.5211,1147.1875,1730.9015,1345.0160,1034.9564,964.9491,1393.2349,1747.1312,974.8270,660.6433,366.9159,954.2112,2735.6013,1241.7548,988.6208,1233.9926,729.8888,472.8097,966.8927,804.6122,798.0296,691.7488,1258.6300,297.4474,910.7179,79…	0.891715
LGG	A7W1	14:32561316,Nonsense_Mutation,G,T	NoESE	inframe	ARHGAP5	2349.46	5443.2367,3007.6963,3377.9717,2439.2233,3158.2897,2227.0073,2499.8397,2372.8205,2176.0243,5309.8349,4236.3442,3470.7314,3196.7402,4033.2575,2932.8236,5474.7973,3120.9298,3444.0625,2738.9265,2043.2029,3937.3408,1929.5752,3943.8740,2939.7037,2611.5736,5655.2223,3249.0803,2720.7592,3369.6619,2181.5517,2934.4561,3985.2497,3114.7809,2919.1843,4109.0776,3360.1998,4303.1447,4391.0572,3094.4473,2589.2527…	0.751721
LGG	A7C3	14:24634044,Nonsense_Mutation,C,T	NoESE	outframe	IRF9	838.754	2414.8551,2477.5731,1569.3993,1990.6020,1861.4397,1307.7847,800.7763,1044.1691,969.2615,2584.6019,1222.4206,1541.3438,1004.2341,1211.9628,1116.1596,838.2418,909.4959,904.8583,918.5063,1276.8108,1757.5744,907.7521,769.6947,1239.2370,2050.1773,890.0411,769.7795,1263.7902,1247.4496,1751.2315,1101.0575,614.7064,1082.3634,901.6285,1446.3746,1310.3514,4881.2259,1410.0377,1289.2876,667.3586,808.5838,710…	0.800098
LGG	7294	6:32122897,Nonsense_Mutation,G,T	NoESE	inframe	PPT2	705.759	262.1316,466.5521,900.9119,485.4828,927.2598,633.6533,449.8598,714.4852,758.4522,950.0123,611.7886,481.1450,788.0512,523.7764,419.0688,842.8271,480.9165,538.4190,1217.7469,811.2517,615.0464,645.3646,600.8109,887.7213,673.2568,581.8875,593.5923,648.9095,546.0451,726.6756,637.4411,606.7137,534.1171,457.3414,917.1633,501.1030,595.6604,515.3581,603.0618,415.2202,803.7572,594.3903,668.2036,588.4488,51…	0.311003
LGG	6392	8:37730081,Nonsense_Mutation,C,A	NoESE	outframe	RAB11FIP1	71.36	2254.2271,44.6383,43.6430,124.8338,49.3730,10.5839,65.8235,30.6436,35.4072,185.6051,73.1881,41.4810,37.6839,103.0214,80.8682,21.1286,160.3807,40.7262,41.2500,63.7832,294.6126,49.0779,42.9656,21.3228,70.9368,27.6803,58.5472,68.8264,45.0771,41.3608,49.4189,53.7096,22.4606,76.8476,69.4864,27.0864,158.2031,76.7296,72.3759,23.3524,27.6622,34.9938,101.0998,56.2164,68.7755,97.9654,25.6297,30.3296,117.17…	0.278668
LGG	7854	7:48506641,Nonsense_Mutation,C,T	NoESE	outframe	ABCA13	42.7481	10.2657,17.9579,4.5940,6.7382,9.4796,5.4745,4.3560,8.2326,12.1396,8.1341,0.7140,11.9986,3.3873,2.1527,11.5526,1.7982,16.2143,2.6895,3.7500,3.3351,20.4737,4.0127,4.8457,4.2646,7.0937,6.0175,1.0842,17.0879,2.8470,4.5497,0.8376,8.1930,1.3409,3.2701,18.1269,1.8302,6.4661,10.4822,4.9261,6.7462,12.4125,2.3022,0.8197,1.7941,2.6598,6.4551,1.7676,10.5801,8.4175,9.1260,3.6058,2.5608,1.4248,2.5173,0.9203,18…	0.0740473
LGG	A64R	9:6805637,Nonsense_Mutation,T,G	NoESE	outframe	KDM4C	464.632	419.6860,258.5942,395.0844,419.1861,340.4760,471.8978,362.0291,445.9329,331.3101,496.4259,446.6262,167.2952,456.0178,385.3310,399.4399,564.6270,327.1061,345.4039,563.4375,411.0474,426.8240,432.4408,293.9751,285.7262,369.7058,379.0994,934.2248,390.6491,301.3049,329.6453,353.4708,267.6377,527.9920,345.3237,209.2145,325.7687,374.6009,480.5031,452.0652,258.9517,323.4349,413.0191,286.3584,325.3374,383…	0.166244
LGG	A7QS	19:43763135,Nonsense_Mutation,G,A	NoESE	outframe	PSG9	0	0.0000,0.0000,0.4594,0.0000,0.0000,0.3650,0.0000,0.0000,0.0000,0.0000,0.0000,0.0000,0.0000,0.0000,0.0000,0.0000,0.0000,0.0000,0.0000,0.0000,0.3470,0.0000,0.3230,0.0000,0.0000,0.0000,0.0000,0.4747,0.0000,0.0000,0.0000,0.0000,0.0000,0.0000,0.0000,0.0000,0.0000,0.0000,0.0000,0.0000,0.0000,0.0000,0.0000,0.0000,0.3800,0.0000,0.0000,0.0000,0.3367,0.0000,0.0000,0.0000,0.0000,0.0000,0.0000,0.3428,0.0000,…	0.595501
LGG	A70Z	14:32561316,Nonsense_Mutation,G,T	NoESE	inframe	ARHGAP5	1482.78	5443.2367,3007.6963,3377.9717,2439.2233,3158.2897,2227.0073,2499.8397,2372.8205,2176.0243,5309.8349,4236.3442,3470.7314,3196.7402,4033.2575,2932.8236,5474.7973,3120.9298,3444.0625,2738.9265,2043.2029,3937.3408,1929.5752,3943.8740,2939.7037,2611.5736,5655.2223,3249.0803,2720.7592,3369.6619,2181.5517,2934.4561,3985.2497,3114.7809,2919.1843,4109.0776,3360.1998,4303.1447,4391.0572,3094.4473,2589.2527…	0.946522
LGG	A7YL	11:618782,Nonsense_Mutation,G,A	NoESE	outframe	CDHR5	6.1397	1767.5121,0.5131,5.0534,1.7732,2.3699,5.1095,0.0000,5.4884,7.0814,5.4227,11.7815,2.7425,2.5405,2.1527,5.9513,3.1468,5.9922,1.9210,9.6875,3.3351,0.6940,6.7906,4.8457,1.7058,10.0146,4.8140,136.6100,3.3227,3.7960,5.7905,2.9316,3.6413,0.3352,1.6351,12.8399,4.0264,3.8796,6.2893,0.7579,0.5189,1.4186,2.7627,3.5522,1.1961,3.7998,2.6580,2.2095,0.7053,1.6835,1.7550,5.4087,5.5484,6.7679,2.0978,1.8406,1.0283…	0.246175
LGG	A7TD	14:32561316,Nonsense_Mutation,G,T	NoESE	inframe	ARHGAP5	3174.66	5443.2367,3007.6963,3377.9717,2439.2233,3158.2897,2227.0073,2499.8397,2372.8205,2176.0243,5309.8349,4236.3442,3470.7314,3196.7402,4033.2575,2932.8236,5474.7973,3120.9298,3444.0625,2738.9265,2043.2029,3937.3408,1929.5752,3943.8740,2939.7037,2611.5736,5655.2223,3249.0803,2720.7592,3369.6619,2181.5517,2934.4561,3985.2497,3114.7809,2919.1843,4109.0776,3360.1998,4303.1447,4391.0572,3094.4473,2589.2527…	0.447381
LGG	6392	9:37857348,Nonsense_Mutation,G,T	ESE	outframe	DCAF10	682.86	855.6763,422.7809,543.9302,576.2922,643.4285,793.4307,509.1639,784.3846,464.3399,772.4920,577.2938,688.7213,718.1116,588.9137,740.7667,560.5811,590.7649,632.4080,673.7500,493.1735,430.2941,683.6947,616.7017,435.8390,556.2278,589.7102,430.4301,848.7006,723.1317,687.0024,457.3343,390.9877,738.8535,579.1367,462.2356,579.0630,543.5808,632.2851,556.2713,575.5060,961.4387,615.6148,783.1136,503.5554,559…	0.271551
LGG	8158	1:92606709,Nonsense_Mutation,G,T	NoESE	outframe	BTBD8	20.3276	13.2850,12.8271,20.6730,25.1795,18.5642,25.1825,8.7119,17.8373,1.0116,54.9667,20.3499,20.9119,7.1981,27.6774,19.9545,10.3395,40.1833,20.3631,17.8125,3.3351,5.2052,22.5326,3.8766,5.1175,14.6046,12.8372,22.4069,9.4933,13.7604,16.5443,7.9573,5.0068,17.0969,25.5069,0.7553,11.7130,22.8468,32.2851,40.1667,7.7841,14.1857,14.2738,26.2313,2.9902,41.7973,18.9855,2.2095,0.0000,26.5993,9.4770,4.8077,4.6948,4…	0.284644
LGG	6392	17:52992099,Nonsense_Mutation,G,T	NoESE	inframe	TOM1L1	32.0406	1407.6993,14.2945,5.6874,13.8310,24.5719,7.2993,131.3565,40.4678,6.0698,5.4227,10.4963,390.1851,6.2877,82.3065,25.6468,9.8900,48.9038,32.7846,12.3031,11.1266,139.0752,29.1905,88.2991,5.3094,12.5141,17.2500,195.4933,17.7952,21.6228,2.8953,7.9363,45.9308,7.0533,42.7698,3.0211,3.6603,69.6137,6.0671,23.9674,39.6938,4.0358,4.1440,102.6764,10.8605,94.1427,4.6439,171.6969,96.0109,97.8451,321.2285,7.2115…	0.378661
LGG	A6XC	3:108549621,Nonsense_Mutation,C,T	NoESE	outframe	TRAT1	0	0.6039,1.0262,0.0000,1.7732,0.3950,0.0000,3.3880,0.0000,1.0116,1.2324,0.0000,0.3428,0.0000,0.0000,0.0000,0.0000,0.3525,0.0000,0.0000,0.4169,8.6753,0.3087,0.0000,0.0000,1.2518,0.0000,0.7228,7.5946,0.4745,0.4136,0.0000,0.9103,0.6705,0.9810,0.0000,0.0000,1.2932,0.4193,0.0000,0.5189,0.3546,0.0000,0.0000,0.0000,3.4198,0.7594,0.8838,2.8214,0.6734,1.4040,0.0000,0.4268,0.3562,0.0000,0.6135,0.6856,0.8630,…	0.836752
LGG	A5RC	14:32561313,Nonsense_Mutation,C,T	NoESE	inframe	ARHGAP5	3117.2	5443.2367,3007.6963,3377.9717,2439.2233,3158.2897,2227.0073,2499.8397,2372.8205,2176.0243,5309.8349,4236.3442,3470.7314,3196.7402,4033.2575,2932.8236,5474.7973,3120.9298,3444.0625,2738.9265,2043.2029,3937.3408,1929.5752,3943.8740,2939.7037,2611.5736,5655.2223,3249.0803,2720.7592,3369.6619,2181.5517,2934.4561,3985.2497,3114.7809,2919.1843,4109.0776,3360.1998,4303.1447,4391.0572,3094.4473,2589.2527…	0.467985
LGG	A845	X:15342872,Nonsense_Mutation,G,C	NoESE	inframe	PIGA	108.963	211.3527,523.3453,295.8539,156.3968,113.3603,163.8686,138.9069,139.4970,290.8447,147.8925,205.6408,160.7816,159.2040,158.0687,149.8337,129.4686,155.4459,169.8204,112.1875,197.1860,102.3684,141.6776,117.2670,134.7604,159.8164,201.7852,388.8688,232.5857,211.1507,100.9203,171.7098,140.1912,146.4968,148.7901,152.5680,137.6281,215.5356,242.7673,256.1576,169.6938,134.0553,139.0544,170.7767,177.6199,197…	0.878753
LGG	A7W1	14:32561313,Nonsense_Mutation,C,T	NoESE	inframe	ARHGAP5	2349.46	5443.2367,3007.6963,3377.9717,2439.2233,3158.2897,2227.0073,2499.8397,2372.8205,2176.0243,5309.8349,4236.3442,3470.7314,3196.7402,4033.2575,2932.8236,5474.7973,3120.9298,3444.0625,2738.9265,2043.2029,3937.3408,1929.5752,3943.8740,2939.7037,2611.5736,5655.2223,3249.0803,2720.7592,3369.6619,2181.5517,2934.4561,3985.2497,3114.7809,2919.1843,4109.0776,3360.1998,4303.1447,4391.0572,3094.4473,2589.2527…	0.751721
LGG	A5RC	14:32561316,Nonsense_Mutation,G,T	NoESE	inframe	ARHGAP5	3117.2	5443.2367,3007.6963,3377.9717,2439.2233,3158.2897,2227.0073,2499.8397,2372.8205,2176.0243,5309.8349,4236.3442,3470.7314,3196.7402,4033.2575,2932.8236,5474.7973,3120.9298,3444.0625,2738.9265,2043.2029,3937.3408,1929.5752,3943.8740,2939.7037,2611.5736,5655.2223,3249.0803,2720.7592,3369.6619,2181.5517,2934.4561,3985.2497,3114.7809,2919.1843,4109.0776,3360.1998,4303.1447,4391.0572,3094.4473,2589.2527…	0.467985
LGG	6688	14:32561316,Nonsense_Mutation,G,T	NoESE	inframe	ARHGAP5	2764.4	5443.2367,3007.6963,3377.9717,2439.2233,3158.2897,2227.0073,2499.8397,2372.8205,2176.0243,5309.8349,4236.3442,3470.7314,3196.7402,4033.2575,2932.8236,5474.7973,3120.9298,3444.0625,2738.9265,2043.2029,3937.3408,1929.5752,3943.8740,2939.7037,2611.5736,5655.2223,3249.0803,2720.7592,3369.6619,2181.5517,2934.4561,3985.2497,3114.7809,2919.1843,4109.0776,3360.1998,4303.1447,4391.0572,3094.4473,2589.2527…	0.604317
LGG	8018	17:7578212,Nonsense_Mutation,G,A	NoESE	outframe	TP53	608.999	422.1014,569.0097,934.8800,1128.8235,1917.2509,1510.2190,337.3453,1775.9564,1350.5311,814.1484,1124.2413,1697.9774,1099.1849,380.4105,930.8594,971.4641,545.2943,1325.5211,1147.1875,1730.9015,1345.0160,1034.9564,964.9491,1393.2349,1747.1312,974.8270,660.6433,366.9159,954.2112,2735.6013,1241.7548,988.6208,1233.9926,729.8888,472.8097,966.8927,804.6122,798.0296,691.7488,1258.6300,297.4474,910.7179,79…	0.845515
LGG	6392	6:158923090,Nonsense_Mutation,C,T	NoESE	outframe	TULP4	1120.9	519.3237,553.6172,701.9639,1282.7378,723.6102,933.5766,1611.7069,959.0988,620.1315,460.4387,1116.3870,413.7813,727.0033,1655.4163,712.7604,701.2883,883.6799,1803.4771,774.6875,1196.0396,830.3982,913.6507,1218.5430,790.2248,823.2840,616.9893,1659.5591,1245.9950,471.1744,587.3229,1173.4897,945.8352,944.3513,1143.2309,492.4471,381.0395,941.4595,1823.0608,1122.3948,816.2948,690.1364,803.0159,1393.537…	0.220277
LGG	A87Q	14:32561313,Nonsense_Mutation,C,T	NoESE	inframe	ARHGAP5	2656.7	5443.2367,3007.6963,3377.9717,2439.2233,3158.2897,2227.0073,2499.8397,2372.8205,2176.0243,5309.8349,4236.3442,3470.7314,3196.7402,4033.2575,2932.8236,5474.7973,3120.9298,3444.0625,2738.9265,2043.2029,3937.3408,1929.5752,3943.8740,2939.7037,2611.5736,5655.2223,3249.0803,2720.7592,3369.6619,2181.5517,2934.4561,3985.2497,3114.7809,2919.1843,4109.0776,3360.1998,4303.1447,4391.0572,3094.4473,2589.2527…	0.640758
LGG	A7R3	9:100190781,Nonsense_Mutation,C,T	NoESE	inframe	TDRD7	830.244	560.3865,740.3797,633.5133,900.4344,822.3561,177.7372,559.0155,812.7413,500.2529,819.5711,713.3167,642.0980,616.4920,501.5761,661.9989,584.4069,679.2386,583.6135,386.5625,590.7243,504.5545,592.3297,484.8974,628.5976,617.9846,570.8555,1244.3079,574.3444,704.1518,423.1207,721.1810,500.2276,594.3681,743.9503,532.4773,614.2020,904.8184,630.6080,998.8632,348.2097,404.6483,603.1828,528.7246,638.7140,69…	0.111968
LGG	8319	17:7578263,Nonsense_Mutation,G,A	NoESE	outframe	TP53	788.224	422.1014,569.0097,934.8800,1128.8235,1917.2509,1510.2190,337.3453,1775.9564,1350.5311,814.1484,1124.2413,1697.9774,1099.1849,380.4105,930.8594,971.4641,545.2943,1325.5211,1147.1875,1730.9015,1345.0160,1034.9564,964.9491,1393.2349,1747.1312,974.8270,660.6433,366.9159,954.2112,2735.6013,1241.7548,988.6208,1233.9926,729.8888,472.8097,966.8927,804.6122,798.0296,691.7488,1258.6300,297.4474,910.7179,79…	0.757961
LGG	A6U0	14:32561313,Nonsense_Mutation,C,T	NoESE	inframe	ARHGAP5	1840.15	5443.2367,3007.6963,3377.9717,2439.2233,3158.2897,2227.0073,2499.8397,2372.8205,2176.0243,5309.8349,4236.3442,3470.7314,3196.7402,4033.2575,2932.8236,5474.7973,3120.9298,3444.0625,2738.9265,2043.2029,3937.3408,1929.5752,3943.8740,2939.7037,2611.5736,5655.2223,3249.0803,2720.7592,3369.6619,2181.5517,2934.4561,3985.2497,3114.7809,2919.1843,4109.0776,3360.1998,4303.1447,4391.0572,3094.4473,2589.2527…	0.89181
LGG	5279	1:183543623,Nonsense_Mutation,C,T	NoESE	inframe	NCF2	184.822	82.7295,225.7568,244.4011,215.6220,136.2694,58.3942,75.9874,112.9697,165.9079,178.4570,299.8929,194.3778,105.8537,67.9634,470.1558,102.9455,274.5858,114.8785,112.1875,230.1199,415.7196,90.7477,62.0255,93.3941,156.0609,158.8607,97.2172,181.7966,141.3998,155.1029,358.4965,31.8616,117.6668,148.1360,511.3293,88.5798,597.4647,166.4570,282.3039,126.6217,100.3641,209.9629,61.2064,405.4757,293.7209,267.3…	0.354707
LGG	6407	1:209807852,Nonsense_Mutation,C,T	NoESE	inframe	LAMB3	80.8795	10.2657,253.4633,43.6430,62.4169,93.6111,10.5839,118.5790,110.6828,107.2332,11.5849,143.8772,26.0542,121.0966,154.6859,334.6753,115.0832,69.4395,63.3945,103.1250,62.5326,184.9571,135.8129,172.8315,98.5116,38.8066,64.1861,43.7297,40.8212,98.6951,49.6329,166.2653,171.1425,144.4854,58.2080,69.4864,27.4524,123.7174,205.4507,122.3948,137.0005,151.0782,62.6205,141.8130,78.9422,349.9573,43.2870,611.5776…	0.685081
LGG	8018	20:62839768,Nonsense_Mutation,C,T	NoESE	outframe	MYT1	291.191	60.3865,730.6311,1424.6009,385.4952,968.1051,2024.4526,502.3879,1506.5672,1436.5200,2277.7915,700.8211,446.0062,2276.7016,978.2425,1068.7905,2645.5651,547.7617,993.1803,3753.7500,895.4664,626.3555,1774.5196,671.9431,1606.0369,1594.8258,1558.1185,931.6950,581.9390,1059.0747,572.4330,934.7712,530.7237,2280.5900,553.6298,117.0695,1592.2401,827.6567,484.2767,438.4236,1024.3902,1602.2796,650.6087,439.…	0.827033
LGG	8564	7:72281140,Nonsense_Mutation,G,A	NoESE	inframe	TYW1B	68.0108	161.2319,42.0729,41.3460,41.1384,49.7679,156.9343,107.9311,134.9233,82.4482,54.4737,138.8790,66.5067,47.4225,36.5957,181.6909,136.2118,52.8728,35.7314,99.0625,98.8015,26.7199,123.4663,151.5103,79.7475,47.5694,40.1163,58.5472,72.6237,40.8066,136.9041,106.7951,135.6395,41.5689,129.1694,83.0816,45.0220,43.5382,36.8973,31.4513,81.4738,62.7719,45.5840,137.4411,92.6973,61.1760,53.5392,366.3279,83.9355,…	0.514055
LGG	6405	14:32561313,Nonsense_Mutation,C,T	NoESE	inframe	ARHGAP5	3344.53	5443.2367,3007.6963,3377.9717,2439.2233,3158.2897,2227.0073,2499.8397,2372.8205,2176.0243,5309.8349,4236.3442,3470.7314,3196.7402,4033.2575,2932.8236,5474.7973,3120.9298,3444.0625,2738.9265,2043.2029,3937.3408,1929.5752,3943.8740,2939.7037,2611.5736,5655.2223,3249.0803,2720.7592,3369.6619,2181.5517,2934.4561,3985.2497,3114.7809,2919.1843,4109.0776,3360.1998,4303.1447,4391.0572,3094.4473,2589.2527…	0.393654
LGG	6690	17:7578263,Nonsense_Mutation,G,A	NoESE	outframe	TP53	564.895	422.1014,569.0097,934.8800,1128.8235,1917.2509,1510.2190,337.3453,1775.9564,1350.5311,814.1484,1124.2413,1697.9774,1099.1849,380.4105,930.8594,971.4641,545.2943,1325.5211,1147.1875,1730.9015,1345.0160,1034.9564,964.9491,1393.2349,1747.1312,974.8270,660.6433,366.9159,954.2112,2735.6013,1241.7548,988.6208,1233.9926,729.8888,472.8097,966.8927,804.6122,798.0296,691.7488,1258.6300,297.4474,910.7179,79…	0.864672
LGG	A7YO	19:43763054,Nonsense_Mutation,G,A	NoESE	outframe	PSG9	0	0.0000,0.0000,0.4594,0.0000,0.0000,0.3650,0.0000,0.0000,0.0000,0.0000,0.0000,0.0000,0.0000,0.0000,0.0000,0.0000,0.0000,0.0000,0.0000,0.0000,0.3470,0.0000,0.3230,0.0000,0.0000,0.0000,0.0000,0.4747,0.0000,0.0000,0.0000,0.0000,0.0000,0.0000,0.0000,0.0000,0.0000,0.0000,0.0000,0.0000,0.0000,0.0000,0.0000,0.0000,0.3800,0.0000,0.0000,0.0000,0.3367,0.0000,0.0000,0.0000,0.0000,0.0000,0.0000,0.3428,0.0000,…	0.595501
LGG	6392	2:27351333,Nonsense_Mutation,C,T	NoESE	outframe	ABHD1	2.7446	23.5507,44.1252,33.5362,25.5342,16.9843,7.6642,27.5878,21.0389,16.1861,20.9514,25.3481,28.1111,41.9181,19.3742,17.5039,10.7891,41.9457,27.6630,16.8750,17.5091,18.3916,34.8792,13.5681,20.4699,28.7920,13.6396,36.8630,37.0239,14.7094,6.2041,56.1198,16.8411,13.0741,16.3506,67.9758,44.2899,41.8139,53.2495,46.6086,22.3145,17.0229,27.6267,15.5748,31.6965,23.5585,20.5044,140.0795,64.8913,16.8350,9.1260,3…	0.976578
LGG	7471	1:167870912,Nonsense_Mutation,G,A	NoESE	outframe	ADCY10	0.3882	2.4155,0.5131,6.8910,1.7732,0.3950,1.4599,1.9360,1.8295,2.5291,1.4789,1.0710,2.0569,1.2702,2.1527,0.3501,0.4495,1.0575,1.1526,1.5625,1.6675,4.5111,1.8520,0.6461,0.0000,2.5037,1.2035,3.9754,1.4240,0.9490,0.8272,0.4188,3.6413,0.6705,0.9810,3.0211,0.3660,0.8621,4.1929,1.5157,1.5568,0.3546,1.3813,1.6395,4.1863,0.3800,0.7594,6.6284,1.4107,3.0303,1.7550,4.2067,1.2804,1.0686,0.8391,1.8406,0.3428,0.2877,…	0.876083
LGG	7299	20:62839582,Nonsense_Mutation,G,T	NoESE	outframe	MYT1	1684.61	60.3865,730.6311,1424.6009,385.4952,968.1051,2024.4526,502.3879,1506.5672,1436.5200,2277.7915,700.8211,446.0062,2276.7016,978.2425,1068.7905,2645.5651,547.7617,993.1803,3753.7500,895.4664,626.3555,1774.5196,671.9431,1606.0369,1594.8258,1558.1185,931.6950,581.9390,1059.0747,572.4330,934.7712,530.7237,2280.5900,553.6298,117.0695,1592.2401,827.6567,484.2767,438.4236,1024.3902,1602.2796,650.6087,439.…	0.21208
LGG	6392	15:72338703,Nonsense_Mutation,C,A	NoESE	inframe	MYO9A	519.281	535.0242,469.9846,478.6953,559.6241,522.9584,662.7737,367.3530,412.5451,276.1760,902.3909,343.4488,638.3270,448.8197,680.8642,618.5892,371.3232,807.5432,589.7608,386.2500,213.8614,331.0488,787.4064,160.8787,282.7410,346.7557,309.6981,425.0090,316.6014,388.6121,806.1214,212.7526,275.3755,833.3892,444.7351,19.6375,459.7365,310.8023,443.1866,423.2664,540.7369,683.3982,407.4937,863.9934,135.1586,460.…	0.38563
LGG	6407	18:697251,Nonsense_Mutation,G,A	NoESE	outframe	ENOSF1	11.5351	372.6691,55.2642,211.6550,181.7466,63.7069,8.1788,164.8636,115.6087,79.2109,77.3552,414.0735,94.7069,239.0770,159.5756,61.1693,200.6584,80.7296,152.3427,124.2875,117.3695,209.1195,75.4626,126.2833,117.8215,173.0774,114.3275,665.6740,228.0384,32.7070,70.4250,216.1198,91.4110,108.2099,145.2812,154.1994,167.5805,160.1559,321.1153,170.2198,29.9533,24.7364,115.6131,76.4533,209.3403,287.9757,114.0765,2…	0.961091
LGG	7298	16:70187342,Nonsense_Mutation,G,T	NoESE	inframe	PDPR	2151.01	750.3684,966.9472,1275.8930,2098.6009,4032.6454,1989.7153,412.6212,1271.4394,1608.6950,1749.1151,1088.3292,1389.4892,2129.0695,687.9649,2064.5510,1109.7977,1628.0578,1588.4123,1271.9969,919.5498,1168.4497,2464.9741,1064.9556,1411.7389,983.5760,717.2601,1041.0734,1673.5113,1305.7272,1443.7142,1032.7505,627.5057,2452.0248,1138.4696,64.8489,1490.4502,1881.0998,833.9665,884.4449,1531.7955,1529.5635,1…	0.127967
LGG	6392	16:48120675,Nonsense_Mutation,C,A	NoESE	outframe	ABCC12	1.0978	0.0000,5.1308,2.2970,3.9011,3.9498,0.0000,79.8594,8.6900,1.0116,0.9860,1.0710,0.0000,0.0000,34.7505,1.4003,0.4495,8.1072,3.4579,0.9375,1.2507,0.0000,15.4333,69.4557,0.0000,1.6691,16.8489,1.8070,0.4747,8.5409,0.0000,1.6752,28.2203,2.0114,9.8103,0.0000,0.3660,0.0000,2.0964,1.8947,1.5568,0.0000,0.9209,40.1667,0.0000,0.3800,0.3797,4.8608,3.5267,49.1582,2.8080,3.6058,0.0000,0.3562,0.0000,0.0000,2.3994…	0.637204
LGG	A7IX	14:32561316,Nonsense_Mutation,G,T	NoESE	inframe	ARHGAP5	2198.54	5443.2367,3007.6963,3377.9717,2439.2233,3158.2897,2227.0073,2499.8397,2372.8205,2176.0243,5309.8349,4236.3442,3470.7314,3196.7402,4033.2575,2932.8236,5474.7973,3120.9298,3444.0625,2738.9265,2043.2029,3937.3408,1929.5752,3943.8740,2939.7037,2611.5736,5655.2223,3249.0803,2720.7592,3369.6619,2181.5517,2934.4561,3985.2497,3114.7809,2919.1843,4109.0776,3360.1998,4303.1447,4391.0572,3094.4473,2589.2527…	0.80181
LGG	7689	14:66028460,Nonsense_Mutation,T,A	NoESE	outframe	FUT8	673.498	537.3128,441.9087,329.9644,987.8819,265.3224,1100.9964,1045.1605,632.1865,307.4962,466.6478,885.7301,1283.9150,418.6599,947.4806,430.1733,613.1417,467.8675,1142.5800,547.6156,754.2720,558.1400,462.6530,596.7049,592.3103,585.8627,513.6055,1081.9624,793.7249,449.5516,493.5705,874.1577,610.5325,630.0939,687.7109,310.6647,322.2914,668.8112,1143.7275,861.8075,467.9969,397.5164,280.9727,701.2337,588.81…	0.350278
LGG	6392	5:150444602,Nonsense_Mutation,C,A	NoESE	outframe	TNIP1	1344.59	2102.0531,1713.1862,1879.8668,1900.1685,1889.6021,1272.9927,1034.2996,1242.6664,2046.5352,1442.9381,1572.6526,1430.2365,1103.4191,1238.7176,1543.1472,1340.0900,1451.5333,1014.6960,1410.6250,1798.0198,1729.5046,1186.2026,1217.2508,1440.1452,1657.4171,1552.9034,1302.8551,1250.7417,1583.8671,1580.3950,2092.7652,1300.4096,989.2725,1731.5239,2379.1541,1877.7452,1823.0000,1203.3543,1668.0561,1212.7660,…	0.630397
LGG	A6J3	1:157516958,Nonsense_Mutation,G,A	NoESE	outframe	FCRL5	0	0.0000,0.0000,0.0000,0.0000,0.7900,0.3650,0.0000,0.0000,2.0233,0.9860,0.0000,0.0000,0.0000,0.6151,0.0000,0.0000,0.7050,0.3842,0.9375,0.0000,0.6940,0.3087,0.6461,0.0000,1.6691,0.0000,0.0000,0.4747,0.0000,0.8272,0.0000,0.0000,0.3352,0.0000,2.2659,0.3660,0.4311,0.4193,0.0000,0.0000,12.4125,0.4604,0.2732,0.5980,0.0000,0.0000,0.0000,0.0000,0.0000,0.0000,0.6010,0.4268,0.0000,0.0000,0.3068,0.6856,0.2877…	0.540948
LGG	7694	3:12653552,Nonsense_Mutation,G,A	NoESE	outframe	RAF1	1643.81	2099.6377,2429.4510,2283.6798,2458.3740,2770.8107,2995.4124,1570.5672,2668.7370,3078.9074,2594.2815,2523.7415,2365.1011,2604.0013,1707.3883,2510.4148,3058.6958,2538.2446,2110.0759,2990.6250,2966.1282,2021.3412,2108.1874,2588.9194,2776.6613,2870.0188,2633.9464,1971.0878,2698.4692,2461.2100,3266.6736,2641.7255,2324.5335,2611.8002,2357.0961,1779.6299,2883.9678,2282.3926,2059.1195,2200.4547,2497.6648…	0.946151
LGG	6392	5:141357958,Nonsense_Mutation,G,T	NoESE	inframe	RNF14	1273.23	1294.0821,704.9769,1026.7601,1167.4794,708.2058,1373.7226,1623.3228,905.1295,836.1153,906.8277,910.0321,1154.9537,1095.7976,1110.7865,990.0228,1074.4096,1115.9676,1202.5742,783.1250,956.3314,1262.0803,1125.7041,872.8800,805.5772,856.6660,1045.0306,1389.9530,899.4897,1262.1590,698.1698,889.5404,1052.3441,968.4881,989.2086,975.0755,917.2767,963.4441,1073.7945,1056.4608,1081.9927,1025.6292,858.7297,…	0.170554
LGG	A7RK	14:31074772,Nonsense_Mutation,A,T	NoESE	outframe	G2E3	308.501	382.8502,144.6896,321.5803,243.2840,212.5012,401.8248,253.6139,418.4909,223.0653,418.2894,272.7597,317.1066,411.1358,296.4558,235.2529,260.2858,352.4850,365.7670,362.1875,340.1772,247.7661,436.1448,288.8063,235.4042,293.7617,275.5992,242.8623,340.8093,434.1637,254.3687,204.7953,282.6582,402.6148,218.4434,153.3233,447.6574,214.2424,345.4927,275.8621,271.4063,409.6133,380.7879,316.9615,255.3660,296…	0.410363
LGG	A7C5	5:93386527,Nonsense_Mutation,A,C	NoESE	outframe	FAM172A	546.713	679.9517,663.4171,719.8806,742.9737,600.7702,936.1314,953.4722,863.5091,484.5726,730.3426,834.7019,868.7007,886.6307,699.9308,839.8390,819.9678,677.4762,901.3543,836.2500,775.8207,1080.9404,853.7696,492.0045,779.9898,928.4373,750.5767,774.4850,639.3734,897.2716,825.5610,440.1633,833.8644,996.9829,651.4061,734.1390,675.3294,777.6524,701.0482,544.9034,674.1048,899.7307,770.7848,729.5580,496.3788,10…	0.91208
LGG	A7CA	17:7574003,Nonsense_Mutation,G,A	NoESE	outframe	TP53	410.606	422.1014,569.0097,934.8800,1128.8235,1917.2509,1510.2190,337.3453,1775.9564,1350.5311,814.1484,1124.2413,1697.9774,1099.1849,380.4105,930.8594,971.4641,545.2943,1325.5211,1147.1875,1730.9015,1345.0160,1034.9564,964.9491,1393.2349,1747.1312,974.8270,660.6433,366.9159,954.2112,2735.6013,1241.7548,988.6208,1233.9926,729.8888,472.8097,966.8927,804.6122,798.0296,691.7488,1258.6300,297.4474,910.7179,79…	0.917049
LGG	A7R8	7:65705883,Nonsense_Mutation,T,A	NoESE	outframe	TPST1	389.434	73.0676,4052.8476,2004.8237,2003.0145,777.3279,1087.2263,479.1561,1106.8284,1276.1760,646.2904,927.1689,2822.4203,518.6832,389.3288,999.4749,694.0956,635.1780,508.3085,647.1875,1019.6978,986.9003,606.2196,467.7758,765.4902,803.6720,553.2043,1113.8417,581.9390,903.4401,667.5628,985.0277,394.1739,578.6121,804.4474,833.0816,597.3646,1189.3254,595.8071,874.9526,576.5439,674.5321,828.8008,488.0115,618…	0.939249
LGG	7294	9:131848458,Nonsense_Mutation,G,T	NoESE	outframe	DOLPP1	616.158	320.0483,434.0688,417.5950,582.3211,579.4411,488.6861,432.6925,917.0210,513.4041,376.1400,510.5320,588.2756,480.5758,524.9481,452.3018,618.1227,399.0130,641.6290,670.0000,545.2840,520.5170,525.3492,598.9339,817.9445,579.5952,610.5707,863.3900,530.6752,380.5457,335.0222,624.0184,500.2276,496.7299,322.5076,466.6911,507.3708,640.6709,491.8530,428.1266,451.1066,465.9702,462.5999,446.1429,515.2465,468…	0.274367
LGG	4938	17:45249321,Nonsense_Mutation,G,T	NoESE	outframe	CDC27	1215.02	560.3865,963.5711,1082.3475,1302.9524,1135.5782,1517.8832,1586.5391,1251.3564,889.2261,1184.6192,1074.2592,1188.8927,1111.4640,1157.5306,1430.7719,1036.1984,1282.3405,1358.1788,930.0000,1196.8734,1402.6199,1247.0098,1047.6498,1072.1128,1006.4678,1031.7922,930.6108,1148.2141,1259.3120,1320.2358,943.5661,1106.9640,1351.9946,1137.0177,632.1752,956.8082,1085.4372,1088.4696,1182.2660,1205.5008,1403.67…	0.363436
LGG	6392	2:127825747,Nonsense_Mutation,G,A	NoESE	inframe	BIN1	2984.77	2425.7246,4818.8815,3657.7466,4229.4530,3526.4145,1362.0438,6076.5706,3335.5782,4710.6727,2735.5189,7374.5091,1527.9397,2399.9153,4920.7350,4021.3548,2922.9336,2632.0056,3511.2861,3302.1875,9209.7968,11278.5634,2602.6700,5025.0363,3981.8287,3878.1556,3950.6569,12357.4268,5781.8915,1676.8683,2023.3688,7913.3075,3720.5280,2051.9611,3911.3800,8150.3021,4785.5051,7788.5941,5257.4423,5328.9125,2428.12…	0.568415
LGG	5280	21:34927010,Nonsense_Mutation,C,T	NoESE	outframe	SON	8202.12	4062.8019,5250.8979,5729.6428,6012.9444,6698.9237,8071.1642,3811.4690,4769.4241,5027.3141,7795.9083,5902.5348,6550.5656,7307.7167,4862.9200,7000.5251,5415.6538,6706.3800,5995.9658,5606.8750,4699.1141,4259.5645,6503.5882,3222.4196,4007.4161,3332.7770,5070.3039,4232.0202,5258.8110,6434.1637,6352.6006,4227.8295,3836.1402,6943.3456,5303.7933,2293.0514,4937.0425,4918.0911,6870.0210,5458.5070,5601.4530…	0.0375997
LGG	7294	1:103491840,Nonsense_Mutation,C,A	NoESE	inframe	COL11A1	42.2394	799.5169,118.0092,609.6244,434.4357,327.8365,1.0949,154.8787,527.8016,566.5149,376.1400,531.5959,189.9212,158.7806,113.7849,333.2750,124.5236,449.4184,31.5051,35.9375,647.0036,1929.0362,106.4897,578.9049,486.1609,100.1460,831.6117,589.8085,2229.5004,485.4093,2283.1145,531.8815,586.7091,461.0857,1.5106,1050.5124,343.1327,50.7338,601.3642,7.2652,0.0000,773.5474,310.1305,171.6394,121.2121,712.3377,4…	0.82441
LGG	A4MU	14:32561313,Nonsense_Mutation,C,T	NoESE	inframe	ARHGAP5	2606.41	5443.2367,3007.6963,3377.9717,2439.2233,3158.2897,2227.0073,2499.8397,2372.8205,2176.0243,5309.8349,4236.3442,3470.7314,3196.7402,4033.2575,2932.8236,5474.7973,3120.9298,3444.0625,2738.9265,2043.2029,3937.3408,1929.5752,3943.8740,2939.7037,2611.5736,5655.2223,3249.0803,2720.7592,3369.6619,2181.5517,2934.4561,3985.2497,3114.7809,2919.1843,4109.0776,3360.1998,4303.1447,4391.0572,3094.4473,2589.2527…	0.662363
LGG	A6XC	14:32561316,Nonsense_Mutation,G,T	NoESE	inframe	ARHGAP5	1130.33	5443.2367,3007.6963,3377.9717,2439.2233,3158.2897,2227.0073,2499.8397,2372.8205,2176.0243,5309.8349,4236.3442,3470.7314,3196.7402,4033.2575,2932.8236,5474.7973,3120.9298,3444.0625,2738.9265,2043.2029,3937.3408,1929.5752,3943.8740,2939.7037,2611.5736,5655.2223,3249.0803,2720.7592,3369.6619,2181.5517,2934.4561,3985.2497,3114.7809,2919.1843,4109.0776,3360.1998,4303.1447,4391.0572,3094.4473,2589.2527…	0.973728
LGG	6392	19:12735514,Nonsense_Mutation,C,T	NoESE	outframe	ZNF791	253.877	161.8357,170.3438,226.0250,209.9477,204.2066,459.1241,166.4946,195.2958,151.2393,353.4632,198.1435,285.9102,223.1396,221.4192,318.9218,198.2488,256.9616,275.8621,216.5625,149.2444,218.6172,268.2306,121.7897,171.8622,239.9332,198.9770,116.0101,255.8443,308.8968,229.1387,134.0174,156.1220,307.4086,247.5474,25.6798,209.3704,209.0695,197.0650,189.4657,360.1453,401.8112,180.9548,294.0092,107.0504,310.…	0.332417
LGG	A6CV	5:180056400,Nonsense_Mutation,G,A	NoESE	outframe	FLT4	374.417	197.4638,111.3391,38.1302,115.2584,66.7522,103.6496,120.5150,166.4816,91.0470,250.1849,120.3142,115.1868,103.3132,137.1569,119.3769,113.2850,247.7970,151.7626,247.5000,206.7744,340.7652,153.7156,74.3014,50.7484,109.3261,87.0525,221.1782,245.4017,129.0629,582.3596,98.4190,172.9631,159.9061,99.4114,127.6435,81.2592,112.5096,107.3375,142.8571,103.2693,119.8695,82.4196,64.7585,638.1159,413.7931,87.33…	0.0913138
LGG	6392	1:146736231,Nonsense_Mutation,G,T	NoESE	outframe	CHD1L	651.022	876.2077,989.7383,1001.4931,1069.5984,1017.4780,865.3285,709.0542,1075.7274,947.3950,932.9554,1364.5127,1075.4200,1010.6912,763.8964,1151.4091,1127.9053,1082.8340,1012.0065,792.8125,1220.2189,998.3517,1065.8230,963.9800,1040.9814,1032.3388,1154.9494,1224.7922,883.3511,682.7995,945.0936,1018.9509,878.9258,1341.2672,938.5219,1152.5680,1493.7775,1133.2861,933.7526,1305.0398,1012.9735,850.0806,1151.5…	0.947202
LGG	A77W	8:12043930,Nonsense_Mutation,G,A	NoESE	outframe	FAM86B1	65.5673	26.5700,85.1719,55.1281,31.5631,12.2445,20.0730,117.1270,24.2405,32.3723,110.9194,46.4120,186.4930,56.3142,82.4172,168.3879,49.4498,55.6926,33.4262,61.2500,28.3481,43.7234,37.3486,87.2234,27.7197,37.5548,52.9536,108.7821,33.2265,27.5208,165.8567,60.7266,72.3714,9.3865,41.8574,154.0785,56.0029,76.2996,62.4738,54.5661,37.8827,19.8600,36.8356,42.0794,26.9121,56.6163,107.8379,118.8688,21.1602,112.457…	0.384241
LGG	A6WO	17:7579415,Nonsense_Mutation,C,T	NoESE	inframe	TP53	307.836	422.1014,569.0097,934.8800,1128.8235,1917.2509,1510.2190,337.3453,1775.9564,1350.5311,814.1484,1124.2413,1697.9774,1099.1849,380.4105,930.8594,971.4641,545.2943,1325.5211,1147.1875,1730.9015,1345.0160,1034.9564,964.9491,1393.2349,1747.1312,974.8270,660.6433,366.9159,954.2112,2735.6013,1241.7548,988.6208,1233.9926,729.8888,472.8097,966.8927,804.6122,798.0296,691.7488,1258.6300,297.4474,910.7179,79…	0.950534
LGG	6392	11:17190742,Nonsense_Mutation,C,A	NoESE	inframe	PIK3C2A	829.148	1161.2319,2339.1483,1574.3655,1081.3015,1090.1550,1780.2920,1094.7991,1627.3121,1222.0536,2488.5383,1907.5330,2138.1556,1980.3112,1689.8593,1944.6876,1181.4010,2706.7325,1806.9350,1510.6250,1528.7129,1335.6467,2245.8523,516.8793,1596.6549,1963.2798,1344.6996,1245.3921,1589.1776,1021.1151,1822.7691,1191.4983,1633.5913,1840.0939,1362.0013,783.2326,1158.1259,1824.7243,1735.8491,2275.8621,1388.6871,1…	0.926186
LGG	7294	3:146246610,Nonsense_Mutation,C,A	NoESE	outframe	PLSCR1	127.724	341.1836,1187.2755,255.4267,1043.7095,315.1970,183.5766,176.1746,218.6215,298.4320,478.6788,292.3956,1419.9520,221.4460,188.2064,324.8731,118.2300,319.7039,137.5468,146.8750,368.5253,1110.4364,192.2988,62.6716,180.8178,305.8627,196.9712,136.2486,237.3324,271.8861,438.8378,223.2227,114.2467,220.4055,400.3021,161.0542,1016.8969,332.0755,306.5555,136.4816,151.0782,221.0136,124.5987,394.1128,479.9088…	0.874347
LGG	A4XC	17:7579406,Nonsense_Mutation,G,C	NoESE	inframe	TP53	266.114	422.1014,569.0097,934.8800,1128.8235,1917.2509,1510.2190,337.3453,1775.9564,1350.5311,814.1484,1124.2413,1697.9774,1099.1849,380.4105,930.8594,971.4641,545.2943,1325.5211,1147.1875,1730.9015,1345.0160,1034.9564,964.9491,1393.2349,1747.1312,974.8270,660.6433,366.9159,954.2112,2735.6013,1241.7548,988.6208,1233.9926,729.8888,472.8097,966.8927,804.6122,798.0296,691.7488,1258.6300,297.4474,910.7179,79…	0.960026
LGG	6392	16:30128550,Nonsense_Mutation,G,A	NoESE	outframe	MAPK3	1396.07	2343.6715,2718.5069,1891.8112,2071.1056,2770.5500,1996.3504,2721.3453,1640.1184,2123.9251,1974.6118,2231.7601,1600.0754,1445.2969,3484.9235,1714.3602,1639.9357,2711.6673,1992.5079,2254.1594,1989.8864,2036.6722,1660.0756,3288.3218,2448.0549,2105.6082,2391.3349,2419.9494,2270.8390,2427.9810,1715.5951,2624.3744,3498.2658,1731.8572,3241.5337,3877.1828,1704.9780,2413.5675,2128.8302,2578.6737,2554.0477…	0.913565
LGG	6392	12:81676815,Nonsense_Mutation,C,A	NoESE	inframe	PPFIA2	337.862	0.0000,339.1483,126.3351,296.8348,362.5950,473.7226,1101.5750,363.1495,96.1052,220.1134,161.3709,9.9417,352.2811,1071.4231,124.6280,565.5261,435.6715,538.6610,527.5000,226.7848,83.9768,657.4581,642.5456,202.1406,254.1206,270.3841,881.4601,187.9672,221.5896,278.3580,103.4447,449.2490,589.6748,364.9444,18.1269,213.7628,95.2667,402.0964,195.5286,489.3617,401.8112,167.6019,1419.7691,127.9820,237.8645…	0.424233
LGG	6392	1:62740589,Nonsense_Mutation,G,A	NoESE	outframe	KANK4	66.9686	1.2077,13.8533,24.3482,124.4791,5.1348,5.1095,70.1794,95.5897,15.1745,5.4227,159.9429,23.6544,34.7200,66.7333,17.1539,32.8167,53.2252,168.2835,20.9375,63.7832,53.0927,14.8160,46.8422,38.3811,74.6923,8.0233,66.8594,79.7437,16.1329,0.8272,260.9151,18.6618,47.2679,95.1602,103.4743,11.7130,121.1310,271.2788,211.4437,2.0758,0.3546,31.3103,14.2086,52.0301,293.7209,267.3165,34.9094,2.8214,35.0168,21.060…	0.22361
LGG	6392	1:93594929,Nonsense_Mutation,G,T	NoESE	outframe	MTF2	423.768	393.1159,230.3746,607.3274,349.6764,348.3756,263.8686,277.8137,461.0260,503.7936,555.8294,456.9797,358.9304,257.0128,233.4128,336.7758,178.4689,373.2816,253.1937,275.3125,488.1709,377.8954,243.5373,442.9010,441.8094,406.4260,454.1169,352.0058,607.0962,453.1435,331.7134,332.9494,414.2012,265.1693,366.5795,351.2085,452.0498,342.2705,278.4067,340.6593,224.7016,219.5244,426.3720,377.6214,461.0941,315…	0.286474
BRCA	A0FS	8:22449159,Nonsense_Mutation,G,T	NoESE	outframe	PDLIM2	478.364	509.6485,439.6162,675.2791,348.8956,119.3642,356.7080,415.0264,391.6171,279.3239,373.8066,375.3249,264.8442,755.4672,720.6818,376.5511,498.2027,1396.9457,469.9367,192.0290,388.1116,489.8354,363.8793,750.2479,209.3690,445.4486,654.9591,564.0990,370.9573,467.2240,274.4982,305.7300,593.3689,740.1333,820.9524,334.3653,276.3466,1092.8906,502.3140,471.3934,609.0781,181.1664,115.9970,251.3372,369.8012,3…	0.452987
BRCA	A0YI	X:153031769,Nonsense_Mutation,G,A	NoESE	inframe	PLXNB3	161.395	487.4983,298.6662,1120.8357,80.8233,166.7486,616.2706,75.7617,104.9224,110.6447,1352.4475,1059.1328,196.5814,355.9705,763.8987,575.0843,112.7318,223.5247,513.6973,219.3478,149.8272,627.3406,1375.5708,224.0494,406.2970,390.2589,228.4801,492.7113,231.2053,599.3402,68.1303,988.6364,30.5220,264.7022,1600.5638,326.1095,409.5954,540.3312,909.5881,434.3076,232.2746,188.0718,200.1347,333.5695,139.2446,44…	0.814478
BRCA	A5DE	19:44988574,Nonsense_Mutation,G,T	NoESE	inframe	ZNF180	173.218	338.7319,151.2965,423.9234,225.4016,155.4913,295.8286,199.1059,189.2766,296.0778,199.4833,255.5054,388.3010,172.5852,115.2323,221.0061,250.8986,151.5996,156.6456,163.0435,275.0800,294.0119,196.6399,169.7187,310.7075,237.9742,269.1904,157.1504,248.3691,164.1772,219.0796,243.8017,328.8854,197.5209,160.9431,177.6190,119.1417,315.1556,129.7681,256.3190,249.8129,241.7312,224.1354,207.5293,254.7984,129…	0.721984
BRCA	A0YE	11:125445240,Nonsense_Mutation,C,T	NoESE	outframe	EI24	1307.67	4124.0524,2413.4486,2869.5375,1218.8755,2503.1792,2130.3269,2410.6225,2461.5067,3165.1210,2527.6873,2447.2712,3677.8366,1407.8175,2907.2140,3053.2472,2357.2969,2018.9499,2066.4557,4296.4976,2480.1097,3108.0072,3377.2432,2163.6022,3166.3480,3368.5400,1632.6159,1984.2725,2346.3357,2588.9077,1613.2510,2557.8512,1278.2575,2776.5797,3345.4639,2016.6667,2082.6305,4004.3493,3324.8004,2199.7152,2099.8824…	0.962437
BRCA	A1J3	7:12683834,Nonsense_Mutation,C,A	NoESE	outframe	SCIN	588.962	19.9862,51.3837,94.4530,115.4618,256.0694,96.9154,144.9256,120.2894,14.8314,72.3352,11.4895,85.8201,86.1117,47.0532,73.2683,17.9727,73.5704,36.9198,88.1643,38.4088,46.4666,52.6919,406.6609,37.6036,51.2096,38.9984,63.1337,71.5002,24.9383,1123.5503,27.1547,21.9780,195.5054,157.3552,35.7143,26.4759,99.6989,20.2763,1271.6590,28.6600,1556.6397,144.0041,10.1234,22.8972,31.2233,126.2925,2370.5202,40.660…	0.119139
BRCA	A18G	20:43964515,Nonsense_Mutation,G,A	NoESE	outframe	SDC4	3728.75	6036.8711,11564.5072,3058.6922,7695.7831,9651.4451,4674.6336,9718.8230,6288.3566,10074.3353,3553.4090,8767.6105,2546.4433,7277.1611,4619.3734,9148.9314,8927.3904,6088.0615,3641.8776,3704.1063,27850.0229,6736.8275,25152.3482,5379.5433,7069.7897,2637.2964,9820.0058,7290.5853,3486.5758,6094.8175,6076.0997,3428.5714,8903.8462,2951.5268,5286.0072,5893.3333,5422.4405,5709.6019,3051.0708,6508.7220,2934.…	0.794481
BRCA	A0B6	19:58287980,Nonsense_Mutation,C,T	NoESE	outframe	ZNF586	290.862	242.5741,134.8029,54.6794,201.8072,166.1850,167.6437,391.2724,353.0053,706.9558,125.8003,189.2545,251.5608,173.5910,202.6167,79.8745,473.7599,234.5335,223.6287,205.2174,162.4143,425.9439,247.3845,159.3447,135.4366,350.5337,185.0323,178.5348,232.5638,201.0651,147.1990,361.8654,315.1334,191.8775,136.3403,163.3333,85.8332,206.4236,88.7087,225.7031,184.7931,275.5102,236.9100,386.7974,316.8234,385.412…	0.244834
BRCA	A0IK	6:26388276,Nonsense_Mutation,C,T	NoESE	outframe	BTN2A2	84.3931	698.4838,185.8695,358.8517,459.8394,434.9711,682.7508,311.4699,505.8515,190.0611,90.3066,138.9687,162.8454,224.6864,241.9878,354.3304,191.9482,513.6551,536.3924,101.4493,167.1696,219.0568,147.3845,307.4855,356.2779,379.9303,144.0916,284.9594,813.2208,501.8834,216.8919,268.0047,277.8650,430.5150,99.9487,322.8571,217.3588,326.8652,290.9644,197.2232,1207.9991,477.4806,508.6596,204.9984,213.7964,314.…	0.985081
BRCA	A0HF	1:155880592,Nonsense_Mutation,C,T	NoESE	outframe	RIT1	830.115	1181.9435,502.4185,716.7464,858.9357,719.9422,628.6359,585.8411,811.1852,825.0628,492.4183,1443.3046,1024.6914,713.4968,695.7148,905.0440,1080.5176,379.8908,1094.4093,858.0918,618.1984,1240.2157,523.8641,730.3299,933.3971,1774.6399,1416.3519,752.9295,800.0497,415.6384,604.7347,514.7580,1380.6907,683.6642,619.1697,643.8095,716.1311,986.9522,849.5755,733.3571,839.2685,1163.2653,574.8550,917.8530,42…	0.434799
BRCA	A0SJ	X:13776561,Nonsense_Mutation,C,T	NoESE	outframe	OFD1	786.1	844.2453,538.8946,1170.3349,900.1004,498.2659,1389.4025,716.0873,1067.9087,1048.9064,804.2233,1392.9695,693.1217,710.2405,1512.4235,770.5185,1067.5773,1076.8030,808.5443,1023.5507,1187.1110,953.0355,619.9505,1091.4595,565.5653,866.5754,836.9751,889.6131,1312.3782,600.9845,1496.4581,1082.4176,1088.3805,787.8011,919.5238,931.7818,1102.7099,361.4244,933.0723,1173.7782,833.9198,873.7022,439.1016,784.…	0.574171
BRCA	A18P	2:27449092,Nonsense_Mutation,C,T	NoESE	inframe	CAD	883.274	3165.7478,3146.4594,2113.8756,1492.9719,1240.4624,2911.3867,912.7911,631.9346,1279.3417,841.0648,796.0607,1523.8095,1763.4805,783.5794,2050.9125,849.7484,1282.3543,1210.4430,1696.2560,1159.2135,2155.4418,1278.3505,1310.4441,907.9031,963.5696,1249.4690,1490.9396,1237.7062,1243.2783,1657.6295,834.7107,2158.5557,894.8907,1324.9616,1555.7143,6092.0252,736.7012,1949.0559,1071.9117,1805.5823,1459.8874,…	0.855175
BRCA	A4E4	10:121201555,Nonsense_Mutation,G,T	NoESE	outframe	GRK5	147.621	594.0731,65.6570,286.1244,173.1928,179.1908,63.1342,163.3416,366.7043,120.0241,124.4524,103.9529,104.0564,185.9723,377.8658,211.3971,127.9655,673.7265,567.5105,160.0242,154.7325,63.6150,154.6392,339.4374,105.1625,142.3327,376.8159,304.8519,453.8381,624.4967,133.7605,88.5478,150.3140,185.8309,223.4751,267.1429,96.0820,164.2690,506.9066,268.4229,368.7306,153.7650,97.1640,207.9511,130.1948,89.2792,2…	0.76706
BRCA	A0DZ	3:37067458,Nonsense_Mutation,G,T	NoESE	outframe	MLH1	972.034	1143.0048,859.2499,697.2887,942.7711,449.1329,464.0361,815.6402,978.8910,784.9632,1476.3563,604.5685,1042.6220,946.8667,833.0332,981.3151,1037.3832,690.2241,585.4430,794.6860,740.7407,619.8313,671.2486,568.9104,766.7304,922.5266,949.1305,585.8328,956.2212,375.1137,755.3715,1001.7710,901.8838,916.2552,967.1963,741.9048,845.0945,717.9659,646.8128,947.6682,604.8551,828.9937,999.8994,986.1858,585.477…	0.243688
BRCA	A14X	17:7578212,Nonsense_Mutation,G,A	NoESE	outframe	TP53	560.694	1213.6458,873.2059,2926.6348,1485.4418,792.4855,421.1950,400.0801,1357.1403,822.8656,2405.9306,715.0869,338.0364,2420.8962,1711.1991,3713.8632,1159.5974,1985.0630,1673.5232,4480.6763,1088.2487,1899.5989,916.3803,1230.7718,2623.6456,719.9473,1230.9827,1801.7592,1950.0740,253.0199,1607.9381,1468.7131,2000.7849,2602.0357,1629.4208,2445.7143,1764.9194,1587.1529,938.7910,1198.2912,3247.1393,1721.6749,…	0.923895
BRCA	A0SO	2:32422433,Nonsense_Mutation,C,T	NoESE	outframe	SLC30A6	882.433	470.7099,1591.3092,470.8134,351.4056,563.5838,267.8692,425.7023,293.1812,546.8376,383.6909,178.3614,463.8448,279.6821,94.5865,321.2996,306.2545,49.0469,299.5781,250.0000,380.4298,558.1524,336.3879,304.9957,493.9452,527.1581,435.8201,205.8869,288.6350,164.1772,380.0297,257.9693,580.4553,211.2264,259.3542,238.0952,915.9816,204.0816,148.0167,333.5707,348.1981,252.6390,387.4949,328.1662,317.6327,203.…	0.0107066
BRCA	A046	3:185410497,Nonsense_Mutation,C,A	NoESE	outframe	IGF2BP2	8.7088	80.2895,85.0052,185.6459,51.7068,4.3353,1200.0000,9.8752,40.4074,4.1198,24.7108,8.2068,7.3486,9.7690,3.8411,60.6566,14.3781,78.9210,35.3376,5.4348,31.4586,13.2762,9.5456,60.9991,15.9337,36.5245,26.8431,181.5187,46.6633,25.9774,27.1896,7.0838,14.5212,14.1086,15.3767,82.8571,20.9245,7.0258,96.3123,50.1958,761.8437,15.8339,34.0655,9.2798,18.3710,48.2986,17.7173,17.3071,14.8568,6.2804,68.6523,143.004…	0.866214
BRCA	AALI	7:86394831,Nonsense_Mutation,G,T	NoESE	inframe	GRM3	6.5253	1.3784,0.0000,0.0000,0.0000,2.6012,0.0000,2.9359,0.9114,4.6691,0.4493,6.0183,5.8789,0.7236,2.4007,0.0000,5.7513,2.6753,0.5274,0.0000,0.7316,0.8298,3.8183,0.0000,2.5494,0.3765,0.7597,0.9946,2.2579,0.0000,1.2501,0.0000,7.0644,0.4031,1.5377,1.9048,0.4270,1.6728,0.5069,1.0680,1.2833,4.2224,0.7742,3.7963,3.9937,1.4636,4.5429,4.5328,3.9097,0.2991,0.8014,1.5488,1.2103,2.9786,0.0000,1.5452,0.3156,3.2926,…	0.033381
BRCA	A0T2	5:35068953,Nonsense_Mutation,C,T	NoESE	outframe	PRLR	912.617	2479.6692,8459.9159,2420.0957,5175.2008,8554.9133,692.6719,8105.4247,4765.6373,9815.0612,5140.7391,10040.7605,12893.0041,6935.9707,1871.0839,1429.3329,8062.5449,848.9578,4932.4895,3525.3623,6703.9781,4957.8205,6716.6858,8677.6465,3378.9038,6814.6475,5821.9076,2940.1051,4357.3731,641.1222,4501.9142,1461.0390,14172.2920,4458.3291,6802.1527,2006.6667,1114.1241,4836.0656,423.7739,5975.4361,1915.9448,…	0.896871
BRCA	A0SO	3:65361513,Nonsense_Mutation,C,A	NoESE	outframe	MAGI1	459.06	180.5651,296.5665,793.3014,485.9438,887.5723,237.6550,383.5324,450.2534,2047.8256,650.1179,821.2283,1323.6332,552.8515,399.9520,484.6519,951.8332,182.8113,435.1266,660.0242,1093.0041,771.4009,2247.8045,512.0608,511.1536,636.3551,926.5924,695.7387,537.3805,126.7697,838.8155,695.3955,1527.4725,516.3761,573.0395,700.9524,816.9104,936.0990,285.8953,860.4486,587.3169,942.9979,1469.8482,2892.3336,539.6…	0.679624
BRCA	A140	3:133673994,Nonsense_Mutation,C,T	NoESE	outframe	SLCO2A1	433.281	52.3777,188.0898,267.6236,488.4538,213.0058,217.3619,461.7335,462.1022,402.9185,1373.4696,480.3720,108.4656,359.6429,371.1439,359.1349,347.2322,663.4712,873.9451,306.1594,817.5583,202.7382,840.3971,761.0369,361.0580,353.5724,854.1668,1510.3348,448.9460,151.7080,177.5139,157.0248,293.0565,1901.5889,668.0952,79.0007,479.4246,363.4520,758.2770,440.5946,303.3075,307.3636,163.6613,444.8988,261.0074,80…	0.542815
BRCA	A0YE	1:39463917,Nonsense_Mutation,C,T	NoESE	outframe	AKIRIN1	825.095	1090.2826,899.2150,1169.3780,1171.6867,831.2139,3309.1319,1164.2090,1409.0926,1228.8052,1485.3420,1175.7625,1337.4486,1187.8347,976.5934,917.6557,893.6017,887.3035,2055.3797,1070.0483,730.1326,1127.0917,1297.8236,1001.7138,834.2894,1051.6803,1122.5975,1498.3993,1429.2515,1304.5850,863.8175,974.0260,1240.9733,903.7589,1195.2845,971.4286,978.7552,820.6758,770.4980,985.4041,1145.5459,951.0908,932.54…	0.843348
BRCA	A23H	17:62893363,Nonsense_Mutation,G,A	NoESE	outframe	LRRC37A3	108.904	178.4976,105.3049,107.1770,230.9237,94.7977,14.8816,66.7245,58.3324,121.3974,64.2480,385.1730,65.5497,161.0071,121.9541,47.4442,478.0733,88.7304,40.0844,86.9565,60.7225,112.2943,323.4059,168.8888,45.8891,72.2960,117.7550,113.8843,134.7214,17.6646,145.3239,164.1086,128.3359,327.3204,129.6771,147.1429,114.0173,340.5821,26.8660,243.1470,61.5977,235.7495,92.5188,652.5361,163.4757,106.3544,1808.9804,1…	0.631667
BRCA	A0DD	17:80136988,Nonsense_Mutation,C,T	NoESE	outframe	CCDC57	628.501	605.7891,150.0278,401.9139,401.6064,488.1503,492.8974,1323.5471,516.4850,602.0432,2288.2175,1135.8227,453.8507,751.8491,794.6225,299.0789,931.7038,685.3194,242.0886,618.3575,303.9781,478.2188,787.3234,466.8302,666.3480,539.5839,434.3006,892.1767,450.0750,366.2813,424.7207,684.7698,475.2747,602.6403,3899.5387,264.7619,305.3272,1016.0589,337.0929,412.9583,299.8610,899.3666,697.1811,1009.3852,747.08…	0.303862
BRCA	A23H	4:146823477,Nonsense_Mutation,C,A	NoESE	outframe	ZNF827	440.378	389.7312,561.7318,322.4880,409.6386,283.5260,67.6437,331.4873,192.3147,499.0476,268.2242,172.3430,365.3733,405.9551,24.9670,136.3271,276.7793,15.6058,449.8945,206.5217,85.9625,554.2802,328.3696,990.9248,361.0580,317.4245,546.9909,194.4488,206.2216,65.9826,402.2189,211.3341,557.6923,221.3040,222.9626,274.2857,703.3202,99.0298,38.5249,472.7661,245.9630,294.5109,251.2329,453.0212,205.5427,91.7185,99…	0.161226
BRCA	A0FK	2:113993061,Nonsense_Mutation,G,A	NoESE	outframe	PAX8	94.1658	9.6485,93.2519,185.0080,128.0120,6.9364,18.4893,7.7400,39.4959,18.1272,6.2900,72.2199,168.7243,39.7995,201.6565,135.1260,149.5327,27.1988,111.2869,129.8309,48.6511,21.8504,200.0764,5.3945,113.4481,22.9690,25.8301,36.8010,10.5369,18.7037,120.3219,3.5419,9.0267,4.4341,55.3562,60.9524,11.9569,54.1987,10.1381,53.3998,115.0679,33.0753,150.9720,19.4031,11.1824,290.2793,34.0717,19.3675,67.6376,5.3832,9.…	0.274843
BRCA	A274	14:103355969,Nonsense_Mutation,C,T	NoESE	inframe	TRAF3	172.867	237.4225,405.0432,419.7767,383.5341,251.7341,358.5118,279.1753,193.5300,237.8510,127.5974,111.6126,474.4268,345.1704,200.2161,366.3416,147.3760,352.6920,316.9831,266.9082,192.4097,191.6762,156.8549,211.2811,189.0238,206.8942,315.7927,439.9144,200.5455,209.0788,242.6210,239.0110,187.4433,128.1394,208.5714,229.7427,190.0301,264.0983,249.5550,478.2376,240.3237,294.5890,217.2308,105.4338,181.4855,188…	0.765009
BRCA	AAT1	4:70462090,Nonsense_Mutation,C,A	NoESE	inframe	UGT2A1	0	0.0000,0.0000,0.0000,0.0000,0.0000,0.0000,0.5338,0.3038,0.0000,7.1886,0.0000,0.0000,0.0000,0.0000,0.0000,0.0000,0.0000,0.0000,0.0000,0.0000,0.0000,0.0000,0.0000,0.0000,0.0000,0.7597,0.0000,0.0000,0.0000,0.0000,0.0000,0.0000,0.0000,2.0502,0.0000,0.4270,0.0000,0.0000,0.0000,0.0000,0.0000,0.0000,0.0000,0.0000,0.4879,0.0000,0.0000,0.0000,0.5981,0.8014,0.5163,0.0000,0.2708,0.0000,0.0000,0.0000,0.0000,…	0.560916
BRCA	A14W	1:17316489,Nonsense_Mutation,G,A	NoESE	inframe	ATP13A2	1098.71	1896.2784,305.7648,2037.3206,1848.8956,1375.4335,1217.5874,497.4978,1354.7097,3390.3379,854.5434,2058.8155,1425.6320,3202.4140,2704.1172,1732.0151,1011.5025,2545.9815,1068.5654,2053.1401,1228.7151,1085.3271,3325.3150,902.5383,2014.3403,2279.2055,1384.1908,1214.9318,1871.0475,1792.9601,1668.2553,1875.4427,1917.1900,1041.6205,2168.1189,2269.0476,1421.5864,1203.7471,1270.3079,2232.4671,1108.3307,179…	0.690355
BRCA	A0D0	20:48524801,Nonsense_Mutation,G,T	NoESE	inframe	SPATA2	652.389	383.1840,205.2177,403.5088,430.7229,687.8613,602.0293,1353.7065,616.1362,607.5363,481.1861,567.9114,397.1193,455.5236,359.6207,499.0654,414.8095,481.5517,474.6835,573.0676,757.2016,769.1882,867.5067,411.6405,976.0994,469.1707,578.3922,457.0292,421.8512,922.7172,408.4694,491.7355,449.3721,446.2360,1869.8104,424.2857,539.3402,3007.6949,244.8359,590.2456,412.7901,605.5595,495.4979,821.6809,590.2697,…	0.200285
BRCA	A046	2:206165385,Nonsense_Mutation,C,T	NoESE	outframe	PARD3B	57.1753	46.1751,17.4451,80.3828,72.2892,43.3526,9.9211,129.4455,74.4346,116.7283,66.0452,5.4712,140.5056,105.2878,19.6855,142.3327,161.7541,1.7835,58.0169,55.5556,117.0553,133.5915,132.8751,91.2912,43.0210,147.6043,109.1449,56.6935,85.8002,9.3519,150.6368,12.9870,129.1209,49.1787,59.9692,54.7619,7.6866,46.1693,6.5898,173.0153,78.2804,61.2245,114.1968,35.4318,60.1718,28.7840,7.7229,85.7113,113.7719,45.158…	0.57871
BRCA	A24U	17:7579536,Nonsense_Mutation,C,A	NoESE	inframe	TP53	611.4	1213.6458,873.2059,2926.6348,1485.4418,792.4855,421.1950,400.0801,1357.1403,822.8656,2405.9306,715.0869,338.0364,2420.8962,1711.1991,3713.8632,1159.5974,1985.0630,1673.5232,4480.6763,1088.2487,1899.5989,916.3803,1230.7718,2623.6456,719.9473,1230.9827,1801.7592,1950.0740,253.0199,1607.9381,1468.7131,2000.7849,2602.0357,1629.4208,2445.7143,1764.9194,1587.1529,938.7910,1198.2912,3247.1393,1721.6749,…	0.912063
BRCA	A3U0	17:7578239,Nonsense_Mutation,C,A	NoESE	outframe	TP53	1111.27	1213.6458,873.2059,2926.6348,1485.4418,792.4855,421.1950,400.0801,1357.1403,822.8656,2405.9306,715.0869,338.0364,2420.8962,1711.1991,3713.8632,1159.5974,1985.0630,1673.5232,4480.6763,1088.2487,1899.5989,916.3803,1230.7718,2623.6456,719.9473,1230.9827,1801.7592,1950.0740,253.0199,1607.9381,1468.7131,2000.7849,2602.0357,1629.4208,2445.7143,1764.9194,1587.1529,938.7910,1198.2912,3247.1393,1721.6749,…	0.763506
BRCA	A0YJ	17:7574003,Nonsense_Mutation,G,A	NoESE	outframe	TP53	787.632	1213.6458,873.2059,2926.6348,1485.4418,792.4855,421.1950,400.0801,1357.1403,822.8656,2405.9306,715.0869,338.0364,2420.8962,1711.1991,3713.8632,1159.5974,1985.0630,1673.5232,4480.6763,1088.2487,1899.5989,916.3803,1230.7718,2623.6456,719.9473,1230.9827,1801.7592,1950.0740,253.0199,1607.9381,1468.7131,2000.7849,2602.0357,1629.4208,2445.7143,1764.9194,1587.1529,938.7910,1198.2912,3247.1393,1721.6749,…	0.872778
BRCA	A0B6	11:47269662,Nonsense_Mutation,G,C	NoESE	inframe	ACP2	1270.06	805.9959,503.0529,617.5439,1133.0271,1397.1098,2462.6832,818.0423,1495.9836,1010.1801,1142.5362,566.8171,699.5885,1307.2333,1574.3608,1238.9433,979.1517,1999.3312,1027.4262,1338.1643,713.3059,731.5724,858.3429,1026.1964,962.7151,1231.6671,1014.2123,622.1366,2107.7508,888.9466,891.9447,1430.9327,1176.6091,1541.8724,1972.3219,1079.5238,789.1534,1675.8113,1429.4766,1081.8797,1549.3530,1309.6411,1501…	0.442082
BRCA	A1AV	5:82817939,Nonsense_Mutation,G,T	NoESE	outframe	VCAN	15767.5	6491.0407,8189.6757,7552.7911,13261.5462,1254.0462,2593.0101,13098.2852,4773.8403,482.8430,12478.9397,1982.7657,7491.4756,7196.4767,741.8077,17117.1618,2831.0568,2826.4408,6457.8059,2189.6135,7621.7650,4264.1405,4919.8167,35286.9657,3680.0510,8394.2389,11205.2096,14395.6734,4573.0027,5603.8447,16889.7570,823.4947,4694.6625,18115.8924,11572.0144,24371.9048,11895.3774,3521.5791,4148.0167,19372.0185…	0.181032
BRCA	AA15	X:79991515,Nonsense_Mutation,G,A	NoESE	outframe	BRWD3	183.475	463.8181,596.9392,358.8517,313.2530,513.8728,151.9729,401.4146,266.1417,400.1719,210.2662,126.9320,625.5144,264.4859,118.1131,464.8335,150.2516,34.3329,341.7722,199.2754,177.4120,653.2983,253.1501,219.9289,651.3703,384.0723,246.1459,176.5456,203.9637,58.1894,210.9540,120.4250,432.1036,133.0243,135.3152,138.0952,455.6421,144.1954,50.1838,320.0427,220.7251,199.5074,163.3595,930.0854,156.0208,108.30…	0.653307
BRCA	A046	17:40880881,Nonsense_Mutation,G,A	NoESE	outframe	EZH1	457.402	262.5775,398.0652,693.1419,851.4056,1195.9538,491.9955,876.7599,1573.7601,1078.5691,303.2686,2010.1217,963.5509,564.0677,697.1552,582.5432,932.4227,931.4458,655.5907,548.3092,545.7705,633.3840,1738.0680,746.9283,548.1198,1303.5866,977.9994,849.4079,1107.1242,755.9423,919.1343,1009.4451,939.9529,728.4087,344.4387,780.9524,669.1577,744.7307,426.8154,620.8615,844.4017,1084.7994,888.0252,871.0324,684…	0.799547
BRCA	A1AN	10:22217445,Nonsense_Mutation,G,A	NoESE	outframe	DNAJC1	412.399	1000.0000,388.2325,427.1132,1510.0402,1203.4682,574.0699,1562.1539,1784.3037,1722.9091,1757.6098,618.2465,2905.9377,1607.9006,2376.1853,903.2423,2502.5162,2397.0572,3419.3038,1323.0676,1116.7810,2820.6334,631.9206,1326.2126,1469.0886,1321.6605,3163.9371,673.8570,1016.4319,355.3708,1207.5943,749.7048,753.9246,2299.3046,1273.1932,1283.3333,575.2108,1267.9826,879.9899,1281.5949,829.0022,600.6334,110…	0.945982
BRCA	A046	X:117575415,Nonsense_Mutation,G,T	NoESE	inframe	WDR44	149.565	424.5348,686.3849,201.2759,413.6546,372.5434,165.0507,798.0250,488.2302,555.3519,340.5594,210.6415,504.4092,343.3613,362.9816,410.1825,1263.1201,181.0278,419.3038,210.1449,548.6968,399.3915,512.4093,419.9397,498.7253,394.9920,547.2441,473.4405,527.2199,130.9261,405.9692,355.9622,534.9294,343.0414,310.0974,386.1905,304.9002,254.2656,165.7585,679.2453,369.1584,309.2892,444.7868,621.7442,332.5426,34…	0.956272
BRCA	A27G	4:114253195,Nonsense_Mutation,C,T	NoESE	outframe	ANK2	539.333	100.6203,115.1376,501.1164,275.1004,160.1156,21.6460,146.2601,637.0994,65.9171,71.4366,83.1624,61.4345,39.7995,35.5299,189.7770,92.7390,774.0497,337.0253,101.4493,327.3891,71.0828,285.9870,905.0281,725.6214,107.6909,1050.4251,1231.3431,455.7197,101.8314,91.2571,53.7190,149.5290,112.4660,234.2389,536.6667,322.4085,158.2469,509.4411,385.9025,344.7760,241.7312,24.7749,81.4088,110.4925,70.2525,73.594…	0.113062
BRCA	A6SA	1:27101609,Nonsense_Mutation,C,T	NoESE	outframe	ARID1A	2875.15	2623.7078,2341.4479,2992.9825,3926.2048,4550.5780,1419.1657,2460.7994,2849.4780,5638.3868,2683.1405,2911.7768,6057.6132,3673.4956,1815.3883,3055.6494,4405.4637,1620.3322,3062.7637,3811.5942,3883.3105,3329.2767,1315.3876,3299.7631,3575.5258,3344.8178,4161.6890,3247.4435,4238.0806,1264.0603,2941.7923,2902.5974,3498.4301,2383.9565,2637.1092,2861.4286,3897.9396,2834.0582,1112.1531,3546.1018,2947.7061…	0.559907
BRCA	A0TW	1:227235647,Nonsense_Mutation,G,C	NoESE	inframe	CDC42BPA	1631.33	1682.2881,444.3740,2524.7209,1661.1446,1672.8324,867.1928,2177.6206,1891.8541,1044.7866,430.8660,2498.7006,1997.6484,294.1546,610.2509,2659.2798,923.0769,353.5838,376.0549,2289.8551,2291.7238,1756.6035,1761.3593,2132.4802,3020.0765,2182.8109,2365.7356,1849.9984,1083.7926,1098.8440,1440.4250,1653.4829,5274.7253,1656.3539,1274.7309,1612.8571,2591.6515,652.3921,933.2151,1233.8911,1557.4805,1953.9057…	0.450556
BRCA	A1J9	19:17330038,Nonsense_Mutation,C,T	NoESE	outframe	USE1	122.972	279.8070,485.2906,520.8931,251.0040,153.7572,208.3427,324.5479,171.9591,264.7672,341.4579,186.0211,285.4203,347.7031,701.9565,237.8218,286.1251,776.2791,197.2574,352.0531,151.4403,276.8635,183.6579,253.5406,172.4028,182.9992,259.5674,335.1879,260.7876,876.9970,263.4581,300.4723,603.2182,344.6538,363.9159,370.9524,993.2743,318.8357,593.0807,200.0712,275.9063,308.9374,361.1715,187.7043,201.0165,263…	0.939866
BRCA	A12P	X:9621720,Nonsense_Mutation,C,T	NoESE	outframe	TBL1X	311.425	628.1875,247.4031,703.6683,1115.4618,1608.3815,1007.8918,697.9382,1132.9250,650.6570,406.6045,729.3120,3229.8648,785.4978,948.7456,1116.4411,1994.2487,651.4324,921.4135,1479.4686,3716.1408,1102.7520,627.7205,938.6398,1912.3646,855.1257,1063.8466,1071.2088,927.2448,556.9554,1369.4820,390.2007,949.3721,569.1827,368.5290,1118.5714,517.1346,421.8802,441.5157,761.4810,1034.3279,950.0352,731.6337,3038.…	0.972567
BRCA	A046	2:202358222,Nonsense_Mutation,C,A	NoESE	inframe	ALS2CR11	3.0292	1.3784,38.6964,3.1898,4.5181,0.2890,0.4510,6.1387,4.8610,6.3171,1.3479,4.9241,6.4668,6.1508,1.9205,2.4022,15.0971,0.8918,0.5274,0.6039,3.2922,16.5952,4.5819,5.3945,2.2307,3.3889,3.5453,0.0000,2.2579,2.5977,2.8127,0.5903,14.5212,1.2093,2.0502,6.6667,1.2811,12.3787,1.0138,8.1880,12.8329,4.9261,2.7098,0.0000,4.2600,2.9272,2.7257,1.2362,102.0428,2.0935,4.0069,32.0083,1.6137,5.1449,1.9990,1.0301,0.631…	0.525086
BRCA	A1JN	12:53680434,Nonsense_Mutation,C,G	NoESE	outframe	ESPL1	41.4533	788.4218,457.6957,416.2679,179.2169,913.5838,299.4363,607.4598,400.4278,119.4748,103.3360,31.7330,443.5626,213.4701,72.0202,416.1881,251.6175,119.9420,597.0464,186.5942,265.2035,395.2427,385.2616,92.1212,468.7699,517.3680,108.1320,132.2848,184.0190,427.0685,272.2088,41.9126,241.3658,80.6208,109.6873,48.5714,459.4854,364.3359,277.2779,138.1274,454.2830,136.5236,41.4205,393.5463,1143.2649,901.5734,…	0.939767
BRCA	A03M	12:14610211,Nonsense_Mutation,C,T	NoESE	outframe	ATF7IP	893.492	1326.3267,783.1258,1400.9569,1756.5261,1272.2543,1742.0519,1080.1361,862.5299,1266.9822,835.6734,425.6600,1264.8442,780.4324,241.0275,1234.1508,1063.2638,334.8568,1960.4430,941.4251,757.9332,1902.0882,1284.0779,1152.3443,1188.3365,921.7735,1049.4121,378.9513,1239.9641,796.9866,1283.2253,669.4215,2071.0361,683.2611,466.9400,846.6667,2588.2353,705.2526,536.3072,1563.1897,1327.3447,764.2505,982.4795…	0.652778
BRCA	A73U	17:29679291,Nonsense_Mutation,C,T	NoESE	outframe	NF1	1124.16	3243.6251,5741.6541,1590.4306,2709.3373,4717.9191,807.6663,4068.5928,2602.7805,3027.2444,912.5014,1548.8989,4098.1775,2128.5506,938.1827,1327.2376,1586.6283,483.7811,1253.6920,2026.5700,3993.7814,3360.2545,4196.2581,2381.8712,3207.1383,3242.7751,2512.6128,1834.0845,1967.0083,1224.0551,2677.3967,2427.3908,2635.0078,1729.3157,1012.3014,1839.0476,2002.7757,1893.2753,1127.8672,1901.0324,1653.2991,188…	0.837722
BRCA	A5Q2	1:158326377,Nonsense_Mutation,C,T	NoESE	outframe	CD1E	270.445	22.0538,9.8327,14.3541,19.0763,3.4682,11.7249,97.9516,86.2834,24.7189,0.8986,4.9241,7.3486,44.5031,54.2552,16.2151,8.6269,215.3606,69.6203,32.6087,44.2615,9.9571,19.8549,44.4007,7.6482,3.3889,18.9927,14.4220,473.4066,0.0000,0.9376,5.9032,9.0267,229.7692,43.5674,86.6667,1.2811,13.7170,32.4420,35.5999,1027.4837,32.3716,17.4198,22.3558,2.6625,21.4660,45.8832,33.3780,32.0594,5.0841,118.0713,6.1951,6.…	0.0186573
BRCA	AAT1	12:65702433,Nonsense_Mutation,C,G	NoESE	outframe	MSRB3	616.137	659.2006,497.6608,1404.1467,821.2851,190.1734,45.0958,744.6454,1008.9686,91.7347,847.3548,395.0212,536.4491,473.2525,185.3319,1410.1149,372.3940,449.8941,325.9494,318.2367,905.7156,337.4360,732.7224,2143.6841,321.5424,631.0835,1159.5700,1970.8451,507.6515,389.6610,1217.5951,226.0921,684.4584,1230.2731,1350.5894,1615.7143,294.6514,371.6962,413.6358,1675.3293,394.8241,1006.3336,216.7803,88.1578,277…	0.548556
BRCA	A0BP	16:58287992,Nonsense_Mutation,G,T	NoESE	inframe	CCDC113	226.179	463.2495,442.4709,325.3589,144.5783,272.8324,138.4442,471.0749,319.3092,1088.4567,358.9801,273.0133,413.5802,353.4921,549.7539,199.1397,292.5953,116.3750,177.2152,343.5990,336.5341,607.9685,427.6441,460.6058,482.7916,415.3252,158.7793,190.9676,282.9903,52.9939,140.0109,919.8701,344.9765,176.5595,180.9329,232.8571,762.0028,161.2579,160.6894,483.4461,153.9942,263.5468,769.4038,75.0817,46.5932,312.7…	0.655818
BRCA	A0B6	4:148453722,Nonsense_Mutation,G,T	NoESE	outframe	EDNRA	328.746	249.4831,2432.7968,628.7081,553.2129,210.9827,151.9729,755.0544,419.8719,87.0655,357.6323,296.5395,2756.9077,1308.3187,95.5468,797.5437,377.4263,339.3156,340.1899,271.7391,579.7897,222.3759,374.1886,1268.5332,311.6635,487.2447,1776.9607,736.0209,214.8769,264.9695,1824.5175,131.0508,530.2198,1426.5847,1059.9692,1186.1905,269.4566,348.2770,257.5086,903.5244,333.6542,727.6566,136.6490,135.8220,568.7…	0.732042
BRCA	A1F8	17:8638833,Nonsense_Mutation,C,A	NoESE	inframe	CCDC42	0	0.0000,0.0000,0.0000,2.5100,0.2890,3.1567,0.0000,0.3038,0.0000,0.8986,0.0000,0.0000,0.7236,0.4801,1.2011,0.7189,3.5670,0.0000,0.0000,0.3658,0.5532,0.0000,0.0000,0.0000,0.3765,0.0000,0.9946,2.6342,0.0000,0.3125,0.0000,0.3925,2.0155,0.0000,0.9524,1.7081,0.6691,0.0000,0.0000,5.1331,0.3519,0.3871,0.0000,0.0000,0.0000,0.0000,0.0000,0.0000,0.2991,0.2671,0.0000,0.0000,0.2708,1.4992,0.7726,0.0000,0.5488,…	0.777891
BRCA	A15L	2:179604620,Nonsense_Mutation,G,T	NoESE	outframe	TTN	31.8718	300.9614,178.0795,72.6730,163.8554,47.9566,39.8241,261.4319,142.5256,211.9648,166.4068,133.8914,64.4738,118.3384,69.8740,50.3089,156.6858,65.1566,131.4451,81.8116,53.4943,102.9097,62.4475,60.5925,58.1899,18.1644,126.3270,204.3453,156.5666,27.0269,54.2730,259.7934,177.7433,127.9774,165.4126,112.2190,20.7324,190.2509,59.8809,158.0634,216.9137,161.2315,128.9611,177.8340,79.7224,102.1686,275.3721,120…	0.938049
BRCA	A3QQ	2:179604417,Nonsense_Mutation,T,A	NoESE	outframe	TTN	31.5312	300.9614,178.0795,72.6730,163.8554,47.9566,39.8241,261.4319,142.5256,211.9648,166.4068,133.8914,64.4738,118.3384,69.8740,50.3089,156.6858,65.1566,131.4451,81.8116,53.4943,102.9097,62.4475,60.5925,58.1899,18.1644,126.3270,204.3453,156.5666,27.0269,54.2730,259.7934,177.7433,127.9774,165.4126,112.2190,20.7324,190.2509,59.8809,158.0634,216.9137,161.2315,128.9611,177.8340,79.7224,102.1686,275.3721,120…	0.938049
BRCA	A23H	7:94917887,Nonsense_Mutation,C,T	NoESE	inframe	PPP1R9A	394.555	176.7746,2.2203,416.2679,262.0482,436.7052,547.9143,542.3367,841.5667,1184.3112,82.2195,152.6467,3124.9265,483.7451,506.5418,80.4750,1306.2545,156.9502,63.8186,750.0000,441.1523,1130.6873,145.4754,485.9183,393.8815,564.4357,584.7231,215.3358,327.3957,283.1537,324.7129,774.4982,1122.0565,582.8882,220.3998,151.4286,1434.8244,367.0124,172.8552,940.1922,482.5152,427.8677,684.0194,565.6438,89.7253,267…	0.565131
BRCA	A1RH	4:90857362,Nonsense_Mutation,T,A	NoESE	outframe	MMRN1	1.9031	1.0338,103.9872,88.3534,335.2601,4.5096,41.1023,482.4577,117.2776,5.3914,66.7487,3.2334,22.7943,19.6855,31.2291,358.7347,94.9727,143.4599,19.3237,1198.3539,7.1913,176.0214,124.9030,26.7686,61.3763,386.4389,295.9003,125.6898,3.1173,14.3761,5.9032,135.7928,6.4497,59.9692,130.4762,5.5514,23.7538,168.2930,46.2798,123.1954,51.3723,23.2265,75.0817,59.3731,24.3932,57.2405,11.1260,111.0351,128.0000,41.93…	0.874267
BRCA	A5DC	10:116213165,Nonsense_Mutation,G,A	NoESE	outframe	ABLIM1	842.15	1698.1392,1851.0824,3511.9617,1507.5301,1772.5434,3272.1533,1163.6752,3329.5053,1880.8356,1675.8396,1048.8305,5438.2716,1422.2901,1587.3245,4885.5558,989.9353,1865.5668,1303.2700,2373.1884,2591.6781,6059.7428,1145.0935,2897.2517,5126.8324,2488.9391,2711.1502,2496.5033,2972.1507,1601.2469,1883.5847,3328.2172,2874.4113,1567.6711,2616.6069,2689.5238,2493.4344,1937.7718,1911.5448,2192.2392,2745.3748,…	0.913105
BRCA	A0I2	14:78325602,Nonsense_Mutation,C,T	NoESE	inframe	ADCK1	91.5445	171.2612,84.6880,77.1930,158.1325,203.7572,123.3069,121.5259,136.7781,236.7741,68.9372,59.3768,232.6463,298.1635,272.0537,138.0302,285.8098,176.6878,210.1449,95.4733,180.3347,128.2932,142.3313,123.9643,65.1417,155.9937,118.3601,170.0952,76.3736,154.0745,187.7214,136.9702,151.9702,280.3690,220.4762,190.8829,298.7621,213.9146,219.6511,142.4447,143.9127,150.5849,90.6886,210.3352,212.7089,227.5990,25…	0.934394
BRCA	A06Y	12:100676854,Nonsense_Mutation,C,T	NoESE	inframe	SCYL2	976.913	2252.9290,2074.3795,1673.6842,1537.1486,1112.7168,437.4295,1758.8577,1309.7452,1731.1487,2149.8371,594.7203,1333.0394,850.2625,395.1506,1036.5666,1139.4680,291.1604,1255.8017,949.2754,840.6036,1830.4522,1129.0569,1138.2357,1380.4971,1926.0096,892.1523,901.6256,963.7475,524.7435,1085.7098,708.9728,781.3972,896.5031,1239.3644,1677.1429,1295.6123,960.8565,356.3553,1338.5546,1072.3987,909.2189,934.86…	0.644392
BRCA	A1B6	17:7574003,Nonsense_Mutation,G,A	NoESE	outframe	TP53	1765.51	1213.6458,873.2059,2926.6348,1485.4418,792.4855,421.1950,400.0801,1357.1403,822.8656,2405.9306,715.0869,338.0364,2420.8962,1711.1991,3713.8632,1159.5974,1985.0630,1673.5232,4480.6763,1088.2487,1899.5989,916.3803,1230.7718,2623.6456,719.9473,1230.9827,1801.7592,1950.0740,253.0199,1607.9381,1468.7131,2000.7849,2602.0357,1629.4208,2445.7143,1764.9194,1587.1529,938.7910,1198.2912,3247.1393,1721.6749,…	0.418601
BRCA	A1P6	6:108984954,Nonsense_Mutation,G,A	NoESE	inframe	FOXO3	2137.32	2698.8284,3314.5666,2200.0000,2312.2490,2250.8671,703.4949,3074.9316,1628.4468,1898.4135,3090.6436,662.5633,2309.5238,1978.7597,917.5369,2017.8817,1386.0532,1185.5980,2594.9367,2343.5990,4036.2140,2611.8103,1259.2593,2162.3573,4808.1581,1031.7236,2337.6263,1478.0095,3055.3167,436.4203,2223.6112,1538.3707,2248.0377,2047.3647,2487.4423,1593.8095,1788.4061,1573.4359,1642.3774,2043.7878,2540.0492,202…	0.371927
BRCA	A1NF	5:82834037,Nonsense_Mutation,G,T	NoESE	outframe	VCAN	43823.6	6491.0407,8189.6757,7552.7911,13261.5462,1254.0462,2593.0101,13098.2852,4773.8403,482.8430,12478.9397,1982.7657,7491.4756,7196.4767,741.8077,17117.1618,2831.0568,2826.4408,6457.8059,2189.6135,7621.7650,4264.1405,4919.8167,35286.9657,3680.0510,8394.2389,11205.2096,14395.6734,4573.0027,5603.8447,16889.7570,823.4947,4694.6625,18115.8924,11572.0144,24371.9048,11895.3774,3521.5791,4148.0167,19372.0185…	0.00646418
BRCA	AAT1	10:115987034,Nonsense_Mutation,C,T	NoESE	outframe	TDRD1	4.075	2.4121,1.5859,6.6986,2.0080,0.5780,1.3529,242.0765,1.5191,0.8240,65.1466,1.0942,3255.7319,3.2563,4.3212,569.9315,2.8756,1.7835,16.8776,6.6425,3.2922,8.2976,1.5273,0.4150,0.3187,1.5062,1.2662,16.4113,5.6448,0.0000,0.9376,3.5419,584.7724,3.2248,540.2358,1.4286,0.4270,0.6691,0.0000,105.0196,1.2833,7.3892,37.9366,0.0000,4.2600,2.4393,1.3629,11.1260,10.1652,3.5888,1.3356,1.5488,0.8069,5.4157,393.3014,…	0.392491
BRCA	A07G	2:74691625,Nonsense_Mutation,G,A	NoESE	outframe	MOGS	1302.54	1676.0855,1318.8486,1536.5231,860.4418,1026.8786,3104.8478,1027.2903,801.4632,1700.9367,2084.2413,1387.4983,831.2757,1461.0042,1808.6664,1920.5910,1433.5011,1619.4404,1826.4768,1583.3333,1203.8409,1465.6341,1028.6369,1607.1406,1373.8050,1056.5754,1188.9455,1645.6035,1152.6586,2004.4162,993.2026,1447.4616,1218.9953,1102.4892,2694.5156,1268.0952,3067.7912,1039.1435,3044.9880,1228.9071,1885.5737,160…	0.553978
BRCA	A23H	12:100657285,Nonsense_Mutation,C,A	NoESE	outframe	DEPDC4	22.0189	9.3039,21.2513,6.6986,12.0482,7.2254,2.2548,26.9567,7.8992,10.9862,11.6815,10.3953,25.5732,9.0453,2.8808,11.4106,7.9080,5.7965,11.0759,6.6425,2.9264,8.0210,7.6365,3.7346,9.8789,10.5432,10.8892,3.9785,6.3974,5.7150,15.3137,6.4935,3.5322,5.2404,9.2260,7.6190,6.4055,5.6875,3.0414,6.0520,2.9943,11.9634,3.8711,2.5308,3.1950,17.5631,13.1744,12.7743,3.1277,17.6449,6.4111,9.2927,5.6480,13.8099,9.9950,3.3…	0.0328391
BRCA	A0IH	21:36206716,Nonsense_Mutation,G,A	NoESE	outframe	RUNX1	4401.94	5255.6857,4922.3694,5630.3030,5554.2169,1699.7110,2519.0530,3670.1141,2497.9644,1305.9832,2606.7618,2968.6773,15278.6596,4413.0430,1925.3391,3613.5697,2846.1538,3914.3908,1450.4219,8832.1256,10010.7910,2789.6556,7135.9297,6029.3709,2252.0714,5381.1541,4759.8336,7818.2327,3382.7124,2905.8319,5804.5160,4333.5301,3413.6578,4488.1588,5449.0005,6663.3333,2774.4208,3009.0331,2475.2249,5891.4204,2650.41…	0.376075
BRCA	A1AW	1:167741689,Nonsense_Mutation,C,T	NoESE	outframe	MPZL1	2904.65	8656.0992,5490.7620,6158.5327,4145.5823,4223.9884,7830.8906,3273.7706,5622.3948,3266.1940,6017.7468,2749.8290,4201.3521,4966.2563,3838.1947,6079.4691,3383.1776,3684.3161,6973.1013,5378.6232,3884.7737,8954.7780,1996.9454,5764.2113,5389.1013,3751.4826,4713.7446,4587.6978,3491.0916,13143.5251,3304.6332,2097.9929,3541.9937,3494.9108,7076.8836,4984.2857,8584.6055,2323.8541,4558.6111,4490.2100,4411.079…	0.835234
BRCA	A256	19:13059325,Nonsense_Mutation,C,G	NoESE	outframe	RAD23A	1719.95	2028.9456,3236.2223,3142.5837,1927.2088,1988.1503,4262.0068,4424.3678,1990.8977,2511.7175,2490.3965,3096.1565,2192.8277,2363.0060,3502.1006,3393.1641,2480.2301,3468.9555,1643.4599,2208.9372,1850.9374,1604.7573,3391.7526,2404.6940,1904.7164,2395.5568,2244.9418,2492.0275,1937.6556,4898.8180,2055.1606,2644.0378,1893.6421,2263.4284,3093.7981,2938.5714,12611.0815,3627.9692,2671.9047,1599.5016,1851.780…	0.846187
BRCA	A147	17:76212821,Nonsense_Mutation,G,T	NoESE	outframe	BIRC5	915.764	1569.1868,1225.9488,407.7480,160.8685,777.6012,663.8737,1092.1118,552.1164,69.4492,220.6717,43.7423,320.9788,157.2696,141.8941,668.2251,276.4342,185.4643,303.5021,266.9263,330.8093,217.4720,338.7476,163.6520,587.7055,435.3572,104.2929,39.2677,117.3808,2058.6674,422.9987,64.1204,126.1146,98.6476,171.6709,124.8952,332.6230,454.4664,990.4854,90.9754,384.0659,86.5658,73.1556,540.3522,904.6543,1691.53…	0.152761
BRCA	A27G	19:39880904,Nonsense_Mutation,C,A	NoESE	outframe	PAF1	1206.54	1817.0227,2735.7069,1723.4450,1563.2530,1405.2023,2223.2244,1089.2106,1161.1798,1548.7780,1955.2960,2179.7292,1207.5250,1806.8982,2485.1758,1853.9288,2095.6147,2751.0868,1800.6329,1413.6473,1683.0361,1355.5525,1740.3589,1566.8895,1788.0816,1458.3451,1951.1874,1554.5955,1564.3492,2582.6731,1500.1172,1406.1393,1361.4600,1603.9504,1696.0533,2068.0952,8901.4626,1822.3486,2964.8967,1507.2980,2258.5820…	0.769088
BRCA	A1KT	19:55489137,Nonsense_Mutation,C,T	NoESE	outframe	NLRP2	8.1179	116.8160,7.6124,472.4083,77.3092,2.3121,1935.0620,1016.6144,89.3215,1.0986,17.5222,1170.2913,1.4697,1065.9035,2.8808,1099.6254,0.0000,509.6422,41.1392,817.6329,20.1189,2.2127,1416.5712,1816.2805,40.7903,242.8692,716.4061,4.9731,1751.3787,1.5586,1204.7816,114.5218,9.4192,891.6658,780.1128,261.4286,3314.1881,2014.0515,2725.1299,624.0655,82.9858,1763.8987,9.6777,8.4361,654.4353,17.5631,1246.1158,135…	0.760899
BRCA	A26H	1:203702405,Nonsense_Mutation,C,T	NoESE	outframe	ATP2B4	4943.34	3227.0848,4472.6033,5396.8102,3418.6747,2780.0578,6456.8207,2475.7456,4524.7123,877.5218,575.0870,5818.0823,4069.0770,1978.0361,2336.3342,5158.2100,5046.7290,1925.3149,3520.0422,5143.1159,5108.3676,5766.2841,3157.6938,7370.5221,2608.9866,2125.5766,5094.6123,6114.9411,3461.7389,1679.6987,3273.3807,1484.0614,2761.7739,2413.3830,1266.0174,3252.8571,5512.1170,3614.2523,1672.7918,4110.3596,4321.2491,2…	0.154521
BRCA	A06Q	5:35068953,Nonsense_Mutation,C,T	NoESE	outframe	PRLR	4201.71	2479.6692,8459.9159,2420.0957,5175.2008,8554.9133,692.6719,8105.4247,4765.6373,9815.0612,5140.7391,10040.7605,12893.0041,6935.9707,1871.0839,1429.3329,8062.5449,848.9578,4932.4895,3525.3623,6703.9781,4957.8205,6716.6858,8677.6465,3378.9038,6814.6475,5821.9076,2940.1051,4357.3731,641.1222,4501.9142,1461.0390,14172.2920,4458.3291,6802.1527,2006.6667,1114.1241,4836.0656,423.7739,5975.4361,1915.9448,…	0.510145
BRCA	A046	11:17981087,Nonsense_Mutation,G,T	NoESE	outframe	SERGEF	241.575	150.9304,137.0232,525.0399,404.6185,402.6012,1167.5310,137.9863,280.7248,224.3929,218.3534,288.8798,409.1711,533.3136,1056.7759,167.5562,227.8936,717.4228,389.7679,495.7729,295.9305,421.2419,363.8793,252.7107,366.4755,189.7769,518.6284,334.6906,317.6114,366.2813,461.2860,794.5691,201.3344,328.9328,193.2342,246.6667,130.2445,287.7216,331.0100,264.1509,215.5919,334.2716,638.7278,303.2796,154.4233,3…	0.623758
BRCA	A8HP	2:190660589,Nonsense_Mutation,C,G	NoESE	inframe	PMS1	272.824	478.2908,236.9360,472.4083,267.0683,256.6474,236.7531,378.1944,234.5449,427.0881,207.5705,346.3275,546.4433,270.9985,319.2894,234.2184,255.2121,251.4770,381.3291,275.3623,230.0869,528.8342,228.7132,248.5611,270.2358,385.5785,305.6565,237.2175,275.8403,369.3986,231.5806,366.5880,307.6923,282.9789,237.3142,244.2857,264.7593,370.0234,341.1481,302.9548,277.1896,362.7727,363.4942,286.4073,277.9619,312…	0.655487
BRCA	A2DB	9:37126728,Nonsense_Mutation,C,A	NoESE	outframe	ZCCHC7	590.604	445.8994,399.9683,797.7671,430.2209,272.2543,983.9910,747.3143,394.6553,553.7039,222.8462,942.1420,420.6349,409.2114,517.1048,907.4462,582.3149,501.6163,428.2700,471.0145,320.4390,482.9208,1252.7682,310.3902,383.6839,376.9180,476.3379,330.2148,614.5255,1004.8058,594.1089,811.0980,569.0738,674.3928,222.9626,530.4762,1040.2477,742.0542,522.6207,580.6337,551.3849,641.8015,694.4713,836.4442,690.9111,…	0.308631
BRCA	A0C0	13:102220063,Nonsense_Mutation,T,A	NoESE	outframe	ITGBL1	359.068	189.5245,616.9217,784.3700,1635.5422,99.7110,119.9549,1881.6307,474.5586,18.9512,1381.5568,498.4270,548.5009,657.0539,200.6962,1181.3016,506.1107,947.0516,1351.2658,194.4444,733.7906,453.3260,1340.5880,2142.0243,269.5985,699.2375,900.5091,1021.9749,378.5748,846.8632,872.5682,123.9669,390.8948,2545.6011,2071.2455,2183.3333,485.5343,576.7815,759.3461,2243.8590,318.2547,2977.1288,454.4645,53.9914,30…	0.786606
BRCA	A046	1:11806254,Nonsense_Mutation,C,T	NoESE	outframe	AGTRAP	884.135	684.7002,481.1672,790.1116,972.8916,973.4104,1175.6483,786.0145,664.1389,643.2414,1313.2652,878.1288,544.3857,1161.4223,2665.2263,783.1303,1483.1057,3141.2329,626.0549,1265.7005,1112.3914,802.1021,1634.9752,990.0949,483.1103,730.4904,1055.2366,969.2599,1057.8267,1328.4842,973.2010,657.6151,421.1146,1567.2680,3173.2445,927.1429,1665.8482,892.6062,2042.8336,736.2051,683.1355,1480.9993,686.3421,684.…	0.556171
BRCA	A07E	3:129180117,Nonsense_Mutation,C,T	NoESE	outframe	IFT122	670.774	1238.4562,2199.0326,1123.4450,1091.8675,1404.9133,663.8106,757.7234,1036.6157,1015.1239,509.0419,1518.8073,999.1182,1557.6084,2275.8372,512.2777,1026.5996,1253.8179,820.1477,1176.3285,759.7622,1115.4750,1217.6403,908.3478,3951.8802,1001.2238,1156.7844,1029.4346,1172.6034,961.1638,1036.9560,1018.8902,870.4867,1089.1867,944.6438,842.8571,827.1592,1055.5370,513.4964,1117.4795,914.1268,1183.6735,914.…	0.836994
BRCA	A14N	17:7578263,Nonsense_Mutation,G,A	NoESE	outframe	TP53	436.006	1213.6458,873.2059,2926.6348,1485.4418,792.4855,421.1950,400.0801,1357.1403,822.8656,2405.9306,715.0869,338.0364,2420.8962,1711.1991,3713.8632,1159.5974,1985.0630,1673.5232,4480.6763,1088.2487,1899.5989,916.3803,1230.7718,2623.6456,719.9473,1230.9827,1801.7592,1950.0740,253.0199,1607.9381,1468.7131,2000.7849,2602.0357,1629.4208,2445.7143,1764.9194,1587.1529,938.7910,1198.2912,3247.1393,1721.6749,…	0.950309
BRCA	A03V	1:236738059,Nonsense_Mutation,C,A	NoESE	inframe	HEATR1	1010.2	2470.7099,1584.3311,1709.7289,1727.4096,2197.6879,2073.5062,1294.9890,1113.7847,2057.4385,606.5371,1477.2261,4207.8189,1747.9225,665.9465,1927.7977,1382.4587,329.5062,1172.9958,2123.1884,1404.6639,2371.1796,1039.7098,1320.4032,1650.0956,1399.9812,1915.9875,1748.0496,1254.6405,3959.9948,1138.8390,861.2751,2043.9560,697.3697,603.2804,777.1429,2508.3805,1185.3463,1026.4859,1219.6511,1805.1545,1684.0…	0.735329
BRCA	A3W7	X:50053142,Nonsense_Mutation,C,G	NoESE	outframe	CCNB3	8.0911	253.2736,142.7325,5.1037,23.5944,8.9595,1.8038,4.0035,38.5845,9.8876,11.2322,183.2855,64.0800,14.1107,15.8444,6.0056,30.9130,3.1212,0.0000,15.0966,16.4609,22.4035,61.0920,6.6394,1.2747,41.4196,32.4143,14.4220,13.1711,35.3293,31.5650,45.4545,83.5950,18.5428,14.8642,16.6667,23.9137,12.3787,23.3177,18.1559,21.8158,25.6861,15.0972,128.2295,46.3270,22.9296,15.9001,16.8950,7.4284,1.4953,16.5620,2.0650,…	0.814402
BRCA	A1JK	12:85446027,Nonsense_Mutation,G,T	NoESE	inframe	LRRIQ1	0	13.4390,1.5859,5.1037,60.7430,0.0000,0.4510,105.1578,8.5068,53.5577,3.1450,0.5471,47.3251,19.5379,0.4801,6.6062,23.0050,10.7011,2.1097,19.3237,3.6580,38.9988,18.3276,1.6598,8.9229,50.8331,15.9539,4.9731,16.9343,14.0278,2.8127,24.7934,0.7849,16.1242,4.1005,24.7619,1.2811,0.6691,11.1519,4.9840,1.7110,65.4469,37.9366,20.6686,0.7987,87.8156,13.1744,0.4121,25.8039,34.3925,15.4935,0.5163,0.0000,321.960…	0.867478
BRCA	A1JA	2:168102391,Nonsense_Mutation,C,T	NoESE	outframe	XIRP2	0	0.0000,0.0000,0.0000,0.0000,0.2890,0.0000,0.0000,0.0000,0.0000,0.8986,0.0000,0.0000,0.0000,0.0000,0.6006,2.1567,0.4459,0.0000,0.0000,0.0000,0.0000,1.1455,0.0000,0.0000,0.0000,0.5065,0.0000,0.0000,1.5586,0.0000,0.0000,0.0000,0.0000,1.5377,0.0000,0.0000,0.6691,0.5069,0.0000,0.4278,0.0000,0.0000,0.0000,0.0000,14.1481,0.0000,0.0000,4.6916,0.0000,0.0000,0.0000,0.4034,0.5416,0.0000,0.2575,0.0000,0.0000…	0.0367591
BRCA	A2FB	3:31871579,Nonsense_Mutation,G,A	NoESE	inframe	OSBPL10	278.142	689.5245,513.2028,357.5758,953.8153,435.8382,399.0981,444.6520,334.8038,446.5886,757.4975,376.9662,406.5256,458.4181,618.4132,656.4121,858.3753,414.6695,633.4388,168.4783,2142.4783,645.8305,188.6216,474.7144,197.5781,306.1282,543.6988,339.6637,719.1415,230.6793,574.7324,1634.5927,450.5495,538.1437,625.8329,451.4286,1196.1140,1665.7745,240.2737,997.5080,614.6936,532.7234,642.2118,256.4589,736.9719…	0.819598
BRCA	A0EY	7:123119980,Nonsense_Mutation,C,A	NoESE	outframe	IQUB	28.906	3.1013,2.2203,5.1037,22.0884,0.8671,1.8038,44.0382,18.5327,24.7189,2.6957,0.0000,3.2334,22.4325,13.4438,1.2011,10.0647,8.9176,3.6920,3.6232,4.0238,5.8083,71.4013,7.0543,2.5494,6.7777,9.3698,15.4167,60.2107,0.5195,18.1264,31.2869,5.1020,70.5432,12.8139,14.2857,3.4162,2.0074,1.5207,42.3638,1.2833,47.1499,74.7118,12.2324,1.8637,18.5388,1.8172,4.5328,20.3304,112.7477,20.0347,1.5488,2.0171,339.5613,4.…	0.19168
BRCA	A03N	7:30538452,Nonsense_Mutation,G,C	NoESE	outframe	GGCT	7998	1957.6154,4193.1647,1324.7209,2068.7751,1347.3988,3999.5490,1404.6841,1346.8106,1320.2653,9359.9910,1938.4489,2054.6737,1496.1001,2021.3660,2301.3460,1404.7448,1631.4792,4380.2743,2237.9227,1028.9895,1781.7729,1155.7847,2325.0217,4553.2186,1012.1435,1170.7124,1887.7941,1235.0720,2415.3786,805.6879,916.7651,618.1319,2606.4698,4240.9021,1287.1429,1228.5684,2025.7611,2644.0248,2065.5037,1871.8854,17…	0.0113234
BRCA	A1AR	12:9985925,Nonsense_Mutation,C,T	NoESE	outframe	KLRF1	6.9204	1.3784,0.6344,19.1388,7.0281,0.8671,0.9019,4.5373,16.1022,1.3733,0.0000,1.0942,0.8818,0.3618,4.8013,5.4050,0.0000,20.5105,8.4388,0.0000,2.1948,26.5523,1.5273,7.0543,0.3187,1.1296,2.0259,7.4597,36.5027,0.0000,0.0000,0.0000,3.1397,1.6124,12.3014,3.3333,0.4270,8.3640,4.0553,1.0680,9.8385,2.1112,1.5484,6.7489,0.5325,0.9757,77.6835,2.0604,2.7368,0.8972,8.0139,0.0000,0.8069,9.2066,1.4992,22.1478,1.8935…	0.272836
BRCA	A1J8	1:197073056,Nonsense_Mutation,A,T	NoESE	inframe	ASPM	2235.55	1703.6527,828.4831,1020.0957,645.0803,1617.6301,843.2920,1069.9940,396.7820,213.9560,257.4413,22.4320,1207.5250,257.6114,107.0700,1108.6338,564.3422,74.4622,669.8312,332.7295,659.5336,900.0138,316.9149,177.6029,1135.4366,539.5839,337.0578,105.9273,293.5272,1668.2686,353.4651,135.1830,716.2480,135.4429,112.7627,72.3810,1382.2996,821.6795,479.0267,352.0826,1172.4949,296.6221,91.3574,606.5591,989.10…	0.0301466
BRCA	A6SA	19:54760154,Nonsense_Mutation,G,C	NoESE	outframe	LILRB5	3.4143	34.8036,5.3921,18.1818,116.4659,32.0809,17.5874,12.2773,97.5245,4.3945,18.4208,36.6571,1.1758,14.4726,43.2121,169.9585,3.5945,85.6092,211.4979,2.4155,27.0690,11.6167,19.4731,95.0259,45.8891,33.8887,114.4629,86.5322,34.9975,31.1729,11.2509,1.1806,52.1978,6.0466,35.3665,88.0952,41.8490,35.1288,87.6948,85.0837,37.6430,37.6495,71.6149,89.4232,78.0104,47.3228,19.0802,18.9554,22.2852,0.2991,14.6921,23.…	0.90772
BRCA	A1FR	8:7308381,Nonsense_Mutation,G,A	NoESE	outframe	SPAG11B	0	0.0000,0.0000,0.0000,0.0000,0.0000,0.0000,0.0000,0.0000,0.0000,0.0000,0.0000,0.0000,0.3618,0.0000,0.0000,0.0000,0.4459,0.0000,0.0000,0.0000,0.0000,0.0000,0.0000,0.0000,0.0000,0.0000,0.0000,0.0000,0.0000,0.0000,0.0000,0.0000,0.0000,0.0000,0.0000,0.0000,0.0000,0.0000,0.0000,0.0000,0.0000,0.0000,0.0000,0.0000,0.0000,0.0000,0.0000,0.0000,0.0000,0.0000,0.0000,0.0000,0.0000,0.0000,0.0000,0.0000,0.0000,…	0.488529
BRCA	A1AN	19:56200693,Nonsense_Mutation,C,T	NoESE	inframe	EPN1	1128.13	2358.3735,1562.7627,3004.1467,1556.7269,1984.1040,2840.1353,1597.3844,1027.8051,1824.5313,2435.1342,3251.5388,1249.8530,3074.6937,4105.6296,2941.5430,2262.4012,5260.0602,2851.2658,2305.5556,2473.1596,1589.2684,1840.7789,1878.5246,1872.8489,1789.7016,1286.4415,1929.0710,2044.5296,2684.5045,1964.2160,1552.5384,2126.3736,1729.7188,4413.1215,2385.7143,1714.5297,1167.2800,3116.9687,1433.6063,2066.5170…	0.90717
BRCA	A10C	X:69650936,Nonsense_Mutation,C,T	NoESE	outframe	GDPD2	23.7869	67.5396,0.3172,401.5949,0.0000,1.4451,0.0000,3.7366,5.1648,0.2747,0.0000,0.5471,0.5879,11.2162,0.4801,1.2011,0.7189,0.0000,1.0549,0.0000,4.3896,0.8298,1.1455,1.6598,1.5934,0.0000,0.5065,0.0000,0.0000,0.0000,11.5634,1.1806,12.5589,1.2093,1.0251,0.4762,1.2811,3.0110,21.2901,0.3560,0.0000,0.3519,0.0000,20.6686,10.9161,3.9029,6.3601,47.3885,0.3910,0.2991,0.0000,0.5163,1.2103,0.8123,0.0000,0.2575,32.8…	0.101329
BRCA	A0AJ	2:71650170,Nonsense_Mutation,G,T	NoESE	outframe	ZNF638	4448.3	3183.6664,2966.6164,2385.0080,3518.5743,3595.0867,3010.5975,2767.7320,2636.2001,4081.3692,2835.4487,3619.7511,3984.1270,2131.4451,2802.5447,3031.0264,3189.0726,1954.2972,2438.2911,3056.1594,1942.7526,4979.6709,2685.3761,2356.1437,4688.9739,2632.4014,3306.5093,2272.2158,2624.4339,1690.6092,2322.0564,3268.0047,3616.5620,3057.5431,1803.6904,2433.3333,3365.0048,3365.0050,1783.2974,2964.4001,2401.4544…	0.0250775
BRCA	A66I	17:7574003,Nonsense_Mutation,G,A	NoESE	outframe	TP53	878.039	1213.6458,873.2059,2926.6348,1485.4418,792.4855,421.1950,400.0801,1357.1403,822.8656,2405.9306,715.0869,338.0364,2420.8962,1711.1991,3713.8632,1159.5974,1985.0630,1673.5232,4480.6763,1088.2487,1899.5989,916.3803,1230.7718,2623.6456,719.9473,1230.9827,1801.7592,1950.0740,253.0199,1607.9381,1468.7131,2000.7849,2602.0357,1629.4208,2445.7143,1764.9194,1587.1529,938.7910,1198.2912,3247.1393,1721.6749,…	0.851775
BRCA	A18P	3:135721362,Nonsense_Mutation,C,A	NoESE	inframe	PPP2R3A	463.609	805.9959,3305.3683,1885.8054,696.7871,253.4682,764.8253,551.1443,646.5177,1066.7590,881.0513,110.5184,371.5461,310.4362,257.3521,622.7807,1317.7570,197.5254,594.4093,335.1449,307.2702,535.1957,330.2787,606.2568,428.6170,875.4589,705.0105,606.7199,230.3059,967.3984,503.1643,227.8630,346.5463,569.1827,928.2419,453.3333,1176.0436,675.8113,424.2808,756.8530,855.9512,261.4356,111.8741,282.6110,181.314…	0.56506
BRCA	A147	11:5624731,Nonsense_Mutation,C,G	NoESE	outframe	TRIM6-TRIM34	4.9308	13.1048,0.0000,0.0000,0.0000,0.0000,0.0000,0.0000,0.0000,0.0000,0.0000,0.0000,0.0000,0.0000,0.0000,0.0000,0.0000,0.0000,0.0000,0.0000,0.0000,0.0000,0.0000,0.0000,0.4047,0.0000,0.0000,0.0000,0.0000,0.0000,0.0000,0.0000,0.0000,0.0000,0.0000,0.0000,0.0000,0.0000,0.0000,6.6038,0.0000,0.0000,0.0000,0.0000,0.0000,0.0000,0.0000,0.0000,0.0000,0.0000,3.2349,0.0000,0.0000,5.9735,0.0000,0.0000,0.0000,4.1048…	0.0602222
BRCA	A0AD	20:42271262,Nonsense_Mutation,C,T	NoESE	outframe	IFT52	760.784	1260.1654,982.6342,585.3270,693.2731,799.7110,806.7644,1091.6127,812.7043,558.9224,468.1568,440.9793,669.9001,671.1646,577.1216,675.6300,508.9863,683.0900,860.2321,609.2995,2117.9698,1055.4557,793.0508,747.3432,420.9688,608.8676,580.9246,639.5425,700.7020,1009.4818,926.9474,572.6092,543.5636,711.4784,559.2004,735.7143,606.3841,525.2593,583.9564,797.0808,656.6143,893.0331,613.9529,588.8432,628.609…	0.411231
BRCA	A0DH	3:44929285,Nonsense_Mutation,G,T	NoESE	outframe	TGM4	0	0.6892,0.6344,0.0000,0.0000,0.2890,0.0000,0.8007,0.3038,0.5493,5.3914,0.5471,0.0000,1.8091,0.9603,0.0000,0.7189,0.4459,0.0000,0.0000,0.3658,0.5532,0.3818,0.4150,0.6373,0.0000,0.2532,0.4973,0.3763,0.5195,0.9376,1.1806,0.3925,0.4031,8.2009,0.0000,0.0000,0.6691,0.0000,0.7120,0.0000,0.3519,0.0000,0.0000,2.9287,0.0000,0.0000,0.8241,0.0000,0.8972,0.5343,0.0000,0.0000,0.5416,0.0000,0.0000,0.6312,0.5488,…	0.0725967
BRCA	A26Y	4:104061023,Nonsense_Mutation,C,A	NoESE	inframe	CENPE	557.748	647.8291,592.4986,763.9553,272.5904,934.9711,335.0620,1001.1343,372.1730,160.6730,255.1949,87.5393,648.7360,98.0515,82.1030,545.3085,476.6355,74.9080,514.2405,129.2271,249.4742,489.0057,490.6453,174.6982,734.8630,721.8300,110.1579,50.7258,155.4189,783.4784,317.8373,103.8961,406.2009,136.6522,101.4864,63.8095,580.7623,653.7303,221.5182,178.3553,429.4728,135.1161,45.6787,519.6668,1296.6232,546.4081…	0.273186
BRCA	A10C	20:3655266,Nonsense_Mutation,G,C	NoESE	outframe	ADAM33	9.5147	8.6147,14.5904,56.7783,23.5944,4.6243,1.3529,41.3692,160.7180,8.7890,20.2179,46.5053,19.6943,22.4325,6.7219,16.2151,44.8814,351.3544,18.9873,9.0580,42.0668,19.0845,73.3104,425.0644,19.3595,25.9814,231.2049,573.5294,146.7636,29.0947,63.4425,2.3613,33.7520,87.0704,88.1599,165.7143,1.2811,42.1546,180.4588,102.1716,77.4249,133.9057,0.7742,11.3888,54.5806,25.8568,31.3460,23.9003,24.2401,14.9533,90.912…	0.823763
BRCA	A046	3:58351613,Nonsense_Mutation,C,T	NoESE	inframe	PXK	284.741	262.5775,296.8837,216.2679,267.0683,207.5145,80.7215,147.3277,288.6240,353.2060,124.9017,125.8378,435.6261,245.6716,108.0302,343.5203,214.2344,43.2505,184.5992,179.9517,240.3292,190.5684,216.1130,226.9832,199.8088,736.5151,292.2349,167.0966,322.1272,44.6811,283.1471,250.2952,266.8760,177.7688,120.4511,272.8571,385.1820,156.5741,46.6354,358.8466,223.7194,263.5468,289.9437,674.8919,94.5177,109.7695…	0.276511
BRCA	A0AK	6:108544180,Nonsense_Mutation,G,A	NoESE	inframe	SNX3	2204.03	3978.2908,2593.9259,2934.9282,2516.5663,1221.3873,2591.6573,2164.0088,2549.3091,1410.0774,3163.4281,1439.4748,2206.0553,2033.3936,1899.8920,2699.5173,1265.2768,2372.9796,3311.1814,1707.7295,3101.6004,2129.7193,2002.2910,3003.8965,3715.1052,1588.6284,3243.9598,2274.7024,2706.4710,1646.9671,2447.0662,1757.9693,1158.1633,2910.0071,4303.9467,2720.0000,2092.0252,3053.8642,4430.3637,2164.1153,4515.8807…	0.639916
BRCA	A0HF	2:98736186,Nonsense_Mutation,C,T	NoESE	outframe	VWA3B	0	4.4797,9.8327,0.3190,0.0000,6.0694,1.3529,13.6118,2.7343,0.8240,0.4493,7.6597,1.1758,1.0854,2.4007,6.6062,5.0324,6.6882,0.0000,0.0000,0.7316,2.4893,3.0546,0.4150,1.2747,0.0000,0.5065,0.4973,3.0105,6.7541,3.1252,33.0579,1.1774,13.7055,11.2763,1.9048,0.4270,2.6765,1.0138,1.7800,0.4278,0.0000,11.2261,1.6872,4.2600,3.4151,1.3629,1.2362,1.5639,182.4299,4.5412,1.0325,0.4034,100.4603,3.4982,0.7726,1.262…	0.848496
BRCA	A1HI	8:49643961,Nonsense_Mutation,G,A	NoESE	outframe	EFCAB1	37.5259	11.0269,0.9516,12.7592,1.0040,0.5780,0.0000,4.8042,16.1022,0.2747,2.6957,1.6414,1.1758,1.8091,0.0000,1.8017,5.7513,28.9823,0.0000,5.4348,6.5844,1.3829,0.3818,12.0338,5.4175,1.8827,16.9668,54.7043,5.2684,1.0391,3.1252,21.2515,3.9246,46.7601,15.8893,30.9524,1.2811,7.0258,18.2486,15.6639,23.0991,3.1668,27.8718,0.0000,3.9937,7.3180,3.1800,2.4724,5.0826,7.1776,6.1440,4.1301,1.6137,431.6274,2.9985,0.51…	0.107938
BRCA	A27G	6:151670277,Nonsense_Mutation,G,T	NoESE	outframe	AKAP12	1091.94	254.3074,540.7977,747.0494,947.2892,196.8208,43.7430,614.3991,1711.0844,152.9827,335.6172,170.1546,308.9359,313.6926,80.6626,997.5302,331.4162,498.9410,687.7637,251.2077,1747.7824,148.5272,965.6357,2630.8473,297.9605,543.3493,1528.7889,1534.2057,887.3552,179.2441,877.8811,190.6730,625.1962,636.5011,859.5592,1598.0952,175.9368,356.3065,476.4922,1187.6112,301.9998,728.0084,238.4584,193.1878,345.854…	0.197409
BRCA	A3XT	3:195515356,Nonsense_Mutation,G,C	NoESE	outframe	MUC4	11.0354	9.6485,0.9516,9.5694,4.0161,7.8035,6.3134,19.7505,3.9496,0.2747,10.7829,2.1885,2.6455,3.6181,15.3643,9.6090,7.1891,3.1212,5.8017,15.0966,2.1948,3.8722,6.8729,1.2449,2.5494,0.7531,8.8633,48.7365,3.0105,3.1173,4.3753,7.0838,0.7849,1.2093,16.9144,17.6190,4.2703,4.0147,0.5069,7.8320,15.3994,15.8339,5.0324,0.0000,7.9874,0.0000,13.1744,16.4830,1.1729,0.0000,1.8699,1.0325,9.2789,3.2494,32.9833,0.2575,0.…	0.539354
BRCA	A152	17:57043169,Nonsense_Mutation,C,G	NoESE	outframe	PPM1E	5.6555	89.7519,4.2756,108.2010,4.1315,280.0694,1.3890,265.2779,6.8024,161.4063,13.7347,6.4396,5.0353,6.9396,52.2146,9.0084,11.4234,10.3311,4.5200,2.5362,15.6159,6.5689,114.5437,18.2873,5.9146,11.0327,9.4179,11.2442,6.6269,66.2528,7.8069,140.7320,43.9796,32.7844,12.2860,30.3857,58.8919,57.6782,8.3437,75.7601,6.1341,9.5109,109.6057,396.2881,14.9844,326.9813,174.8696,36.4562,38.5417,58.9368,11.7484,47.1554…	0.817991
BRCA	A09Z	3:8955390,Nonsense_Mutation,G,A	NoESE	outframe	RAD18	148.822	595.7960,1657.2833,586.2839,364.4578,335.8382,194.3630,236.2047,295.6117,503.9914,401.6624,357.2699,634.6267,211.2993,159.8848,381.9562,485.9813,208.2265,307.4895,269.9275,209.9680,340.2019,217.2585,163.9093,159.0185,452.2263,423.9179,190.9676,279.6034,173.0095,289.7101,208.9728,348.5086,192.6837,341.8760,166.6667,431.3014,211.1074,192.1176,344.6066,382.4190,261.7875,216.7803,817.8846,176.2556,20…	0.970158
BRCA	A0XW	1:67666482,Nonsense_Mutation,C,G	NoESE	outframe	IL23R	0	2.0675,0.9516,0.0000,0.5020,0.0000,0.0000,0.0000,0.6076,0.2747,0.0000,0.0000,0.2939,0.3618,0.0000,0.0000,0.0000,0.0000,4.2194,0.0000,0.0000,0.0000,0.3818,0.0000,0.0000,0.3765,0.5065,0.0000,1.5053,0.0000,0.0000,0.0000,0.7849,1.6124,0.0000,2.3810,0.4270,0.6691,0.0000,1.4240,1.2833,1.0556,0.0000,1.2654,0.0000,0.9757,0.9086,0.0000,0.7819,0.5981,0.5343,0.0000,0.8069,2.1663,2.9985,9.2712,0.0000,0.2744,…	0.76079
BRCA	A0RX	17:7574003,Nonsense_Mutation,G,A	NoESE	outframe	TP53	1067.49	1213.6458,873.2059,2926.6348,1485.4418,792.4855,421.1950,400.0801,1357.1403,822.8656,2405.9306,715.0869,338.0364,2420.8962,1711.1991,3713.8632,1159.5974,1985.0630,1673.5232,4480.6763,1088.2487,1899.5989,916.3803,1230.7718,2623.6456,719.9473,1230.9827,1801.7592,1950.0740,253.0199,1607.9381,1468.7131,2000.7849,2602.0357,1629.4208,2445.7143,1764.9194,1587.1529,938.7910,1198.2912,3247.1393,1721.6749,…	0.786767
BRCA	A0JB	17:7578212,Nonsense_Mutation,G,A	NoESE	outframe	TP53	1009.58	1213.6458,873.2059,2926.6348,1485.4418,792.4855,421.1950,400.0801,1357.1403,822.8656,2405.9306,715.0869,338.0364,2420.8962,1711.1991,3713.8632,1159.5974,1985.0630,1673.5232,4480.6763,1088.2487,1899.5989,916.3803,1230.7718,2623.6456,719.9473,1230.9827,1801.7592,1950.0740,253.0199,1607.9381,1468.7131,2000.7849,2602.0357,1629.4208,2445.7143,1764.9194,1587.1529,938.7910,1198.2912,3247.1393,1721.6749,…	0.807959
BRCA	A25A	11:125647827,Nonsense_Mutation,G,T	NoESE	outframe	PATE2	0	2.7567,0.9516,0.6380,0.0000,0.0000,0.0000,0.5338,0.3038,0.5493,0.0000,0.0000,0.2939,0.0000,1.4404,0.0000,2.1567,0.0000,1.0549,0.0000,0.0000,0.2766,0.0000,0.8299,0.0000,0.0000,0.5065,0.0000,0.3763,0.0000,0.0000,2.9516,0.0000,0.0000,0.0000,0.9524,0.0000,1.0037,1.5207,0.0000,0.0000,0.7037,0.0000,3.7963,0.7987,1.4636,2.2714,0.0000,1.1729,1.1963,0.0000,1.5488,0.0000,0.0000,0.0000,0.7726,0.0000,1.0975,…	0.730841
BRCA	A295	2:168104572,Nonsense_Mutation,G,T	NoESE	outframe	XIRP2	0	0.0000,0.0000,0.0000,0.0000,0.2890,0.0000,0.0000,0.0000,0.0000,0.8986,0.0000,0.0000,0.0000,0.0000,0.6006,2.1567,0.4459,0.0000,0.0000,0.0000,0.0000,1.1455,0.0000,0.0000,0.0000,0.5065,0.0000,0.0000,1.5586,0.0000,0.0000,0.0000,0.0000,1.5377,0.0000,0.0000,0.6691,0.5069,0.0000,0.4278,0.0000,0.0000,0.0000,0.0000,14.1481,0.0000,0.0000,4.6916,0.0000,0.0000,0.0000,0.4034,0.5416,0.0000,0.2575,0.0000,0.0000…	0.0367591
BRCA	A26Y	1:167741609,Nonsense_Mutation,C,A	NoESE	outframe	MPZL1	531.436	8656.0992,5490.7620,6158.5327,4145.5823,4223.9884,7830.8906,3273.7706,5622.3948,3266.1940,6017.7468,2749.8290,4201.3521,4966.2563,3838.1947,6079.4691,3383.1776,3684.3161,6973.1013,5378.6232,3884.7737,8954.7780,1996.9454,5764.2113,5389.1013,3751.4826,4713.7446,4587.6978,3491.0916,13143.5251,3304.6332,2097.9929,3541.9937,3494.9108,7076.8836,4984.2857,8584.6055,2323.8541,4558.6111,4490.2100,4411.079…	0.999904
BRCA	A1JM	5:122881422,Nonsense_Mutation,C,A	NoESE	outframe	CSNK1G3	712.455	501.7229,880.5011,592.0255,905.1205,1608.6705,401.8038,837.7928,872.5558,1093.4005,562.5070,1519.9015,1702.8219,772.4725,366.8227,399.9730,1043.8533,379.8908,448.3122,661.8357,1095.9305,887.8440,841.5426,739.0440,864.5634,1225.6425,882.0228,553.0103,642.3729,289.9078,1536.0575,1250.2952,1023.9403,927.5421,517.6832,682.8571,529.0915,742.7233,418.1979,729.0851,590.3112,952.1464,1117.5801,994.6220,5…	0.572793
BRCA	A0CX	5:7867557,Nonsense_Mutation,C,A	NoESE	outframe	FASTKD3	278.882	297.0365,255.3326,284.5295,195.2811,274.2775,213.7542,436.6451,209.3283,273.2815,178.8161,291.6154,184.0094,110.3532,156.5238,207.1932,179.0079,106.5656,166.6667,217.3913,244.7188,337.1595,133.2570,132.7872,218.9293,232.7026,171.6944,197.9299,163.3215,76.8931,175.9512,205.4309,205.6515,207.5985,153.7673,99.0476,206.2560,247.9090,253.4533,213.2431,138.1670,253.6946,152.9076,156.0688,157.8845,144.4…	0.147852
BRCA	A18V	4:155490776,Nonsense_Mutation,G,T	NoESE	outframe	FGB	0.3314	9.9931,1.9031,11.1643,0.0000,0.0000,0.0000,13.0780,0.3038,0.0000,0.0000,0.0000,10.2881,0.0000,0.0000,0.0000,2.1567,39.6834,0.0000,0.0000,2.5606,0.0000,0.0000,0.0000,10.8349,0.3765,0.0000,80.0671,21.0737,0.0000,0.0000,1.1806,0.0000,0.0000,6.6632,11.9048,0.0000,0.0000,0.0000,4.9840,2.9943,10.5559,0.0000,0.0000,0.0000,5.8544,102.2151,0.0000,2.7368,0.0000,0.0000,0.0000,0.0000,0.0000,5.9970,0.2575,0.9…	0.144986
BRCA	A046	3:196869606,Nonsense_Mutation,C,A	NoESE	inframe	DLG1	876.941	1386.6196,3382.4217,2481.3397,1646.0843,978.3035,1007.4408,1383.8527,1195.5108,2093.1299,1216.2193,946.5189,2375.3674,1813.3746,1046.2129,2114.5718,1345.0611,575.3606,1161.9198,1314.0097,1205.6699,1778.4483,3217.2509,885.1100,1507.6482,2096.5754,1606.2793,1194.5420,1246.3615,1011.5599,1172.5885,983.4711,1231.5542,968.2556,1137.3655,1125.2381,1552.6850,1221.8133,877.9268,1484.5069,1232.8093,1372.6…	0.893491
BRCA	A5RW	1:21880613,Nonsense_Mutation,C,A	NoESE	outframe	ALPL	169.764	290.8339,106.5736,449.4418,56.7269,414.4509,356.7080,113.1647,507.9782,285.0916,96.5967,77.6912,34.0976,146.8964,144.5205,87.6818,317.0381,472.6340,226.7932,67.0290,270.3246,66.3809,145.0935,573.4749,114.7228,52.3393,612.5791,716.6257,477.9224,1828.8089,77.1935,23.6128,159.7331,93.5201,410.5587,696.1905,152.0231,300.4349,667.0891,194.0192,3410.1166,119.6341,93.2930,62.4275,127.2661,165.8739,271.6…	0.662061
BRCA	A8HQ	19:44988574,Nonsense_Mutation,G,C	NoESE	inframe	ZNF180	185.172	338.7319,151.2965,423.9234,225.4016,155.4913,295.8286,199.1059,189.2766,296.0778,199.4833,255.5054,388.3010,172.5852,115.2323,221.0061,250.8986,151.5996,156.6456,163.0435,275.0800,294.0119,196.6399,169.7187,310.7075,237.9742,269.1904,157.1504,248.3691,164.1772,219.0796,243.8017,328.8854,197.5209,160.9431,177.6190,119.1417,315.1556,129.7681,256.3190,249.8129,241.7312,224.1354,207.5293,254.7984,129…	0.657179
BRCA	A25A	6:135644428,Nonsense_Mutation,G,C	NoESE	outframe	AHI1	281.929	1036.8711,236.9360,363.9553,468.8755,303.4682,99.2108,389.9379,245.7861,460.0467,354.9365,262.0709,718.4009,296.3255,358.6604,277.4587,244.4285,148.4784,146.6245,308.5749,292.2725,362.3289,302.4055,259.3501,655.5131,361.4798,319.0780,582.8490,220.1454,629.6922,311.2743,913.2231,284.1444,320.0645,315.7355,201.4286,498.7723,496.1526,113.0402,464.2221,263.0735,427.1640,508.6596,472.0025,450.2238,239…	0.679491
BRCA	A06Q	14:51223742,Nonsense_Mutation,G,A	NoESE	outframe	NIN	1579.77	1854.2385,1193.2440,900.4785,1706.8273,1418.2081,789.1770,1114.0322,1213.7397,2420.2574,974.9523,749.5555,1883.0100,964.9574,779.2582,1811.2890,1985.6219,829.3390,1640.2954,925.7246,928.3951,1534.5042,736.1588,1395.0960,1907.2658,1080.6740,1432.5590,1114.4749,1884.2186,329.3934,1326.0411,1054.8996,1450.5495,1077.4967,868.2727,1348.5714,1137.6108,1274.6738,707.1347,1817.7287,1816.7041,886.6995,109…	0.263508
BRCA	A0CE	5:35068953,Nonsense_Mutation,C,T	NoESE	outframe	PRLR	2032.38	2479.6692,8459.9159,2420.0957,5175.2008,8554.9133,692.6719,8105.4247,4765.6373,9815.0612,5140.7391,10040.7605,12893.0041,6935.9707,1871.0839,1429.3329,8062.5449,848.9578,4932.4895,3525.3623,6703.9781,4957.8205,6716.6858,8677.6465,3378.9038,6814.6475,5821.9076,2940.1051,4357.3731,641.1222,4501.9142,1461.0390,14172.2920,4458.3291,6802.1527,2006.6667,1114.1241,4836.0656,423.7739,5975.4361,1915.9448,…	0.769104
BRCA	A0RU	17:7578263,Nonsense_Mutation,G,A	NoESE	outframe	TP53	658.198	1213.6458,873.2059,2926.6348,1485.4418,792.4855,421.1950,400.0801,1357.1403,822.8656,2405.9306,715.0869,338.0364,2420.8962,1711.1991,3713.8632,1159.5974,1985.0630,1673.5232,4480.6763,1088.2487,1899.5989,916.3803,1230.7718,2623.6456,719.9473,1230.9827,1801.7592,1950.0740,253.0199,1607.9381,1468.7131,2000.7849,2602.0357,1629.4208,2445.7143,1764.9194,1587.1529,938.7910,1198.2912,3247.1393,1721.6749,…	0.903239
BRCA	A1XQ	20:2517917,Nonsense_Mutation,C,T	NoESE	outframe	TMC2	1.4311	3.1013,0.0000,2.2329,0.0000,1.4451,0.4510,2.6690,6.0763,1.9226,22.0151,4.9241,1.4697,1.0854,2.4007,22.8213,2.1567,0.8918,0.5274,1.2077,3.6580,87.6781,0.0000,2.0748,0.0000,0.3765,3.0388,0.0000,6.0211,0.0000,0.9376,2.9516,1.1774,0.0000,3.5879,3.3333,2.5622,3.3456,0.0000,2.8480,0.8555,4.2224,0.3871,3.7963,0.5325,0.9757,2.7257,1.6483,0.3910,0.5981,0.5343,0.0000,1.6137,2.1663,0.0000,5.9233,1.5779,2.74…	0.480287
BRCA	A0XW	14:68156953,Nonsense_Mutation,G,A	NoESE	outframe	RDH11	1649.1	1998.9662,1803.8221,1164.2743,1538.1526,2756.0694,1384.4419,2282.7784,1250.5013,1313.3989,3907.4469,1065.2442,1566.1376,1603.9206,993.8783,1734.4173,965.4925,1019.7302,2141.3502,2203.5024,2028.7151,2123.6344,1856.0519,1668.1398,953.1549,940.6006,1653.3812,1189.5689,2043.4006,1465.6449,1740.4485,2271.5466,1461.5385,2622.1909,2411.0712,2326.1905,1147.8595,2014.3861,1460.3979,1779.6369,1492.4607,175…	0.512001
BRCA	A1JG	11:77690065,Nonsense_Mutation,G,A	NoESE	outframe	INTS4	308.389	1160.1688,523.9870,726.4466,659.6386,434.1040,1624.3517,540.4150,2499.8299,612.4800,610.1314,446.9977,877.1311,534.0372,354.7089,448.0178,518.3321,536.9613,988.3966,986.7150,2221.5492,589.9599,505.2730,687.5890,1366.7941,559.9172,524.9593,476.9216,649.5229,620.3403,1757.0841,583.3530,794.2896,637.3073,402.3578,556.1905,1670.9939,366.0087,453.6814,469.0886,878.1948,546.2421,612.6832,309.1849,387.9…	0.966899
BRCA	A27P	11:71726685,Nonsense_Mutation,G,A	NoESE	inframe	NUMA1	11459.1	3355.0241,5825.3810,7905.9777,12202.1637,6005.4595,13395.9955,9858.8297,5061.0212,21873.8209,9608.8599,13580.1833,11112.5691,10975.3903,13101.9806,6212.6373,15810.2804,10356.3661,9166.0865,19599.9879,6465.3498,8301.6319,14080.1833,14018.6981,4591.9758,11080.3615,29648.6179,8515.6423,11052.2158,2162.3951,16144.3925,15884.7580,21614.5565,9066.7419,9155.6535,11472.2714,6026.9926,11419.7725,2988.8126…	0.36355
BRCA	A046	4:99969961,Nonsense_Mutation,C,T	NoESE	outframe	METAP1	508.519	869.7450,1345.8092,1594.5774,783.6345,1284.6821,1071.9278,1149.7965,933.9264,775.3503,946.6472,1003.9666,1475.3086,776.8142,634.7377,775.9235,1329.9784,535.0574,1949.8945,1004.8309,1217.3754,1132.6234,1140.8935,944.0343,1241.5551,986.1621,853.4071,1016.0072,909.9342,1572.6718,1345.7301,1029.5159,775.1177,939.6352,883.6494,1071.9048,1331.4829,1169.6219,824.7370,884.6565,1224.6819,660.4504,958.0917…	0.964062
BRCA	A0BQ	11:125237868,Nonsense_Mutation,C,T	NoESE	outframe	PKNOX2	5.1332	48.5872,99.9128,4.7847,4.0161,2.8902,1.3529,3.2028,9.1144,94.7559,3.5943,3.8298,0.5879,2.8945,82.1030,7.2067,2.8756,20.0647,18.4599,1.2077,13.1687,340.4785,25.5823,22.8228,8.6042,17.3209,10.6359,29.8387,10.1606,2.0782,2.5002,12.3967,3.1397,5.2404,50.7432,22.3810,0.4270,18.4008,8.1105,17.0879,10.6940,3.1668,4.6453,0.4218,2.3962,1.4636,364.3401,3.2966,4.6916,56.5234,14.6921,0.0000,3.6309,9.2066,6.4…	0.699707
BRCA	A0E2	12:58025135,Nonsense_Mutation,C,T	NoESE	outframe	B4GALNT1	197.339	334.2419,562.4962,130.9888,37.1285,132.2370,17.5107,30.3303,104.2327,1.3733,38.4500,41.1708,11.3022,29.5168,10.1837,60.1341,2.6959,30.5607,20.4589,14.4022,125.2309,16.3325,19.5609,46.7951,16.5711,55.8486,22.7837,20.4494,12.3808,593.4433,106.8896,8.0342,55.5691,60.1713,62.1579,66.2429,47.3962,9.3041,68.3361,75.0730,61.7774,44.2576,8.2183,2.7502,28.8585,80.8635,52.8975,30.7572,17.5936,11.0475,54.58…	0.0969358
BRCA	A0RE	7:129663533,Nonsense_Mutation,G,A	NoESE	inframe	ZC3HC1	254.654	540.6616,272.4606,291.2281,145.0803,230.6358,440.5862,322.4128,435.0626,393.8549,190.4976,393.9270,577.0135,374.1155,303.4450,199.3859,431.3444,373.2025,418.2489,344.2029,230.4527,313.3730,331.0424,484.6734,279.7960,321.9430,389.7310,339.1664,334.5457,532.0171,255.3324,339.4333,260.9890,369.6463,255.2537,337.1429,400.1281,265.3061,596.6291,341.7586,332.3709,400.0704,303.4925,253.5063,342.3937,407…	0.861335
BRCA	A1PD	1:197073959,Nonsense_Mutation,C,T	NoESE	inframe	ASPM	663.356	1703.6527,828.4831,1020.0957,645.0803,1617.6301,843.2920,1069.9940,396.7820,213.9560,257.4413,22.4320,1207.5250,257.6114,107.0700,1108.6338,564.3422,74.4622,669.8312,332.7295,659.5336,900.0138,316.9149,177.6029,1135.4366,539.5839,337.0578,105.9273,293.5272,1668.2686,353.4651,135.1830,716.2480,135.4429,112.7627,72.3810,1382.2996,821.6795,479.0267,352.0826,1172.4949,296.6221,91.3574,606.5591,989.10…	0.392276
BRCA	A89A	4:186353297,Nonsense_Mutation,G,T	NoESE	outframe	C4orf47	4.2513	11.0269,5.3921,43.0622,2.0080,5.7803,3.1567,15.4801,2.1267,1.6479,12.5800,16.4136,10.8760,5.0654,27.8478,6.0056,0.7189,9.3635,0.5274,4.8309,4.0238,9.6805,11.4548,6.6394,5.7361,4.5185,4.5583,5.4704,9.0316,34.2902,11.8759,87.3672,3.5322,17.7366,6.1507,13.8095,21.3516,13.7170,4.0553,23.1399,2.5666,19.0007,24.3878,16.8723,8.2537,18.0510,56.7862,0.0000,3.1277,31.7009,15.7607,1.0325,10.0857,37.0972,1.9…	0.761578
BRCA	A12T	15:51291329,Nonsense_Mutation,C,T	NoESE	outframe	AP4E1	278.673	344.2453,529.6963,226.7943,431.7269,488.4393,221.8715,456.3955,455.4182,479.8218,283.0507,379.7018,457.3780,270.9985,268.3952,238.4223,372.3940,186.3783,255.2743,160.6280,565.5235,255.0131,485.2997,386.3279,722.7533,531.3000,364.6606,275.5105,403.4117,104.4291,282.8346,321.7237,631.8681,267.2579,265.5049,293.3333,349.3114,422.8839,266.6329,405.4824,417.0677,197.3962,512.5307,486.7658,596.6597,269…	0.689123
BRCA	A03M	X:153940944,Nonsense_Mutation,G,C	NoESE	outframe	GAB3	102.365	63.4045,28.5465,36.3636,189.7590,31.7919,135.7384,99.0191,161.9332,28.8387,50.3201,43.7697,29.6884,69.1064,82.1030,117.7098,26.5996,238.9923,277.4262,14.4928,43.1642,37.0626,40.4735,92.9511,47.4825,87.3576,50.3941,110.9004,282.2377,22.8601,43.7534,21.8418,88.6970,118.1094,82.0092,106.1905,28.6111,118.4343,67.4186,97.8996,366.5918,73.8916,67.3568,80.5652,33.5471,94.6457,114.0266,49.8609,33.2323,32…	0.304521
BRCA	A2D9	3:195505900,Nonsense_Mutation,G,C	NoESE	outframe	MUC4	2.1692	9.6485,0.9516,9.5694,4.0161,7.8035,6.3134,19.7505,3.9496,0.2747,10.7829,2.1885,2.6455,3.6181,15.3643,9.6090,7.1891,3.1212,5.8017,15.0966,2.1948,3.8722,6.8729,1.2449,2.5494,0.7531,8.8633,48.7365,3.0105,3.1173,4.3753,7.0838,0.7849,1.2093,16.9144,17.6190,4.2703,4.0147,0.5069,7.8320,15.3994,15.8339,5.0324,0.0000,7.9874,0.0000,13.1744,16.4830,1.1729,0.0000,1.8699,1.0325,9.2789,3.2494,32.9833,0.2575,0.…	0.539354
BRCA	A25A	6:135644432,Nonsense_Mutation,G,A	NoESE	outframe	AHI1	281.929	1036.8711,236.9360,363.9553,468.8755,303.4682,99.2108,389.9379,245.7861,460.0467,354.9365,262.0709,718.4009,296.3255,358.6604,277.4587,244.4285,148.4784,146.6245,308.5749,292.2725,362.3289,302.4055,259.3501,655.5131,361.4798,319.0780,582.8490,220.1454,629.6922,311.2743,913.2231,284.1444,320.0645,315.7355,201.4286,498.7723,496.1526,113.0402,464.2221,263.0735,427.1640,508.6596,472.0025,450.2238,239…	0.679491
BRCA	A0XR	1:151679697,Nonsense_Mutation,G,T	NoESE	outframe	CELF3	0.8268	4.1351,0.0000,1.2759,2.0080,95.0867,0.0000,0.5338,2.4305,0.5493,0.0000,279.5787,0.0000,0.3618,4.3212,2.4022,2.8756,0.0000,1.0549,0.0000,36.5798,4.1488,0.3818,0.0000,1.2747,0.7531,0.0000,0.4973,1.8816,2.0782,1.5626,92.0897,39.2465,0.0000,0.0000,0.0000,0.4270,42.4891,0.5069,0.3560,0.4278,1.4075,0.0000,37.1191,10.1174,9.2694,0.0000,1.6483,3.9097,0.0000,1.3356,1.0325,0.4034,1.0831,0.0000,0.2575,0.000…	0.649129
BRCA	A046	5:138119052,Nonsense_Mutation,C,T	NoESE	outframe	CTNNA1	10554.3	6971.7436,8813.2583,12337.7990,11066.7671,9758.0925,5741.1499,9529.5923,10862.5907,6916.0806,13186.5663,8073.3142,7875.0735,8502.6245,5981.0347,5922.7229,10377.4263,6469.2899,2507.9114,9596.6184,15487.5171,12067.2106,8784.6506,10784.3992,9901.2110,11102.3251,9003.3180,10209.8033,7491.7163,8994.4149,11416.2044,5832.3495,8530.6122,9471.7323,12323.9364,7328.5714,6247.0375,5907.9960,7699.9113,10990.7…	0.354369
BRCA	A046	6:15452403,Nonsense_Mutation,C,T	NoESE	outframe	JARID2	646.346	298.4149,762.1917,1251.6746,723.3936,1238.4393,622.3224,943.4844,524.0804,2240.3586,602.9428,233.0735,648.1481,758.7236,439.3230,621.5796,1521.9267,576.0785,1324.8945,782.6087,434.9337,1051.8600,567.3921,639.0386,1220.8413,742.5398,991.4210,1022.4723,902.7842,517.4698,553.1682,441.5584,1065.5416,924.3172,740.1333,605.7143,986.8688,1066.2429,840.4511,726.5931,1074.9652,669.9507,489.3042,480.4387,7…	0.689078
BRCA	A092	10:97096417,Nonsense_Mutation,G,C	NoESE	inframe	SORBS1	403.422	991.7298,297.2009,2979.2663,3587.3494,917.3410,633.5964,406.4856,5197.6618,1780.5866,310.9064,417.4532,517.0488,1563.3975,377.8658,897.2367,4391.0855,465.4999,296.4135,1119.5652,1839.5976,2029.5948,1796.4872,1185.9561,543.3397,506.4483,1171.7254,1065.7384,978.8002,237.4334,712.2431,809.9174,529.4349,773.9595,716.0431,1800.4762,415.5012,1373.0345,1706.7545,1936.6323,476.9543,1001.0556,466.4649,380…	0.784995
BRCA	A15G	6:135511399,Nonsense_Mutation,G,A	NoESE	outframe	MYB	4838.11	767.0572,663.8649,189.4737,2146.0843,508.0925,119.5039,2564.6227,1366.8623,6164.3506,683.3652,1133.0871,6079.6590,2474.4446,1402.4727,257.0397,1814.5219,1098.2053,1536.9198,3110.5072,1158.1161,2458.8577,1576.9378,486.3333,1056.4054,2126.7062,2691.1445,949.3675,1603.8625,2256.9165,2615.5168,1470.4841,2795.9184,3435.6545,614.0441,723.8095,809.2239,1723.3188,24.8384,3352.0826,442.3056,5344.4757,1771…	0.0398493
BRCA	AAT1	17:28386617,Nonsense_Mutation,C,T	NoESE	outframe	EFCAB5	3.26	2.0675,0.3172,7.0175,0.0000,2.0231,0.9019,8.2738,3.0381,0.8240,5.3914,2.7356,1.7637,1.8091,1.4404,2.4022,5.7513,0.4459,4.2194,1.8116,0.7316,1.6595,6.4910,3.7346,90.8222,2.2592,1.2662,3.4812,4.1395,2.0782,0.6250,2.9516,7.0644,3.2248,1.0251,0.0000,0.4270,2.0074,5.5760,1.7800,2.9943,2.1112,1.5484,0.8436,3.7275,2.9272,2.2714,2.4724,0.7819,2.3925,2.1370,4.1301,1.6137,6.2280,1.9990,2.3178,0.9467,1.3719…	0.255092
BRCA	A24X	19:42875614,Nonsense_Mutation,C,T	NoESE	outframe	MEGF8	793.74	1283.5975,329.5536,3683.2536,1119.9799,719.9422,842.3901,1112.6977,526.5109,1641.0620,396.2709,1685.6791,720.7525,1757.6915,1643.0200,1520.6180,1038.1021,1169.1004,651.8987,1247.5845,1535.6196,950.3526,1296.2963,1427.0479,1102.9318,1172.1736,1312.0184,1267.6468,1064.2241,413.0407,1401.3595,1378.9847,1021.5856,763.8819,1506.4070,1457.6190,1230.7035,490.4650,1996.1982,1117.4795,769.1156,1292.7516,1…	0.692552
BRCA	A3U0	1:78098298,Nonsense_Mutation,G,A	NoESE	outframe	ZZZ3	863.338	1042.0400,1958.6076,958.5327,913.6546,949.4220,1118.8275,1049.9766,682.3678,1364.7593,838.8184,1090.4117,2017.6367,802.8648,746.6091,718.8703,878.5047,413.7777,1490.5063,999.3961,718.7929,828.3778,767.0867,1336.5866,1010.8349,756.8483,920.7680,987.6605,885.0973,1264.0603,807.8756,1187.7214,1390.5024,836.0375,615.5818,656.6667,651.6494,800.6022,585.4771,1133.4995,1132.7131,797.6777,1310.3598,1723.…	0.520718
BRCA	A1OY	17:7578275,Nonsense_Mutation,G,A	NoESE	outframe	TP53	293.54	1213.6458,873.2059,2926.6348,1485.4418,792.4855,421.1950,400.0801,1357.1403,822.8656,2405.9306,715.0869,338.0364,2420.8962,1711.1991,3713.8632,1159.5974,1985.0630,1673.5232,4480.6763,1088.2487,1899.5989,916.3803,1230.7718,2623.6456,719.9473,1230.9827,1801.7592,1950.0740,253.0199,1607.9381,1468.7131,2000.7849,2602.0357,1629.4208,2445.7143,1764.9194,1587.1529,938.7910,1198.2912,3247.1393,1721.6749,…	0.975369
BRCA	A046	11:104903812,Nonsense_Mutation,C,A	NoESE	outframe	CASP1	319.955	337.6981,257.5529,184.0510,581.3253,123.9884,817.5874,349.1026,528.6376,96.6785,87.1616,135.1388,104.0564,217.8119,305.3655,311.6907,157.4407,870.8059,565.9283,171.4976,109.7394,276.3103,83.2379,310.3902,193.7540,335.4984,207.9072,311.8143,1255.7694,64.4240,161.8876,53.1287,475.2747,637.7104,182.4705,349.0476,74.7304,424.8913,353.8208,251.6910,1145.9737,211.4708,168.7790,215.9654,76.9454,232.7113…	0.449987
BRCA	A130	12:95905673,Nonsense_Mutation,A,T	NoESE	outframe	METAP2	3349.15	2406.6161,2422.0125,2330.7815,1750.5020,1849.7110,818.4893,2599.0525,1870.5871,2426.8491,1576.0979,1460.2654,2054.6737,1378.5106,1423.5986,1690.5765,1233.6449,1235.0908,1947.2574,1621.9807,1110.5624,1734.7531,1702.1764,1553.6108,1931.8037,1627.0357,1653.8877,1774.9044,1452.5831,1986.7515,1586.0614,1809.9174,831.2402,1194.8000,1205.5356,3736.6667,1247.7848,1544.3292,1425.4214,1502.6700,1630.6277,1…	0.0138235
BRCA	A0IQ	17:7578212,Nonsense_Mutation,G,A	NoESE	outframe	TP53	702.171	1213.6458,873.2059,2926.6348,1485.4418,792.4855,421.1950,400.0801,1357.1403,822.8656,2405.9306,715.0869,338.0364,2420.8962,1711.1991,3713.8632,1159.5974,1985.0630,1673.5232,4480.6763,1088.2487,1899.5989,916.3803,1230.7718,2623.6456,719.9473,1230.9827,1801.7592,1950.0740,253.0199,1607.9381,1468.7131,2000.7849,2602.0357,1629.4208,2445.7143,1764.9194,1587.1529,938.7910,1198.2912,3247.1393,1721.6749,…	0.891404
BRCA	A5RW	2:203747488,Nonsense_Mutation,A,T	NoESE	outframe	WDR12	455.048	1152.3088,580.1285,664.7528,440.7631,678.9017,414.8816,690.7320,285.5858,724.2645,335.1679,506.0867,725.4556,388.5880,328.4120,605.3645,350.1078,176.5689,630.2743,533.8164,369.4559,676.5316,302.4055,392.9673,352.7725,461.6398,347.4405,476.9216,308.2035,1549.2921,478.7874,515.9386,492.9356,411.1660,346.4890,290.4762,617.9140,467.7150,506.3997,311.4988,343.9204,367.3469,416.9151,662.6595,657.0977,5…	0.4566
BRCA	A6VV	17:7579533,Nonsense_Mutation,G,A	NoESE	inframe	TP53	923.91	1213.6458,873.2059,2926.6348,1485.4418,792.4855,421.1950,400.0801,1357.1403,822.8656,2405.9306,715.0869,338.0364,2420.8962,1711.1991,3713.8632,1159.5974,1985.0630,1673.5232,4480.6763,1088.2487,1899.5989,916.3803,1230.7718,2623.6456,719.9473,1230.9827,1801.7592,1950.0740,253.0199,1607.9381,1468.7131,2000.7849,2602.0357,1629.4208,2445.7143,1764.9194,1587.1529,938.7910,1198.2912,3247.1393,1721.6749,…	0.835749
BRCA	A046	9:34990775,Nonsense_Mutation,C,T	NoESE	outframe	DNAJB5	308.217	146.1061,201.7286,154.7049,147.5904,82.6590,323.3371,214.8529,124.2602,48.8885,176.1204,61.2775,57.3192,128.8057,75.3811,304.4839,92.0201,234.5335,134.4937,51.9324,137.1742,112.0177,138.6025,411.6405,79.3499,125.0118,155.4872,401.3303,185.5242,113.7810,120.6344,102.7155,61.6170,289.4286,273.1932,286.6667,50.8167,137.5042,262.0707,200.7832,159.9829,127.7270,55.7435,44.2898,124.3374,120.5025,74.957…	0.0993826
BRCA	A1IZ	2:86677038,Nonsense_Mutation,C,T	NoESE	inframe	KDM3A	1187.81	2151.6196,4668.3054,1097.9266,1412.6506,663.0058,1279.8196,1260.0254,1314.3024,2122.5317,791.6433,1053.7546,2294.2387,946.8667,702.9168,2041.3035,1551.4019,668.8218,1718.3544,1267.5121,1150.0686,2104.5499,1416.9530,1441.1566,1877.3104,1352.1604,964.5779,1295.4962,1325.7643,1101.4417,1323.8534,2670.6021,2027.4725,1329.8398,1099.4362,1030.4762,3457.2435,1309.8026,1051.8312,1388.0384,1744.4124,1464.…	0.68255
BRCA	A046	19:54692350,Nonsense_Mutation,C,A	NoESE	outframe	MBOAT7	1658.84	1150.5858,1213.2265,1864.7528,2392.0683,1383.2370,1895.8286,926.9367,903.8487,1815.7424,2755.4757,8350.1573,1433.8624,3681.8173,5519.1454,2062.9237,2430.6254,2300.3010,5101.7932,1724.0338,6357.5674,2073.0189,3417.3349,2379.3815,3478.9675,1326.9321,1884.3330,1439.2192,1878.9502,2183.1407,1878.2717,2706.0213,2865.7771,2439.5848,4171.7068,1944.2857,1075.6913,2105.0519,1632.7462,1518.3339,1077.5318,1…	0.609851
BRCA	A2LN	8:27957424,Nonsense_Mutation,C,T	NoESE	outframe	ELP3	799.332	499.6554,511.9340,467.9426,768.5743,547.3988,306.6516,557.8168,932.1035,984.9118,930.4729,855.6969,765.1382,1144.4171,493.0981,506.8727,1015.8160,1072.3442,484.7046,343.5990,919.2501,599.0873,1122.9477,571.4001,571.7017,1283.2533,751.3528,1675.9395,889.9894,773.0874,505.3520,776.8595,342.6217,419.6312,672.9882,634.7619,949.7171,423.5530,387.7836,945.1762,818.3082,633.7087,838.0883,218.9181,558.58…	0.35571
BRCA	A0TY	14:100934391,Nonsense_Mutation,C,T	NoESE	outframe	WDR25	212.835	168.8491,169.0588,88.9952,172.6908,220.2312,180.3833,129.7124,144.9196,192.2583,216.5562,190.3980,173.7213,279.6821,205.9777,168.7574,283.9684,527.9233,236.2869,231.2802,239.5976,208.5465,167.6212,283.8327,171.4468,122.3760,214.4913,206.8815,219.0164,222.3665,204.7035,263.8725,275.5102,228.5599,198.3598,279.0476,80.2818,178.3205,232.1632,222.8551,145.0112,284.3068,248.1361,126.5422,160.8132,223.9…	0.474093
BRCA	A155	2:32476278,Nonsense_Mutation,G,A	NoESE	outframe	NLRC4	18.9053	44.1075,20.9341,30.9410,118.9759,23.1214,21.6460,56.5824,87.8024,18.9512,15.7250,20.7906,19.4004,43.4177,80.6626,38.4358,12.9403,73.5704,54.3249,6.6425,22.3137,22.6801,24.8186,78.8424,25.4939,83.9687,19.4992,37.2984,134.7214,28.5751,47.8162,15.3483,44.3485,42.7290,37.4167,49.5238,34.1625,68.2503,40.5525,41.6518,78.2804,16.8895,34.4526,26.9957,23.4297,42.9321,49.5175,29.6693,28.5407,20.0374,38.199…	0.869119
BRCA	AAT1	17:37949030,Nonsense_Mutation,G,C	NoESE	outframe	IKZF3	13.8549	47.2088,10.4671,14.3541,39.6586,23.4104,18.4893,33.3622,74.7384,42.0222,550.3763,8.2068,2.9394,7.5981,1.4404,139.3299,3.5945,10.2553,290.0844,7.8502,11.3397,11.0635,15.2730,29.0472,15.9337,20.3332,4.0518,15.4167,364.2747,3.1173,2.8127,6.4935,160.9105,1.6124,5.6381,36.6667,9.3947,11.7096,4.0553,45.9238,164.2605,5.2780,9.6777,118.1061,15.4423,8.2937,9.9944,8.2415,7.0374,0.5981,45.9463,5.6789,13.313…	0.57043
BRCA	A18G	15:57967241,Nonsense_Mutation,G,T	NoESE	outframe	GCOM1	389.181	69.8208,5.7791,312.9027,164.2620,83.5434,33.7632,74.0589,755.3471,90.8558,3.5943,47.8019,17.0664,324.2394,20.1656,27.4936,134.8886,157.4094,64.0981,10.8937,290.0229,34.4406,243.2875,126.1147,123.7317,89.6734,186.4656,107.8271,109.6324,50.5676,192.8244,184.0909,153.1868,5.6435,21.9375,298.2000,143.3458,132.1679,223.7131,290.2528,115.5941,18.2970,32.2074,61.2043,322.1776,108.2083,35.4346,62.3426,13…	0.110906
BRCA	A128	17:7574003,Nonsense_Mutation,G,A	NoESE	outframe	TP53	852.646	1213.6458,873.2059,2926.6348,1485.4418,792.4855,421.1950,400.0801,1357.1403,822.8656,2405.9306,715.0869,338.0364,2420.8962,1711.1991,3713.8632,1159.5974,1985.0630,1673.5232,4480.6763,1088.2487,1899.5989,916.3803,1230.7718,2623.6456,719.9473,1230.9827,1801.7592,1950.0740,253.0199,1607.9381,1468.7131,2000.7849,2602.0357,1629.4208,2445.7143,1764.9194,1587.1529,938.7910,1198.2912,3247.1393,1721.6749,…	0.855504
BRCA	A159	11:66392812,Nonsense_Mutation,C,T	NoESE	outframe	RBM14	1082.53	1301.9814,1121.8746,1200.7815,1087.5151,1498.5983,1469.9572,1255.6562,834.3147,1193.9433,1081.5411,958.4735,949.7119,1338.6568,1028.5680,1004.5267,1359.8850,1571.7356,1129.9103,1147.1135,642.8057,1311.4562,1285.8725,900.6502,1887.5781,1002.6132,1300.8254,1283.3817,1028.6584,1429.7285,1104.1488,1009.6399,1074.7214,1007.9008,883.0702,904.7095,1039.4876,944.1954,979.0343,982.0648,992.0051,1156.4462,…	0.589978
BRCA	A0HP	12:123687907,Nonsense_Mutation,C,A	NoESE	inframe	MPHOSPH9	170.583	243.9697,602.3313,191.3876,411.1446,590.4624,83.4273,345.6329,162.8447,412.8061,199.9326,105.5943,542.0341,193.5704,61.4572,210.7966,235.8016,55.7351,316.4557,104.4686,123.6397,373.6689,114.9294,241.5068,347.3550,424.3622,163.5908,53.7096,235.1980,18.7037,211.5790,199.5277,571.4286,147.5360,66.6325,101.9048,142.6284,262.9642,97.8330,244.9270,178.3766,135.4680,174.9727,316.7774,316.5678,152.2137,2…	0.67257
BRCA	A250	1:173703075,Nonsense_Mutation,C,T	NoESE	outframe	KLHL20	588.852	574.4314,392.6731,399.6810,430.7229,542.7746,285.0056,493.4944,559.0190,564.9648,346.4001,810.2859,460.9053,306.8181,242.4679,460.6295,435.6578,104.3362,322.7848,333.3333,397.2565,726.5938,309.2784,455.6262,657.4251,373.9057,592.8267,401.3303,369.5432,169.3726,304.0863,329.3979,507.0644,269.6765,287.5448,354.2857,484.6803,293.7437,213.4077,546.4578,356.7533,536.2421,219.4901,387.6410,343.1925,219…	0.0924282
BRCA	A27G	8:124267582,Nonsense_Mutation,G,C	NoESE	inframe	ZHX1	704.435	3086.7057,1269.0508,3957.9872,955.7831,3541.3035,631.3416,1357.4191,991.0435,1470.4575,584.0189,1657.7760,2392.9453,729.3877,458.9509,973.8861,629.7628,280.0134,836.4979,859.9034,923.6397,1052.6373,714.7766,1032.4208,1031.5233,2062.6942,1058.5287,953.8433,803.0188,924.2759,1014.7230,976.9185,711.1460,1096.8457,656.5864,652.8571,1234.1198,3330.7427,560.1318,1125.6426,880.2096,656.2280,931.3697,177…	0.765473
BRCA	A03M	1:151214635,Nonsense_Mutation,C,G	NoESE	outframe	PIP5K1A	1223.84	2336.6644,1213.8609,2072.0893,1969.8795,2930.6358,1452.5366,1465.5368,2661.4167,2984.1236,880.6020,3665.7092,3076.1317,1474.0295,1512.4235,2031.0940,2643.4220,594.8055,1713.0802,2117.7536,1236.7627,2990.7343,1318.4422,1140.3105,2653.2823,3340.2994,1754.9291,1601.3427,1344.5802,2109.3649,1021.3298,1896.1039,3692.7002,1374.1812,993.8493,1121.4286,1885.7692,2448.9796,958.0535,1779.2809,1316.2229,202…	0.846099
BRCA	A1J8	5:130764664,Nonsense_Mutation,G,A	NoESE	outframe	RAPGEF6	569.159	300.1378,357.1485,452.9506,568.7751,791.6185,52.7621,435.3106,394.6553,874.7753,233.6291,190.9452,681.9518,372.6682,34.0895,195.7826,384.6154,8.9176,403.4810,232.4879,456.1500,399.6681,478.8087,408.7357,528.6807,945.4956,298.3126,291.9218,579.5280,12.4692,683.4909,246.7532,905.8085,205.1799,176.8324,192.3810,272.8729,199.0632,13.1796,437.8782,395.6796,224.4898,462.9809,437.8361,267.0458,186.8521,…	0.23976
BRCA	A1AP	17:7578263,Nonsense_Mutation,G,A	NoESE	outframe	TP53	485.38	1213.6458,873.2059,2926.6348,1485.4418,792.4855,421.1950,400.0801,1357.1403,822.8656,2405.9306,715.0869,338.0364,2420.8962,1711.1991,3713.8632,1159.5974,1985.0630,1673.5232,4480.6763,1088.2487,1899.5989,916.3803,1230.7718,2623.6456,719.9473,1230.9827,1801.7592,1950.0740,253.0199,1607.9381,1468.7131,2000.7849,2602.0357,1629.4208,2445.7143,1764.9194,1587.1529,938.7910,1198.2912,3247.1393,1721.6749,…	0.938726
BRCA	A1J8	16:19501748,Nonsense_Mutation,C,T	NoESE	outframe	TMC5	1523.69	60.3032,5255.0948,11.1643,851.9076,469.3642,4.5096,1302.4621,105.1199,731.1309,2907.3346,524.1417,5786.8901,535.4844,2892.8100,594.5544,1488.1380,306.7662,1169.3038,3732.4879,310.9282,2870.6956,738.0680,874.3210,152.3263,3.0123,1450.2856,2591.9871,521.1989,1.0391,411.5947,212.5148,68.6813,1720.0443,2307.0220,127.1429,2.1352,128.8056,12.6727,2369.8825,106.0849,1911.6819,1558.1087,183.9080,59.6393,…	0.269971
BRCA	A18G	20:62062704,Nonsense_Mutation,G,T	NoESE	outframe	KCNQ2	0	0.3446,0.0000,29.3461,0.0000,0.0000,0.0000,0.0000,0.3038,0.0000,0.4493,0.0000,0.5879,0.3618,0.0000,0.0000,0.0000,0.0000,0.0000,1.2077,1.8290,0.0000,0.0000,0.0000,0.0000,0.0000,0.2532,0.4973,0.0000,0.0000,0.0000,11.2161,0.0000,0.0000,0.5126,0.4762,0.0000,0.0000,0.0000,0.0000,0.0000,0.0000,0.0000,0.0000,0.5325,0.0000,0.0000,0.0000,2.3458,0.0000,0.2671,0.0000,0.0000,0.0000,0.0000,3.0904,0.3156,0.548…	0.303455
BRCA	A27V	1:14108569,Nonsense_Mutation,C,T	NoESE	outframe	PRDM2	1639.47	1125.7753,809.1349,1468.8995,2045.1807,1211.5607,653.4386,1008.8744,1329.4931,2438.6593,754.8018,1076.1866,2388.5949,1045.6419,592.9660,1410.1149,1585.1905,895.3294,1032.7004,1145.5314,1097.7595,1301.6180,1424.5895,1773.5397,1620.1402,1336.7222,1621.2202,1487.4584,1486.0753,452.0068,1261.0360,991.7355,1896.3893,1389.4991,1363.9159,1346.1905,1266.1471,984.9448,478.5198,1809.1848,1270.4524,1406.755…	0.209665
BRCA	A5DC	21:44324236,Nonsense_Mutation,G,T	NoESE	outframe	NDUFV3	689.774	691.5920,832.6065,841.7863,571.2851,736.1272,669.2221,434.7768,713.6607,835.4997,776.3675,1874.4358,969.1358,775.7288,1052.4547,943.4798,530.5536,1040.6867,432.4895,744.5652,779.8811,885.0781,920.9622,755.6424,628.1071,719.1942,638.4093,544.0587,599.4728,985.0630,598.7968,802.2432,812.4019,686.8890,779.6002,863.3333,713.1419,1170.6256,1082.2456,628.6935,834.9909,655.1724,607.7592,738.1630,639.791…	0.511584
BRCA	A0B9	2:72371201,Nonsense_Mutation,C,A	NoESE	inframe	CYP26B1	130.766	291.8677,278.4870,982.7751,164.1566,36.4162,58.1736,28.2912,146.1349,35.4305,30.5515,45.9581,9.9941,25.6888,11.5232,51.6482,10.0647,19.1729,284.2827,7.2464,66.2094,39.5519,46.9645,90.8763,29.9554,81.3330,99.7752,94.4892,130.9583,12.4692,121.5720,25.9740,88.3046,62.8842,52.2809,162.3810,562.3999,33.1214,184.0071,99.3236,263.9290,273.3990,8.1293,29.1047,69.4905,34.1505,14.0830,504.3783,31.2775,3.88…	0.245745
BRCA	A0D0	17:7578263,Nonsense_Mutation,G,A	NoESE	outframe	TP53	320.017	1213.6458,873.2059,2926.6348,1485.4418,792.4855,421.1950,400.0801,1357.1403,822.8656,2405.9306,715.0869,338.0364,2420.8962,1711.1991,3713.8632,1159.5974,1985.0630,1673.5232,4480.6763,1088.2487,1899.5989,916.3803,1230.7718,2623.6456,719.9473,1230.9827,1801.7592,1950.0740,253.0199,1607.9381,1468.7131,2000.7849,2602.0357,1629.4208,2445.7143,1764.9194,1587.1529,938.7910,1198.2912,3247.1393,1721.6749,…	0.973233
BRCA	A046	1:62739623,Nonsense_Mutation,G,A	NoESE	outframe	KANK4	352.139	321.1578,123.7015,1766.8262,311.2450,7.2254,425.2537,369.9206,174.3896,6.5917,27.8558,34.4686,251.0288,242.4153,80.6626,227.0117,71.8907,74.9080,29.0084,39.2512,129.4925,66.6574,44.2917,715.8062,122.3709,176.2214,154.7275,236.2229,41.0185,982.9848,171.2634,2.9516,176.6091,612.7179,161.4557,897.6190,62.7736,87.3202,1330.1229,380.9185,151.8554,402.1816,48.7756,9.2798,22.6310,91.7185,11.3572,37.0866…	0.279393
BRCA	A27G	4:159601755,Nonsense_Mutation,G,A	NoESE	outframe	ETFDH	524.118	370.4342,689.8739,281.9777,548.6948,553.1792,193.4611,325.6155,731.8896,404.5664,626.7550,244.5630,647.2663,593.3746,254.4713,405.3780,491.0137,269.1874,337.5527,455.3140,210.6996,516.3878,553.2646,248.5611,370.2677,800.8811,603.7159,348.1180,454.5908,543.4472,290.3352,489.9646,282.9670,383.7549,733.4700,365.2381,307.4624,388.0897,155.1134,448.5582,322.1046,574.5531,367.3188,380.8921,375.9409,438…	0.238245
BRCA	AAT1	5:72311514,Nonsense_Mutation,C,G	NoESE	inframe	FCHO2	504.483	401.7919,680.3584,499.5215,1276.6064,1296.5318,315.6708,696.8706,642.2643,1164.8107,689.2059,694.8434,1218.1070,850.2625,341.3756,413.7859,775.7009,393.2672,463.0802,393.7198,1113.4888,1217.5356,660.5575,727.0102,802.7406,1325.8025,1078.7876,528.1447,776.7180,181.8418,1015.0793,739.0791,1199.3721,626.8266,614.0441,590.9524,611.9355,986.9522,306.6785,833.3927,754.5717,913.7931,959.2530,445.8505,47…	0.763567
BRCA	A0EO	1:181021547,Nonsense_Mutation,C,T	NoESE	outframe	MR1	172.884	282.5637,294.6634,154.7049,383.5341,293.0636,353.5513,202.3087,347.8678,445.2153,217.4548,333.7437,219.2828,448.2873,318.3291,231.8162,457.9439,153.3831,175.6329,483.0918,155.0983,492.0481,96.2199,512.8907,218.2919,233.4557,353.5182,139.7445,361.2642,38.9661,192.8276,237.8985,275.9027,212.8389,176.8324,158.5714,74.3034,119.7725,124.6990,248.4870,284.4616,402.8853,221.8127,118.9497,110.4925,79.521…	0.688027
BRCA	A132	19:45924518,Nonsense_Mutation,G,C	NoESE	inframe	ERCC1	631.274	898.4045,487.5109,1233.8086,927.2088,595.3757,2658.9132,559.9520,618.5667,1153.2752,911.1535,1488.6172,967.2751,1105.4968,1839.8752,1186.1060,1038.8210,1967.2277,1325.9494,1186.8056,704.5267,1357.2977,749.9198,1158.8799,537.7629,759.4841,948.2467,1102.0421,837.9749,1905.5046,1024.6144,1175.4014,740.5808,1184.9763,1244.4900,1221.6476,717.6812,763.3724,2489.3372,848.6045,927.2719,1152.9697,1231.776…	0.842778
BRCA	A0BM	9:13115258,Nonsense_Mutation,G,A	NoESE	inframe	MPDZ	668.153	671.2612,1061.6129,1138.4370,705.3213,529.4798,531.6798,687.7961,769.2588,741.5678,317.1965,961.2912,658.4362,791.6486,460.9291,545.9091,2384.6154,214.0230,537.4473,457.1256,533.3333,1168.8563,1236.7316,614.5560,198.8528,941.7302,1144.8823,741.4913,682.6388,620.3403,1621.6892,306.9658,891.6797,694.9511,331.1123,807.1429,1657.7346,482.7702,384.2352,1146.3154,364.4530,913.7931,440.5286,986.6076,541…	0.524084
BRCA	A10C	22:43231430,Nonsense_Mutation,G,A	NoESE	inframe	ARFGAP3	1555.19	2931.0820,4490.6827,1701.1164,1228.4137,476.3006,1346.5614,1216.2541,924.5081,700.3695,2119.7349,292.1625,1032.6279,932.3942,1223.3825,1550.6460,809.4896,607.2902,1110.7595,727.6570,866.5752,1192.0896,781.2142,1404.2251,869.9809,1345.3827,1097.2738,1481.9880,1252.7589,1187.1672,573.7948,1354.1913,1098.1162,977.9301,2279.8565,1040.4762,1097.4698,812.6464,1209.4792,1113.5635,1116.4581,853.9761,1280…	0.182191
BRCA	A046	14:31074844,Nonsense_Mutation,C,T	NoESE	outframe	G2E3	252.935	586.4921,1209.7375,439.8724,412.6506,704.3353,284.5547,460.1321,336.6267,747.6102,312.2543,372.5892,833.3333,353.8539,218.4612,816.1611,460.1006,127.5220,357.0675,275.9662,464.1975,571.4286,321.8786,331.9681,462.0778,375.0353,528.5046,316.2901,340.5668,151.7080,530.3539,526.5643,459.5761,364.4059,129.6771,277.1429,287.3919,361.9940,137.8786,567.1057,375.5748,427.1640,512.1436,234.1031,631.5380,49…	0.896126
BRCA	A3Y0	17:7574003,Nonsense_Mutation,G,A	NoESE	outframe	TP53	771.959	1213.6458,873.2059,2926.6348,1485.4418,792.4855,421.1950,400.0801,1357.1403,822.8656,2405.9306,715.0869,338.0364,2420.8962,1711.1991,3713.8632,1159.5974,1985.0630,1673.5232,4480.6763,1088.2487,1899.5989,916.3803,1230.7718,2623.6456,719.9473,1230.9827,1801.7592,1950.0740,253.0199,1607.9381,1468.7131,2000.7849,2602.0357,1629.4208,2445.7143,1764.9194,1587.1529,938.7910,1198.2912,3247.1393,1721.6749,…	0.876006
BRCA	A046	7:87041264,Nonsense_Mutation,G,A	NoESE	outframe	ABCB4	14.7671	5.8580,32.3527,12.4402,19.0763,9.5376,11.2740,68.8597,33.4196,39.5503,46.7258,12.0367,23.5156,35.8196,42.7320,32.4302,12.2214,44.5881,44.8312,9.6618,17.9241,19.3611,21.3822,48.1354,11.4723,12.0493,56.7250,18.4005,68.4897,18.1842,24.6894,6.4935,45.9184,23.7831,15.8893,32.3810,5.5514,46.5038,26.8660,71.5557,64.5920,32.3716,5.8066,8.8580,27.9559,33.6626,25.8945,17.3071,5.0826,49.3458,51.8232,36.6546…	0.764967
BRCA	A23H	1:22021678,Nonsense_Mutation,G,A	NoESE	inframe	USP48	1513.95	1502.0675,1065.7363,1643.0622,1468.8755,1396.8208,1539.5716,788.1497,1401.8010,1688.3026,1359.9910,1318.5611,2651.3815,1146.9498,1039.0109,1608.9003,1334.2919,885.0741,941.4557,1168.4783,964.2433,1044.3922,1249.7136,1463.9794,1194.3913,1134.1429,1436.6108,969.7572,1538.7597,1907.2607,1186.0302,1631.6411,1420.7221,1226.6452,923.6289,1176.1905,1547.1336,1701.9070,748.7011,1296.5468,1302.9623,1464.8…	0.2351
BRCA	A0DO	14:66028447,Nonsense_Mutation,C,T	NoESE	outframe	FUT8	1542.26	616.3301,658.9961,474.0670,1424.3524,1074.5607,311.5085,1053.6572,881.9893,946.0839,484.2413,966.8554,889.3798,1211.4069,315.1554,1258.5636,1884.5507,547.8676,2006.2289,1765.4408,1785.1303,2884.8098,1511.4624,1768.9543,773.5532,1243.1968,1383.1044,836.2739,1779.8847,422.1795,1573.2823,715.2834,4057.7865,956.9848,468.5905,1491.3429,96.6457,769.7993,395.4024,2149.6191,778.0986,1943.1281,676.4631,16…	0.346618
BRCA	A26Z	6:76412369,Nonsense_Mutation,G,A	NoESE	outframe	SENP6	1332.43	2335.2860,2495.5991,1174.4817,1958.3333,1016.4740,1154.0023,2411.6901,1299.7193,1866.2789,1274.6265,915.3331,2164.0212,1273.2228,1293.4822,1462.9642,1279.6549,826.2178,2224.6835,1320.0483,1417.1011,1868.3446,1054.9828,1182.2214,2317.0809,2243.0575,1689.0876,2036.9875,1724.2839,660.3455,1533.5573,2231.9953,1243.7206,1680.9433,761.1481,1076.6667,1843.4931,2463.3657,1291.0911,2088.6436,2034.4348,194…	0.720001
BRCA	A1R4	6:36343650,Nonsense_Mutation,G,C	NoESE	outframe	ETV7	296.073	118.8835,38.3792,70.4944,53.2129,119.3642,639.4589,148.1284,211.4550,16.2046,27.8558,12.0367,24.3974,82.4935,100.3481,75.6706,53.9180,530.5986,209.3882,79.7101,33.2876,54.4876,27.4914,61.4141,126.1950,139.6969,14.6877,119.8520,438.7855,289.9078,55.9419,36.0094,51.0204,87.8767,30.7535,65.2381,85.4062,125.1255,631.0987,58.3838,809.3252,71.7804,57.6791,54.4132,70.5555,163.9224,135.3782,89.8321,8.992…	0.104257
BRCA	A2DH	3:135720977,Nonsense_Mutation,C,T	NoESE	inframe	PPP2R3A	1106.13	805.9959,3305.3683,1885.8054,696.7871,253.4682,764.8253,551.1443,646.5177,1066.7590,881.0513,110.5184,371.5461,310.4362,257.3521,622.7807,1317.7570,197.5254,594.4093,335.1449,307.2702,535.1957,330.2787,606.2568,428.6170,875.4589,705.0105,606.7199,230.3059,967.3984,503.1643,227.8630,346.5463,569.1827,928.2419,453.3333,1176.0436,675.8113,424.2808,756.8530,855.9512,261.4356,111.8741,282.6110,181.314…	0.0989401
BRCA	A1JN	14:71058048,Nonsense_Mutation,G,A	NoESE	outframe	MED6	322.299	626.1199,532.2338,286.4434,276.1044,424.2775,326.4938,398.4787,330.5504,244.1681,423.6774,260.9766,238.6831,281.1293,272.7164,376.5511,308.4112,502.5081,393.9873,333.9372,359.5793,344.6273,167.6212,319.1044,151.6890,170.1967,322.1169,342.6476,368.7905,617.2230,322.5252,302.8335,313.5793,404.7163,356.2276,304.7619,280.9864,522.2482,488.1511,389.4624,427.3340,383.8846,218.7159,304.9668,267.0458,405…	0.606896
BRCA	A23H	3:184069895,Nonsense_Mutation,C,T	NoESE	inframe	CLCN2	102.358	129.5658,164.9354,127.9107,51.7068,82.6590,202.4803,123.8407,205.0749,99.6997,75.0309,137.8744,187.5367,229.7518,237.1864,100.2935,91.3012,68.2198,108.1224,155.1932,115.9579,140.7827,84.0015,216.6092,124.9203,295.5851,108.3852,190.9676,81.6608,547.6036,116.5716,128.0992,115.7771,104.4039,64.0697,163.3333,104.1956,120.1071,156.6341,126.3795,66.3031,135.4680,151.3591,138.7746,165.6057,130.7477,261.…	0.721762
BRCA	A046	19:43259203,Nonsense_Mutation,G,A	NoESE	outframe	PSG8	0	0.0000,0.0000,0.0000,0.0000,0.0000,0.0000,0.0000,0.0000,0.0000,0.4493,0.0000,0.0000,0.0000,0.0000,2.4022,0.0000,0.0000,0.0000,0.0000,0.7316,0.2766,0.3818,0.0000,0.0000,0.0000,0.0000,0.0000,0.0000,0.0000,0.0000,7.1724,0.0000,0.0000,0.0000,0.0000,0.0000,0.0000,0.0000,0.3560,0.0000,0.0000,4.6453,0.0000,0.0000,0.0000,0.0000,0.8241,0.0000,0.0000,0.0000,0.0000,0.0000,0.0000,0.0000,0.0000,0.0000,0.0000,…	0.598224
BRCA	A046	15:58830636,Nonsense_Mutation,C,T	NoESE	outframe	LIPC	3.4078	6.8918,19.3482,1.2759,8.0321,1.1561,7.2153,6.9393,4.2534,1.0986,19.3193,1.6414,0.2939,4.7036,9.1226,10.8101,5.0324,3.1212,4.7468,1.8116,0.3658,0.8298,1.9091,7.4693,0.9560,2.6358,9.8762,1.4919,4.8921,0.5195,4.3753,1.7710,3.5322,4.0310,49.2055,7.1429,0.4270,3.0110,6.0829,11.3920,4.7054,6.3336,3.0969,1.6872,0.7987,2.4393,0.9086,2.8845,0.7819,1.1963,6.4111,1.5488,2.0171,11.1021,18.9904,7.9835,6.6272,…	0.599262
BRCA	A1Y3	17:7578212,Nonsense_Mutation,G,A	NoESE	outframe	TP53	310.533	1213.6458,873.2059,2926.6348,1485.4418,792.4855,421.1950,400.0801,1357.1403,822.8656,2405.9306,715.0869,338.0364,2420.8962,1711.1991,3713.8632,1159.5974,1985.0630,1673.5232,4480.6763,1088.2487,1899.5989,916.3803,1230.7718,2623.6456,719.9473,1230.9827,1801.7592,1950.0740,253.0199,1607.9381,1468.7131,2000.7849,2602.0357,1629.4208,2445.7143,1764.9194,1587.1529,938.7910,1198.2912,3247.1393,1721.6749,…	0.973233
BRCA	A18G	10:99211925,Nonsense_Mutation,C,T	NoESE	inframe	ZDHHC16	989.375	607.5121,406.3119,589.7927,690.7631,1326.5896,722.4352,637.8862,803.2861,1096.4217,924.1829,331.5552,502.9394,797.0758,1827.8718,711.6636,812.3652,794.5602,1260.5485,931.7633,355.5556,1406.1679,359.6793,594.6379,641.1727,657.0649,808.3310,575.8866,432.3881,945.5773,626.2989,935.6553,772.7630,996.8759,877.4987,1308.0952,654.2116,1086.9856,1262.1974,763.9729,648.4868,1002.8149,1064.1592,818.3064,96…	0.273095
BRCA	A046	12:66597646,Nonsense_Mutation,C,T	NoESE	outframe	IRAK3	84.0591	124.0524,152.5652,111.9617,559.7390,40.1734,60.8794,118.7696,277.3828,58.7761,190.4976,41.5812,56.4374,96.2425,69.1394,112.9053,79.0798,123.9550,190.9283,33.8164,320.0732,58.6364,89.3471,230.3029,128.1071,124.2587,190.6871,207.3789,302.5588,38.9661,92.8198,89.7285,131.8681,1667.2377,385.4434,224.7619,47.8275,385.4132,123.1783,286.9349,453.4274,219.9156,1052.5460,106.7173,62.0356,65.8617,97.2179,5…	0.766071
BRCA	A26Y	1:147131785,Nonsense_Mutation,G,A	NoESE	inframe	ACP6	158.482	152.9979,189.0413,196.8102,472.3896,233.8150,267.8692,230.0661,305.3338,390.8337,370.2123,343.0447,264.2563,876.6749,1266.5946,353.1293,230.0503,340.6532,53.2700,381.0386,123.6397,666.8511,210.7675,122.8282,963.0338,329.0972,439.6186,242.1907,227.6717,309.6506,186.8896,360.0945,432.4961,232.9941,198.3598,338.0952,221.6291,333.8909,165.2516,432.1823,207.8922,528.5011,272.1368,117.6843,140.8447,305…	0.841898
BRCA	A1EO	1:158152850,Nonsense_Mutation,C,T	NoESE	outframe	CD1D	33.1891	27.5672,5.3921,23.2855,44.1767,10.1156,30.6652,38.4333,110.2847,13.4581,12.1307,25.1676,6.7607,35.4578,78.7420,40.8381,20.8483,164.0843,43.7764,20.5314,55.2355,13.8293,24.8186,47.3055,25.1753,36.5245,18.2330,34.8118,146.3873,21.3015,13.7511,10.6257,20.8006,14.1086,45.1051,41.4286,4.6973,39.8126,29.4006,48.4158,73.5750,17.9451,19.3554,11.3888,15.7086,17.5631,94.4922,19.3675,23.8491,17.9439,38.4667…	0.453496
BRCA	A243	17:7579414,Nonsense_Mutation,C,T	NoESE	inframe	TP53	1291.02	1213.6458,873.2059,2926.6348,1485.4418,792.4855,421.1950,400.0801,1357.1403,822.8656,2405.9306,715.0869,338.0364,2420.8962,1711.1991,3713.8632,1159.5974,1985.0630,1673.5232,4480.6763,1088.2487,1899.5989,916.3803,1230.7718,2623.6456,719.9473,1230.9827,1801.7592,1950.0740,253.0199,1607.9381,1468.7131,2000.7849,2602.0357,1629.4208,2445.7143,1764.9194,1587.1529,938.7910,1198.2912,3247.1393,1721.6749,…	0.676437
BRCA	A18V	8:27099197,Nonsense_Mutation,G,A	NoESE	outframe	STMN4	0.3314	0.0000,0.0000,2.2329,1.0040,0.5780,0.4510,1.0676,0.3038,0.0000,0.0000,0.5471,0.0000,7.5981,2.8808,0.0000,0.7189,4.9047,0.5274,0.0000,0.7316,0.0000,0.3818,1.2449,0.9560,0.0000,2.0259,1.9892,1.1290,0.5195,0.6250,21.2515,0.3925,3.6279,0.5126,2.3810,0.4270,0.0000,2.0276,0.3560,2.1388,0.0000,0.0000,0.0000,0.0000,5.3665,0.9086,2.0604,1.1729,0.0000,0.5343,0.0000,0.8069,0.5416,0.0000,0.0000,0.3156,2.4695…	0.662664
BRCA	A0EQ	6:170866147,Nonsense_Mutation,C,A	NoESE	inframe	TBP	360.622	221.2267,174.7681,267.3046,213.3534,187.8613,235.8512,441.9831,248.8242,268.3377,128.4960,193.1336,318.3422,253.2697,282.7992,292.4727,151.6894,211.3477,290.6118,251.8116,303.9781,269.1191,232.1497,183.8273,415.8700,163.7955,303.3774,323.7497,257.4007,194.8305,236.8935,264.4628,155.8085,270.4827,164.5310,181.4286,330.9491,235.5303,194.1452,252.7590,259.2236,328.2899,257.0396,303.7014,300.3267,296…	0.130359
BRCA	A046	15:52635372,Nonsense_Mutation,C,A	NoESE	outframe	MYO5A	887.543	1161.9573,1108.8732,1276.2360,1421.1847,773.6994,721.0823,695.2692,755.5872,507.8366,511.7376,665.2989,930.0412,1056.1345,1384.7077,1038.9688,2337.8864,521.2351,880.8017,236.7150,1477.4577,730.4660,1175.2577,1124.5420,2350.8604,1535.5361,786.5526,1034.9050,1112.0164,347.5776,1163.2159,1035.4191,1412.4804,581.2758,593.0292,1100.0000,1401.9430,1358.6484,615.8915,1207.5472,1412.0415,657.9873,972.801…	0.529151
BRCA	A6VW	7:23383465,Nonsense_Mutation,C,A	NoESE	outframe	IGF2BP3	139.448	460.0276,10.1499,310.6858,19.0763,4.3353,26.6065,6.9393,9.1144,3.0212,4.9422,12.5838,4.7031,2.5327,7.6822,39.6370,2.1567,8.0259,21.0970,2.4155,5.1212,1.9361,6.4910,9.5441,26.1313,10.5432,2.2791,8.9516,15.8053,141.8366,3.7503,7.6741,11.3815,5.6435,8.2009,7.6190,8.1136,8.0294,16.2210,7.8320,81.7025,3.5186,9.6777,8.4361,8.2537,13.1723,14.9916,6.5932,2.3458,3.8879,5.6097,9.8090,5.2446,4.0617,511.2418…	0.0612317
BRCA	A1PB	2:44428733,Nonsense_Mutation,C,G	NoESE	inframe	PPM1B	847.14	1340.1103,1746.4119,1224.2424,1089.3574,1250.0000,1134.6110,1059.0512,1210.0939,1652.3228,841.9634,1435.0978,1201.9400,1031.5312,616.9728,831.7756,1424.1553,718.7605,1093.3544,863.5266,1386.0082,1747.1996,1206.1856,819.5463,1343.8496,1067.8716,1217.3080,778.7897,1182.7639,752.3055,927.5725,878.3943,1152.2763,769.9284,823.1676,922.8571,1536.4578,1223.1516,593.5876,939.1242,1011.6565,876.8473,1069.…	0.804623
BRCA	A3YW	17:7579536,Nonsense_Mutation,C,A	NoESE	inframe	TP53	794.669	1213.6458,873.2059,2926.6348,1485.4418,792.4855,421.1950,400.0801,1357.1403,822.8656,2405.9306,715.0869,338.0364,2420.8962,1711.1991,3713.8632,1159.5974,1985.0630,1673.5232,4480.6763,1088.2487,1899.5989,916.3803,1230.7718,2623.6456,719.9473,1230.9827,1801.7592,1950.0740,253.0199,1607.9381,1468.7131,2000.7849,2602.0357,1629.4208,2445.7143,1764.9194,1587.1529,938.7910,1198.2912,3247.1393,1721.6749,…	0.872778
BRCA	A18K	X:54020069,Nonsense_Mutation,G,A	NoESE	inframe	PHF8	1233.47	1002.0675,677.1866,1502.7113,1061.7470,3120.2312,914.5434,666.7111,980.1062,2575.4374,2652.1397,884.6943,1418.8713,1281.1827,1803.3849,1007.1392,1996.4055,544.8668,1046.4135,1469.8068,1767.9012,1790.9003,1455.1355,942.3745,1567.8776,982.7732,1611.5972,847.9160,1237.3299,871.8015,1035.0809,997.6387,1514.1287,841.6809,2610.9687,1042.8571,705.4553,1218.4677,987.9610,1192.2392,1059.5658,1277.9733,942…	0.458444
BRCA	A1AV	9:34990767,Nonsense_Mutation,T,G	NoESE	outframe	DNAJB5	141.117	146.1061,201.7286,154.7049,147.5904,82.6590,323.3371,214.8529,124.2602,48.8885,176.1204,61.2775,57.3192,128.8057,75.3811,304.4839,92.0201,234.5335,134.4937,51.9324,137.1742,112.0177,138.6025,411.6405,79.3499,125.0118,155.4872,401.3303,185.5242,113.7810,120.6344,102.7155,61.6170,289.4286,273.1932,286.6667,50.8167,137.5042,262.0707,200.7832,159.9829,127.7270,55.7435,44.2898,124.3374,120.5025,74.957…	0.616612
BRCA	A0B6	12:6443376,Nonsense_Mutation,G,C	NoESE	outframe	TNFRSF1A	3030.26	2770.5031,1595.1154,2339.0750,2231.9277,1801.1561,3874.6336,1780.4764,2101.1824,547.3869,1621.9252,1144.5767,1672.8395,2307.2867,1617.0928,2085.1444,2074.0474,3718.2031,1217.8270,1940.8213,3272.7938,1317.3835,2256.5865,3020.4949,2399.6176,2514.9205,2618.9721,4369.8754,2045.6585,3132.3549,1821.3923,1217.8276,1473.3124,2390.0030,2986.6735,3200.4762,1837.5147,1885.5805,2805.7280,2079.7437,2767.6184,…	0.175152
[truncated: 4,724 more rows]
